# Supplementary material for: Genome-wide CRISPR screens identify PTPN21 and WDR26 as modulators of the mitochondrial stress-induced ISR
Source: Life Metab. 2024 May 28;3(4):loae020. doi: 10.1093/lifemeta/loae020 (PMC11749115; doi:10.1093/lifemeta/loae020)
Supplement: loae020_suppl_Supplementary_Table_S1 [file loae020_suppl_Supplementary_Table_S1.xlsx]

## Sheet: Sheet1
gene	sgRNA	guide	Ctrl_1	Ctrl_2	low_1	low_2	baseMean	log2FoldChange	pvalue	lfcSE	stat	padj	Significant
OCLM	HGLibB_33208	TTAAAAATCCTTTATAAAAG	10	8	164	144	62.4132	4.23229	0.000208299	1.14117	3.70873	0.0166774	TRUE
MTPAP	HGLibA_30458	CAACTCAAAAGCCTGACGAT	11	22	100	119	80.8367	3.68542	7.78e-11	0.566565	6.50485	1.16e-06	TRUE
FAM135B	HGLibA_16135	GATCTTATACCGGAATGAAG	9	9	32	78	41.2023	3.58781	6.56e-05	0.898777	3.99188	0.00826646	TRUE
MAGEB6	HGLibA_27957	TTCATATTCAAAATCCGATG	17	45	29	307	128.615	3.41728	0.000882047	1.02754	3.32567	0.0375059	TRUE
PPP1R11	HGLibB_37968	GCCTTAGCCATGGCCGAGGC	20	7	35	91	48.294	3.21431	0.000539507	0.928901	3.46033	0.028822	TRUE
CLEC10A	HGLibA_09921	TCACCTTATTCTCCAAGTAC	14	8	34	60	36.2097	3.07322	0.000533928	0.887412	3.46313	0.0287037	TRUE
DDIT3	HGLibA_12614	CCGAGCTCTGATTGACCGAA	15	14	46	74	46.3615	3.01844	2.34e-05	0.713633	4.22968	0.0044923	TRUE
hsa-mir-4699	HGLibA_60906	GTAAATTCCATTTCTTAATC	14	11	58	42	38.3692	2.95612	9.8e-05	0.758873	3.8954	0.0105984	TRUE
SGMS1	HGLibB_43781	GCATTTCAACTGTTCTCCGA	10	13	44	43	33.7573	2.87475	0.000434491	0.817108	3.5182	0.0256569	TRUE
hsa-mir-4433	HGLibA_60119	GTGAAATATTCAAACAGGAG	18	13	71	46	45.1287	2.87128	3.98e-05	0.698799	4.10888	0.0061332	TRUE
GNB5	HGLibA_19503	CTTTGCACCAGTCCATGCAC	13	18	83	31	43.8711	2.81451	0.000894128	0.847263	3.32188	0.0378712	TRUE
PRRG1	HGLibA_38870	TCAAAAAACCCATTAGCTCT	10	27	94	42	52.491	2.80759	0.000854718	0.841999	3.33444	0.0369172	TRUE
hsa-mir-4285	HGLibA_59848	CAATATTTTAAGGAATGACC	31	37	161	76	92.0473	2.74345	5.09e-07	0.546191	5.02288	0.000434126	TRUE
TACC1	HGLibA_48158	CTGTGATCCATCACTCGGAT	26	23	45	121	66.0683	2.74011	0.000147793	0.72208	3.79475	0.0135701	TRUE
IRX1	HGLibA_23629	GGTAATAAGCCGGCGCCGTG	25	21	101	54	60.5216	2.70215	9.6e-06	0.61051	4.42605	0.00265263	TRUE
PHF3	HGLibB_36332	TCTTTAGAAGCTAGTTCTTC	20	24	94	54	57.8857	2.69608	1.12e-05	0.613904	4.39169	0.00290633	TRUE
COG4	HGLibA_10480	CAACCTCGCCACCACAGAGC	19	15	64	49	44.3962	2.68994	5.72e-05	0.668492	4.02389	0.00756665	TRUE
PSRC1	HGLibB_39182	ATTCTCTGTCAACTCGAAAA	17	15	47	58	41.5872	2.67935	0.00013545	0.702076	3.81633	0.0128457	TRUE
DCC	HGLibB_12461	GTCTAAAAAGTATTCTTTAT	22	36	108	82	74.8764	2.6592	5.02e-07	0.529118	5.02572	0.00043346	TRUE
PTPN21	HGLibA_39456	ACAACAAGCAAAATCAGCGC	59	65	221	176	156.941	2.63258	1.01e-16	0.317057	8.30319	6.05e-12	TRUE
CST9L	HGLibB_11463	GTCCAAGACTGTATTCTCAA	33	40	99	133	92.4397	2.63062	7.16e-09	0.454559	5.7872	2.95e-05	TRUE
LINGO4	HGLibA_26593	CCCGACTTTCGGATCAGGGC	14	33	111	40	59.1851	2.61097	0.0014938	0.822122	3.17589	0.0497719	TRUE
RIC8B	HGLibB_41186	AACAGATGAAGATAAAAGAA	19	13	50	50	39.7496	2.60829	0.000311845	0.723469	3.60526	0.0211451	TRUE
hsa-mir-5787	HGLibA_62411	GCGAGGCGGGGGCTGGGGCG	10	24	55	52	42.5476	2.60012	0.00126172	0.806353	3.22455	0.0456622	TRUE
RASA3	HGLibB_40250	AATAAAACACTTCATCGAAC	23	40	113	84	78.1278	2.59067	1.25e-06	0.534375	4.84804	0.000767422	TRUE
INSIG1	HGLibB_23343	GGCGTCACGGTGGGGAACAT	59	66	343	51	153.569	2.58179	0.00117924	0.7959	3.24385	0.0440692	TRUE
HRASLS	HGLibA_22075	CCGCCGGGACCGTTTCAGCG	43	17	128	57	72.8864	2.58129	0.000285779	0.711519	3.62786	0.0200636	TRUE
DOCK6	HGLibA_13751	GTCGAAGGGTTTCATTGCGC	27	28	62	103	66.44	2.55357	9.58e-06	0.576879	4.42652	0.00265263	TRUE
TMPRSS7	HGLibB_50590	CAGAAATCTCCAGCGGGTAG	22	79	137	170	123.18	2.54947	0.000117702	0.662051	3.85086	0.0118396	TRUE
FAM173B	HGLibB_16257	AATCTCGCGATGGAGGGAGG	13	21	42	60	41.0288	2.54454	0.000993518	0.772862	3.29236	0.0402805	TRUE
ZNF658	HGLibA_56473	GTTATAAGAAAGATCAGCAT	14	33	50	90	56.5638	2.53333	0.000934718	0.765478	3.30947	0.0389547	TRUE
PCDH18	HGLibA_35406	ATCTTTCAACCACGATGTAC	23	20	69	56	50.1005	2.49663	2.79e-05	0.595862	4.18995	0.00497235	TRUE
MRGPRX2	HGLibB_29809	CTTCCAGATTATAAATTGCC	20	18	38	71	44.2324	2.49316	0.000917553	0.752161	3.31466	0.0385353	TRUE
ALG5	HGLibA_01632	CACAACGACAGAAAGTTGTT	38	49	174	79	100.769	2.48017	4.97e-06	0.543192	4.56591	0.00173629	TRUE
TPD52L3	HGLibA_51121	AATAAATACACGTTAAATCA	14	26	62	51	45.5604	2.445	0.00065382	0.717379	3.40825	0.0319028	TRUE
PDCD11	HGLibB_35674	CTTCTAGATTTCTACTGAAG	17	20	46	57	41.8041	2.43826	0.000484177	0.698769	3.48936	0.0271795	TRUE
P4HTM	HGLibA_34912	TTAGGTGGGGCACGAGCGTA	21	37	54	107	65.7885	2.43718	0.000363092	0.683535	3.56555	0.0230319	TRUE
ETV2	HGLibB_15627	CGCGGGCCCGCCCCACGAAA	28	35	93	82	70.7547	2.4279	4.08e-07	0.479338	5.06511	0.000372019	TRUE
FIG4	HGLibB_17488	TCTACGAATATTTCAAAATG	28	20	85	47	53.0922	2.412	0.000214012	0.651562	3.70187	0.0169002	TRUE
hsa-mir-608	HGLibA_62577	GGGCCAAGGTGGGCCAGGGG	28	24	64	77	57.4079	2.40402	1.26e-05	0.550603	4.36615	0.003125	TRUE
DOCK1	HGLibB_13712	TTAAGATGAATATATGAAGC	27	21	40	88	52.6146	2.39315	0.00106317	0.731124	3.27325	0.0418537	TRUE
SLC2A5	HGLibA_44883	CCCAGCCGCGCAGCGTCTGT	25	41	131	50	72.6538	2.38873	0.000517113	0.688052	3.47173	0.0281406	TRUE
MRPL16	HGLibA_29909	GCGCTAGTGCGCCGCTCCTG	27	58	119	111	93.5388	2.38308	9.82e-06	0.539033	4.42104	0.00269618	TRUE
LYRM7	HGLibA_27758	CTCAGAACATCTGTTATACA	38	38	125	80	82.9065	2.38228	3.5e-07	0.467645	5.0942	0.000339974	TRUE
RWDD4	HGLibA_42491	TCTCTTCAGATAGGTGAAAA	35	57	163	87	100.865	2.38191	7.72e-06	0.532539	4.47273	0.00231213	TRUE
P2RY6	HGLibA_34891	GCCAGCACCGCCGAATACAC	41	33	49	146	80.5579	2.38094	0.000681782	0.700936	3.3968	0.0326272	TRUE
NPR3	HGLibB_32470	TCCTCAGTAGAGTGACTGTC	44	62	161	124	115.66	2.37642	3.77e-09	0.403209	5.89376	2.05e-05	TRUE
MYO6	HGLibB_30817	GAAGCAATAAAGTCATATCA	32	22	101	44	58.3832	2.37387	0.00051748	0.683809	3.47154	0.0281406	TRUE
TSPEAR	HGLibA_51956	CCACACACAGCGCCCGAGAC	31	45	66	135	82.7673	2.37067	9.27e-05	0.606483	3.90888	0.010299	TRUE
HMGN3	HGLibB_21696	CCTGGAGCAAAGATTAGCAG	24	40	113	58	69.153	2.3566	0.000165593	0.625683	3.76644	0.0145061	TRUE
SLC38A8	HGLibB_45030	CAACCTGCTCATGATCTCCG	37	16	53	84	56.3279	2.35056	0.000993428	0.713938	3.29238	0.0402805	TRUE
ADIPOR1	HGLibB_00977	GCTCTTGAAGCAAGCCCGAA	18	46	88	81	69.013	2.34518	0.000347089	0.655563	3.57735	0.0224919	TRUE
SLC44A3	HGLibB_45109	GCAAAACGCACTGAAAGAAC	31	18	43	83	51.995	2.34261	0.00132534	0.729687	3.21044	0.0467214	TRUE
ABCD2	HGLibA_00195	CAGCAGTGGACTAATTATGG	20	34	93	49	57.5955	2.33386	0.000553578	0.675815	3.4534	0.0292265	TRUE
RCC2	HGLibB_40635	AAAGAAGTGCCTAAACAGCA	18	33	46	85	54.165	2.32335	0.00149399	0.731569	3.17585	0.0497719	TRUE
MDN1	HGLibB_28662	CTGCTTACCTCAACCTGAAA	33	45	135	67	82.0499	2.31388	3.79e-05	0.561625	4.11997	0.0059846	TRUE
KRT14	HGLibB_25389	GGGCATTGTCAATCTGCAGA	28	43	109	74	74.6815	2.31162	1.28e-05	0.529838	4.36288	0.00313787	TRUE
C5orf34	HGLibA_06378	GTACAAGTACAATATGTTGA	32	41	54	130	76.484	2.30595	0.000438944	0.655939	3.51549	0.0257923	TRUE
SEMA4D	HGLibA_43349	CGTTGGTCCCACACACGTAA	24	22	42	73	47.6666	2.29315	0.000986664	0.696097	3.2943	0.0400843	TRUE
SFI1	HGLibB_43665	GACCTATGTGCGTCAGCAGC	44	30	108	78	76.1587	2.28794	2.7e-06	0.487581	4.69244	0.00119385	TRUE
COMMD4	HGLibB_10654	CTCAGAGTCAGGCGATGTGA	26	21	51	66	48.3486	2.28304	0.000294765	0.630698	3.61986	0.0204741	TRUE
GGTLC1	HGLibB_18998	ATGGTGGTGGGAGCTGCCGG	24	29	77	56	54.5423	2.27786	8.25e-05	0.578588	3.93693	0.00952101	TRUE
PFKP	HGLibA_36172	TCCCAGGGCGGGACGATCAT	24	22	56	58	47.0283	2.27047	0.000205425	0.611615	3.71225	0.0165104	TRUE
MUC20	HGLibA_30539	CTAAGGTGCTGTTCGTCCCT	23	39	86	68	63.374	2.25982	8.62e-05	0.575522	3.92655	0.009846	TRUE
USP3	HGLibA_53326	CGCTTACTTCTGAACTGACT	57	46	188	68	104.253	2.25671	0.000137469	0.591897	3.81268	0.0129959	TRUE
TNFRSF10D	HGLibB_50680	GCAACAGAGGCGCAGCCTCA	48	36	117	89	84.7754	2.2521	2.84e-07	0.438707	5.1335	0.000297876	TRUE
WDR26	HGLibB_53988	GATCTCCTCATGCAAGAGTC	28	42	119	54	70.7792	2.24321	0.000389832	0.632448	3.54687	0.02397	TRUE
MIDN	HGLibB_29200	GAAGCTGCAGGAGTTCGGCG	54	37	172	51	90.8382	2.23571	0.00112295	0.686272	3.25776	0.0430739	TRUE
AFP	HGLibA_01128	TTCAGGGTGTTTAGAAAACC	39	56	134	97	95.2798	2.22981	7.35e-07	0.450292	4.95192	0.000558861	TRUE
hsa-mir-4421	HGLibA_60070	GCTGAGAGTTGAACACTTGT	18	47	83	74	65.074	2.21547	0.00109283	0.678453	3.26547	0.0424551	TRUE
AEBP1	HGLibB_01082	CCACCAAGAAGCCCCCGTCA	21	43	84	70	63.7923	2.21218	0.000340747	0.617552	3.58217	0.0222387	TRUE
C19orf43	HGLibB_05655	CGATGATAAAACTCGGCCCC	37	47	97	103	83.1692	2.20873	4.65e-07	0.438204	5.04041	0.000413406	TRUE
hsa-mir-4471	HGLibA_60291	GTTTAAGTTTTAAATTTGGA	27	37	105	49	63.3106	2.20662	0.000586248	0.641852	3.4379	0.0300163	TRUE
ILF3	HGLibB_23185	TGGGGGCACTTCGTTGTGCA	28	38	66	89	64.8117	2.19246	6.91e-05	0.55095	3.97941	0.00855391	TRUE
DEFB113	HGLibB_12835	ACAAGACACAGTGAAGACAA	22	37	87	53	57.8974	2.18862	0.000624834	0.639836	3.4206	0.0312417	TRUE
hsa-mir-6888	HGLibA_63736	GATCTGTCTCGATTGTTTCC	52	59	115	144	108.286	2.18421	2.71e-08	0.392919	5.55894	6.11e-05	TRUE
KPNA4	HGLibA_25362	TTGAACAATAGCTTCTAGAG	44	69	131	132	109.795	2.17181	2.91e-07	0.423421	5.12919	0.000302124	TRUE
hsa-mir-3917	HGLibA_59544	GAGCAGGTGGGTGCGGGGCT	44	41	122	76	82.0735	2.17116	4.16e-06	0.471643	4.6034	0.00155014	TRUE
TMEM123	HGLibB_49843	AACTCCAGTGCTAACTCAAC	58	44	72	161	98.3474	2.17082	0.000167276	0.576746	3.76391	0.0145909	TRUE
ZCCHC6	HGLibB_54976	TTTGAAACCCAATCTGCTAC	46	51	94	129	93.5834	2.16486	8.44e-07	0.439572	4.92494	0.000599891	TRUE
SULT1A1	HGLibA_47731	TTCCTTGAGTTCAAAGCCCC	70	46	163	105	111.214	2.16484	7.65e-07	0.437861	4.94413	0.00056945	TRUE
CSF1	HGLibB_11309	GAGGTGTCTCATAGAAAGTT	26	35	94	48	58.7831	2.16086	0.000700606	0.637547	3.38934	0.0331564	TRUE
PSG8	HGLibB_39006	CCATCAACAACTTAAAACCC	39	30	98	60	65.657	2.14882	7.86e-05	0.544211	3.94849	0.00924874	TRUE
NonTargetingControlGuideForHuman_0699	HGLibA_65082	TGGGGACGTTTATCAATATA	51	80	236	69	125.6	2.14811	0.00107183	0.656721	3.27096	0.0420968	TRUE
SLC36A3	HGLibA_45037	CAACAAGCCGGCATTCTTTA	38	58	79	139	92.0208	2.14716	9.37e-05	0.549665	3.90631	0.0103228	TRUE
APOA4	HGLibB_02457	GGGTCAGGACCACGGCCTTC	37	33	98	62	66.5579	2.14475	4.14e-05	0.523168	4.09954	0.00623269	TRUE
GATAD1	HGLibA_18684	CGTGACTTGAAATACTCAGA	30	20	54	59	47.3855	2.14303	0.000755468	0.636176	3.36862	0.0345416	TRUE
NASP	HGLibB_31120	AGAAACTGAAGGCTCAGAAG	29	23	46	71	49.325	2.14096	0.00109086	0.655533	3.26598	0.0424391	TRUE
CHCHD10	HGLibA_09361	CTCCGAGCTCCCCCCGCTGA	28	30	78	54	55.0354	2.13763	0.000177725	0.570227	3.74874	0.0150713	TRUE
LRIG2	HGLibA_27180	GTCTAACTGGAACATCAGCT	36	22	73	58	54.7167	2.13715	0.000324818	0.594535	3.59466	0.0216813	TRUE
hsa-mir-4668	HGLibA_60790	ATCCTTTTTGTTTTTCCAGG	26	34	50	85	57.041	2.13549	0.000815718	0.637952	3.34741	0.0360195	TRUE
NPS	HGLibB_32478	TTATCCAGTTCCATCTTCTA	57	24	108	74	75.8991	2.13219	0.000428947	0.605459	3.5216	0.0254427	TRUE
FGL1	HGLibA_17463	GTAATTCAGAGACGATCTGA	35	34	53	101	65.2053	2.13034	0.000475475	0.609678	3.49421	0.0269505	TRUE
PRAMEF4	HGLibB_38268	GAAACTCATTCTCTCCCACA	62	43	132	104	98.6804	2.12811	2.26e-07	0.411126	5.17629	0.000254951	TRUE
C12orf40	HGLibA_05237	GTCCAGGGTTCTGATCAAGC	31	45	101	71	71.8497	2.12545	4.45e-05	0.520617	4.08257	0.00654135	TRUE
XPO5	HGLibB_54501	GTAGAAACACCATCAAACTT	48	77	102	177	118.142	2.12124	3.75e-05	0.514552	4.1225	0.00595066	TRUE
SH3PXD2A	HGLibB_43912	GGCTTCTCAGATGCAGCTTT	62	105	88	281	157.526	2.11622	0.00120159	0.653458	3.2385	0.0445146	TRUE
HRI	HGLibA_14723	AACACCTGTCTTGAACGAAG	39	54	104	103	87.0911	2.10892	1.45e-06	0.437666	4.81856	0.000822127	TRUE
TMEM176A	HGLibA_50071	ACCCCGTTTCTCGTAAATGA	27	28	80	43	51.2972	2.10791	0.00118914	0.650296	3.24147	0.0442593	TRUE
OTOA	HGLibA_34723	CTGCATCCGACAAAGAACCC	31	34	87	58	60.6583	2.10772	0.000105941	0.543707	3.87657	0.0111547	TRUE
CACNB2	HGLibB_06914	CTGGCGAACAAAACTATTTG	45	36	112	67	74.8658	2.09656	3.9e-05	0.509702	4.11331	0.0060612	TRUE
KIRREL	HGLibA_24999	TTGTCTCATAGCGACTCTCG	70	66	208	93	125.501	2.0907	2.16e-05	0.492145	4.24814	0.00429673	TRUE
DAXX	HGLibB_12337	AGGCGTCTCTCCTCACAACT	43	39	101	79	75.64	2.09025	2.69e-06	0.445407	4.69289	0.00119385	TRUE
SLC6A11	HGLibA_45292	CCCGCGCGTCAAGCGCGACA	37	79	98	156	107.904	2.08779	0.000269463	0.573095	3.64301	0.0194171	TRUE
PRL	HGLibA_38595	CGCGGTCAAACAGGTCTCGA	39	24	61	75	57.5951	2.08038	0.000380451	0.58548	3.55329	0.0236586	TRUE
HLA-F	HGLibB_21617	CTCCAGTGACCACAGCTCCA	30	32	69	66	56.9776	2.08013	7.8e-05	0.52657	3.95035	0.00918904	TRUE
MTRNR2L4	HGLibA_30480	CGATCTGAACTGAGATCACA	67	43	141	98	100.408	2.07803	2.73e-06	0.443039	4.69041	0.00120131	TRUE
ABCA12	HGLibA_00102	CCCGGAACATATACTTTCAA	46	73	150	110	109.413	2.07399	3.26e-06	0.445664	4.65371	0.00132856	TRUE
PRDM6	HGLibA_38395	GGGAACCTAGTAAGTCGAGC	26	35	67	64	55.4661	2.05687	0.000256756	0.56269	3.65543	0.0187962	TRUE
SENP8	HGLibA_43403	GGTAGACCAATAAACTCCAG	29	25	52	63	48.8586	2.05566	0.000700617	0.606507	3.38934	0.0331564	TRUE
NCR1	HGLibB_31321	CAGTTACTCACCAGGAAAGG	25	31	61	59	50.828	2.05511	0.000449027	0.585592	3.50945	0.0261347	TRUE
DELE1	HGLibB_24560	GTGTCTCCCCGAACACCCTA	63	103	195	162	150.927	2.05305	2.09e-07	0.395483	5.19125	0.000242146	TRUE
STARD4	HGLibA_47364	TATATTCAGACAGATCTGCG	35	29	88	49	57.6091	2.04878	0.000648398	0.600725	3.41052	0.0317765	TRUE
EIF2A	HGLibB_14699	CTGAAAGAACAAGCAGCAAC	67	46	105	133	101.333	2.04379	1.68e-06	0.426827	4.78833	0.000915151	TRUE
LIPJ	HGLibA_26620	TATGATATTGTAACCGAAGA	45	37	82	91	73.549	2.04096	7.17e-06	0.45471	4.48849	0.00217931	TRUE
VWA2	HGLibA_53899	GGCAGCTGAAATCTTCCCGA	31	32	59	73	56.2982	2.02998	0.000233145	0.551611	3.6801	0.0177286	TRUE
TBC1D5	HGLibB_48500	TTCCTCAAGACAAAAGTCAA	57	51	159	70	96.2488	2.02949	0.000161469	0.537937	3.77273	0.0142817	TRUE
SUPT20HL2	HGLibB_47754	CCAGTCTTCAGTATCCGGGA	36	40	90	70	67.8102	2.02702	2.61e-05	0.481997	4.20547	0.00480808	TRUE
DSE	HGLibB_13993	CTACCTGAGCAAGACACAAC	47	26	82	70	64.5245	2.02268	0.000264712	0.554525	3.64759	0.0191785	TRUE
OXER1	HGLibB_34774	CGTGCTGAGCCGTGCTTCCG	69	63	208	71	117.051	2.02002	0.000562756	0.585689	3.44896	0.0294096	TRUE
EN1	HGLibA_15097	AGCTTTAGACGCGCCCGCGC	41	60	67	142	89.9744	2.017	0.000728804	0.597008	3.37851	0.0338333	TRUE
DMRTA1	HGLibA_13425	GAGGTCGGCCGCTAACGCCT	55	58	172	65	99.7143	2.00838	0.000535898	0.580097	3.46214	0.0287708	TRUE
NLRP9	HGLibA_32137	GCGCTTTGCAAAGAATCGCC	37	33	79	66	61.6701	2.00804	5.74e-05	0.499133	4.02306	0.00757933	TRUE
GIMAP4	HGLibB_19054	AATGCAGCGAATAATCTCCT	88	72	211	120	140.157	2.00004	9.17e-07	0.407446	4.90871	0.000625499	TRUE
YWHAQ	HGLibB_54684	GAAACGATAGATAATTCCCA	60	56	112	126	101.79	1.9992	7.95e-08	0.372418	5.36818	0.000131896	TRUE
PIP5K1A	HGLibB_36668	CCACGTAGAAATCTTGCATG	47	77	109	146	109.385	1.99783	2.21e-05	0.470911	4.24248	0.00434838	TRUE
HRI	HGLibB_14702	ATACGAGAAATATCCTCACA	87	93	261	113	157.869	1.99688	2.73e-05	0.475999	4.19513	0.00489968	TRUE
IL1RN	HGLibA_23068	CTAGTTGCTGGATACTTGCA	37	29	90	46	57.559	1.99306	0.00144849	0.625801	3.18481	0.0489697	TRUE
EPS8L2	HGLibB_15359	GAAGCTTGGGGGTAGCTTGT	43	33	58	96	66.2937	1.99174	0.000499314	0.572155	3.48112	0.0276265	TRUE
MAGEB10	HGLibA_27931	GAAAAACGCCGTCAGGCCCG	42	67	135	89	95.2909	1.98334	4.95e-05	0.488766	4.05784	0.00703164	TRUE
MPZ	HGLibA_29793	CGCGTCGAAGCGCGGGCGGC	30	44	86	64	64.0663	1.96737	0.000304684	0.544784	3.61128	0.0208887	TRUE
NonTargetingControlGuideForHuman_0111	HGLibA_64494	GAACGCCGCTCAAGTTGATA	49	50	68	129	85.3034	1.96395	0.000289846	0.541898	3.62421	0.020313	TRUE
CPS1	HGLibB_10979	ATCCTCTGTTGCTGGTGAAG	47	37	59	107	71.8999	1.95704	0.000641723	0.573351	3.41334	0.031675	TRUE
LRRK1	HGLibB_27425	AATAGGCCCCATGCCGAAGC	29	54	74	92	71.5689	1.95441	0.000686436	0.575684	3.39494	0.0327842	TRUE
M1AP	HGLibB_27770	ACGCTGAGTCCACGTGCTCT	32	32	53	74	54.8335	1.95433	0.000779031	0.58162	3.36014	0.0351137	TRUE
RMI2	HGLibB_41325	GGCATTACCTGGGACTAGAC	45	40	91	78	72.4978	1.94944	1.21e-05	0.445537	4.37549	0.00303284	TRUE
MTL5	HGLibA_30404	GTTGTTGCAAAAGTCCCCAC	69	58	152	101	108.151	1.94824	1.11e-06	0.399937	4.87136	0.00070391	TRUE
SEC11C	HGLibA_43185	ACTATTTCACCAGCTCTGAT	37	32	57	79	58.7743	1.94653	0.000473008	0.556851	3.49559	0.0268793	TRUE
SSX3	HGLibA_47206	CGTTTATTACGCATGAAAGA	33	25	52	62	49.1922	1.94154	0.00142447	0.6087	3.18965	0.048484	TRUE
ACAD10	HGLibA_00354	ATAACTCAAATTCGGGCAAA	48	55	70	132	87.75	1.9411	0.00032451	0.539958	3.59491	0.0216813	TRUE
VPRBP	HGLibB_53654	TGAAGAGTATTCTCAGCAAG	116	133	367	132	211.84	1.94003	0.000132399	0.507602	3.82195	0.0127049	TRUE
ABCA2	HGLibB_00107	CAGGGGGATGAAGATCTCGA	72	69	111	164	119.223	1.93111	2.07e-06	0.40684	4.74661	0.00104327	TRUE
IL15RA	HGLibB_22952	CGGGACAATAGCTGCTGTTG	43	50	81	101	78.7327	1.92993	2.52e-05	0.458056	4.21331	0.00468763	TRUE
ANGPTL2	HGLibA_01914	GGTACCGCGGGGGCCATTAC	33	73	87	120	89.8309	1.91935	0.00110836	0.588494	3.26147	0.0427265	TRUE
PDE11A	HGLibA_35763	AAAGAGCTGAGCGTTAGATA	100	86	180	181	155.921	1.91804	4.1e-11	0.290599	6.60029	8.96e-07	TRUE
MRPL54	HGLibA_30019	CTACCCGGACGTGGGCCGGC	43	58	139	60	84.9661	1.91681	0.00109965	0.587311	3.26371	0.0425598	TRUE
AVPR1A	HGLibB_03900	TCGAAGCCCAACAAACAGTA	33	26	54	60	49.3313	1.91492	0.00129219	0.59512	3.21771	0.0460835	TRUE
OR3A3	HGLibA_33921	GCAGCACAGCAGCTACCACA	41	38	58	94	66.1475	1.91377	0.000576985	0.555972	3.44221	0.0297837	TRUE
ZNF700	HGLibA_56576	AAATTACCTGAAGCTTCTTC	34	28	64	56	51.7687	1.91213	0.00070684	0.564563	3.38691	0.033332	TRUE
LRRC8C	HGLibB_27394	GAACTCCCCCCCTGGATGTA	54	116	120	208	143.058	1.90653	0.000601719	0.555704	3.43084	0.03043	TRUE
RFFL	HGLibB_40869	ACATCTCTACCGAAATGTGC	85	77	158	154	134.944	1.90562	5.56e-10	0.307234	6.2025	4.74e-06	TRUE
HS6ST1	HGLibB_22114	ACGTCGTTGCATATGTGTGA	143	148	453	117	242.383	1.90342	0.00126893	0.59059	3.22292	0.0457827	TRUE
OR8H1	HGLibA_34527	AAGAGCGCAACACAGCCTTT	38	52	93	81	75.1763	1.90325	5.17e-05	0.470198	4.04776	0.00717919	TRUE
ITPKB	HGLibA_23846	GCGAGTCGAAGTCGGCCAGC	75	85	162	146	133.182	1.90046	3.12e-09	0.320742	5.92522	2.05e-05	TRUE
NXT1	HGLibA_33174	TTTCAAGACCTATGTGGATC	39	53	88	89	76.6853	1.89917	4.13e-05	0.463221	4.09991	0.00623094	TRUE
SHC3	HGLibB_43953	CAGTACCTTTCTCTTCTTGA	44	61	120	83	87.4733	1.89846	4.61e-05	0.46593	4.07456	0.00671284	TRUE
ANKRD52	HGLibB_02116	CATGGGGATCCTCAGCATCA	57	55	77	136	93.0183	1.8981	0.000152955	0.501316	3.78622	0.0138355	TRUE
KRTAP4-12	HGLibB_25718	TGGGCTGACAGCACACAGAC	52	33	79	83	70.2203	1.8971	0.000143651	0.499002	3.8018	0.0133755	TRUE
hsa-mir-4689	HGLibA_60868	ATGTCTCCTCAAGGAGAAAC	100	80	194	151	148.926	1.89621	3.48e-09	0.321003	5.90716	2.05e-05	TRUE
PGLS	HGLibA_36247	CCCACACCGGGAAACTGTGC	36	32	63	66	56.0178	1.88554	0.000376802	0.530267	3.55582	0.0235768	TRUE
C12orf71	HGLibB_05285	GACAGGATTGAGGAGATCTC	44	44	65	101	72.5231	1.88328	0.000290235	0.519688	3.62386	0.020313	TRUE
SLC4A2	HGLibB_45160	GCGACTCCTCGGGCCTCCAA	31	67	87	100	81.3727	1.88278	0.0011588	0.579525	3.24883	0.0436942	TRUE
hsa-mir-4754	HGLibA_61114	CAACCTGGACCTGCGGAGGG	47	55	86	107	84.0853	1.88118	2.07e-05	0.441934	4.2567	0.00419591	TRUE
CAAP1	HGLibB_06824	AGAGAGAATAAGCAACCTGA	37	26	61	58	51.6323	1.88085	0.00121183	0.581211	3.23608	0.0447516	TRUE
FLT3LG	HGLibA_17670	CGCTGTCAAAATCCGTGAGC	27	43	64	69	57.8423	1.87994	0.00128821	0.584086	3.21859	0.0459827	TRUE
hsa-mir-1249	HGLibA_57396	CGTTCCAGCCAGAGGGAACT	37	60	122	64	80.0729	1.87852	0.00111873	0.57644	3.25883	0.0430061	TRUE
SLCO4A1	HGLibB_45416	CAAGAACTTGGGGCTGAACG	53	60	120	94	92.7048	1.87421	2.86e-06	0.400442	4.68036	0.00123151	TRUE
SUSD1	HGLibB_47786	AACGGGAGGACTCAGTGTGT	63	60	142	91	100.652	1.87315	6.86e-06	0.416437	4.49803	0.00212704	TRUE
LPGAT1	HGLibA_27082	AAACCGCTGATAGAGCCAAG	51	54	121	78	85.9851	1.87243	3.18e-05	0.450067	4.16034	0.00540478	TRUE
RIN3	HGLibA_41294	GCCGAGCTTTCGTTCAGAGA	40	38	81	66	63.7467	1.87036	0.000120227	0.486355	3.84566	0.0119268	TRUE
NDP	HGLibA_31410	GACTGATAGAATCCACATAG	92	69	199	105	131.05	1.86822	2.73e-05	0.445335	4.19509	0.00489968	TRUE
FAM104A	HGLibB_15967	AGGGTTTCTGCTACTTCTTT	36	33	60	69	56.2591	1.86582	0.000505897	0.536524	3.47761	0.0277848	TRUE
ASCL3	HGLibB_03271	GGTGTCATCCCCTTACTCTG	112	104	102	296	175.828	1.86244	0.00108872	0.570156	3.26654	0.0424093	TRUE
SH3BP5L	HGLibB_43883	GGCTCTTGCCGATGGCCCTC	73	96	94	218	137.617	1.85561	0.00066765	0.54536	3.40253	0.0322351	TRUE
TMEM144	HGLibB_49910	AAAACAGGAGATGTAACCAA	44	55	82	102	80.4872	1.8544	5.68e-05	0.460645	4.02566	0.00754623	TRUE
ZNF514	HGLibB_56072	ATCTCAACAGGAGCCCACTC	29	46	81	59	60.8395	1.84675	0.00142622	0.579046	3.18929	0.048516	TRUE
hsa-mir-4489	HGLibA_60376	GGGGTGGGACAGGGTCAGGC	37	51	66	96	71.1562	1.84213	0.000627242	0.538705	3.41955	0.0312574	TRUE
ST18	HGLibA_47229	GCCAATGGATTCACTAATCC	31	39	58	71	56.5234	1.84173	0.00105485	0.562278	3.27547	0.0417106	TRUE
SCN4A	HGLibB_42939	GGAGACTTACTCCACATTCT	82	64	78	187	117.193	1.84004	0.00113028	0.565138	3.25592	0.0431855	TRUE
APBA2	HGLibA_02372	GGAGGCGCCGGTGTTCCCGT	82	45	122	109	100.913	1.82884	5.04e-05	0.451142	4.05381	0.00711192	TRUE
ETV3	HGLibB_15630	CTTGACCGAATGTTGATGAA	45	75	85	134	96.5091	1.82828	0.000551997	0.529298	3.45417	0.0292018	TRUE
GON4L	HGLibB_19642	TCCCCTTCAGAATTCATTTG	47	69	78	133	93.1009	1.82686	0.000565222	0.529866	3.44778	0.0294705	TRUE
OR8H3	HGLibA_34532	ACACAGTTATTATGCCCAAA	51	41	74	93	73.3501	1.82682	0.000112554	0.473049	3.8618	0.0115895	TRUE
F2R	HGLibB_15840	GGAATGAGTAATGCGCAATC	37	31	69	55	54.1275	1.82417	0.000923663	0.550643	3.3128	0.0386356	TRUE
DYNLT3	HGLibA_14269	CAGGAACCTGTACCGTAAGA	39	40	76	68	62.9823	1.82292	0.000168744	0.484597	3.76173	0.0146638	TRUE
C10orf32	HGLibA_05068	TACATCTTCTGAGTGCAAGA	51	42	91	78	73.8858	1.82075	3.93e-05	0.442829	4.11164	0.00608398	TRUE
CDC5L	HGLibA_08591	CCCGGAGTAGAGTTAATAAC	59	66	92	134	99.6071	1.81917	3.32e-05	0.438321	4.15032	0.00554438	TRUE
hsa-mir-6758	HGLibA_63191	AGAGTTAGTGGGCTAGAGAG	37	46	80	71	66.1002	1.81724	0.000196629	0.488072	3.72331	0.0160695	TRUE
TBRG4	HGLibA_48637	GGAGCCACTAATGAACCGCC	48	65	89	115	89.8647	1.81197	7.23e-05	0.456568	3.96868	0.00871722	TRUE
FAM89A	HGLibB_16760	CAAGGTTGGTCTCCGCCAGC	35	65	84	97	79.6488	1.80888	0.000833194	0.541334	3.34153	0.0365211	TRUE
hsa-mir-4518	HGLibA_60515	CTGCTGGGGAACCGGGGCTC	60	58	137	77	93.1964	1.80753	0.000105722	0.466209	3.87707	0.011146	TRUE
WFDC2	HGLibB_54195	CAGATGAAATGCTGCCGCAA	69	89	170	116	124.971	1.80418	4.21e-06	0.392156	4.60067	0.00155195	TRUE
hsa-mir-4262	HGLibA_59756	ACCCCAGAGAGGAAAGCTGC	44	58	99	85	80.6793	1.80354	5.06e-05	0.445022	4.05271	0.00711967	TRUE
RPRD1A	HGLibA_42043	CGATGGGACGCGAGTGTTTA	43	44	68	87	68.4209	1.79674	0.000237953	0.488924	3.67489	0.0179593	TRUE
MEOX1	HGLibA_28888	AGCACCCCGTAGTCATCGCC	46	38	79	71	65.871	1.79639	0.000149404	0.473724	3.79206	0.0136552	TRUE
SEBOX	HGLibB_43125	AAAACCCAAATGGGGGGGTC	61	67	141	89	100.534	1.79456	2.45e-05	0.425298	4.21953	0.00461787	TRUE
ZC3H14	HGLibB_54898	AAAACAACTAACTACTCTAC	52	39	106	57	71.0996	1.79259	0.00115597	0.551647	3.24953	0.0436368	TRUE
OR13D1	HGLibA_33615	CCTGCTGGGTAGTATAGAAA	49	51	66	111	78.4888	1.79234	0.000600005	0.522303	3.43161	0.0303948	TRUE
NDE1	HGLibA_31386	CGAAAATAACCGCCTTCGCA	36	50	87	67	67.561	1.78997	0.00047581	0.512294	3.49402	0.0269505	TRUE
TIMP3	HGLibA_49540	CCTGTAGGTCGCGTCTATGA	51	64	129	77	90.0838	1.78691	0.000170138	0.475283	3.75967	0.0147017	TRUE
C4orf48	HGLibB_06337	TGGCCCCCCCGCCCGCGTGC	55	76	94	138	102.791	1.78637	0.000115533	0.463341	3.85541	0.0117402	TRUE
UBQLN4	HGLibA_52740	TGGGGTCCGGGATATCCCAA	56	127	137	188	143.978	1.78162	0.000748035	0.528459	3.37134	0.0343257	TRUE
ZNF337	HGLibB_55760	GAAGAGAGAAGACGCCGGCC	34	47	78	66	63.3447	1.78142	0.00063861	0.521697	3.41466	0.0315915	TRUE
TM9SF3	HGLibA_49726	ACCTACCCGATGTTGAAAAA	48	63	84	112	86.7928	1.78105	0.000125364	0.464372	3.83539	0.0122693	TRUE
hsa-mir-526a-1	HGLibA_61790	GAGAAAGCGCTTCCTTTTAG	69	129	161	190	155.22	1.77891	6.07e-05	0.443613	4.01005	0.00784695	TRUE
ADAM2	HGLibA_00749	CGCGTCTTGTTTCTGCTCAG	89	74	122	164	126.68	1.77872	2.15e-06	0.37532	4.7392	0.00105426	TRUE
MGST2	HGLibB_29136	CACCGGTTTCCGACTGAGTC	59	103	189	100	126.444	1.77296	0.000556388	0.513599	3.45203	0.0292507	TRUE
CYB5A	HGLibA_11989	ACCAAAGTTAAACAAGCCTC	60	44	120	63	80.1193	1.76681	0.000894908	0.53191	3.32164	0.0378908	TRUE
GUCA1B	HGLibB_20610	CAAACTCGTTCAGAGACAGC	61	58	142	68	91.8583	1.7653	0.000625477	0.516123	3.42032	0.0312461	TRUE
LAG3	HGLibA_25925	TCCATAGGTGCCCAACGCTC	83	97	228	91	139.231	1.7645	0.000678877	0.51928	3.39797	0.0325534	TRUE
DNAJA4	HGLibA_13519	GAACCCGGATGAGGGCGAGA	44	55	83	90	76.5972	1.76285	9.7e-05	0.452261	3.89786	0.0105435	TRUE
RASAL2	HGLibA_40315	CCTACACCGAGACAACAACG	37	41	63	73	60.2715	1.7626	0.000647201	0.516736	3.41102	0.0317765	TRUE
IFIT3	HGLibB_22600	GGCAATTGCGATGTACCATC	35	35	60	62	53.9854	1.76129	0.00112356	0.540671	3.25761	0.0430807	TRUE
BLNK	HGLibB_04552	ATCTTACCTCAACTTCTGAC	38	63	108	69	77.9047	1.75225	0.00127239	0.543816	3.22213	0.0457827	TRUE
NonTargetingControlGuideForHuman_0221	HGLibA_64604	ATCGATATACCGCCATAAAA	60	41	66	107	77.1665	1.75075	0.00114424	0.538289	3.25243	0.0434964	TRUE
CALY	HGLibB_07051	TCAGGGAAATTCTGCTGGTC	77	131	235	130	160.361	1.75031	0.00019482	0.469802	3.72564	0.0159763	TRUE
TXNDC12	HGLibB_52343	ATTTATGAATAATCACCATC	40	44	64	81	64.471	1.7499	0.000572186	0.508032	3.44447	0.0296395	TRUE
MYCT1	HGLibB_30639	GCTAATAACACAACAAGTTT	55	51	89	94	81.1569	1.74905	2.18e-05	0.411944	4.24586	0.00431229	TRUE
KDELC1	HGLibB_24438	CCTATGTCACTACACCTTAA	64	52	99	101	88.6545	1.74834	1.01e-05	0.39602	4.41478	0.00274875	TRUE
SSX4	HGLibA_47211	AATACTTCTCTAAGAAAGAG	51	74	116	101	96.0193	1.74693	4.32e-05	0.427136	4.08987	0.00638302	TRUE
hsa-mir-4455	HGLibA_60227	CCCTTTGCAAATGAAGAATT	62	100	154	127	124.32	1.74286	2.94e-05	0.417125	4.17828	0.00513473	TRUE
hsa-mir-4697	HGLibA_60896	AACACTGAAGACCAAGGGGC	43	56	94	77	75.6772	1.74014	0.000165581	0.462009	3.76646	0.0145061	TRUE
FMR1	HGLibB_17698	AGCTAAAGTGAGGATGATAA	52	67	122	83	90.5866	1.73278	0.000106951	0.447256	3.87426	0.0111919	TRUE
GPR137B	HGLibA_19899	GGCAGCGAGTCGTTGCGGGC	68	141	181	179	159.965	1.73224	0.000170864	0.460872	3.7586	0.0147017	TRUE
PHEX	HGLibB_36281	AGCTCCAGAAGCCTTTCTTT	71	142	126	237	162.84	1.72993	0.00142789	0.542475	3.18895	0.0485588	TRUE
RAI1	HGLibA_40137	GTAGACGCCGCCGGTCCACA	76	75	108	148	114.366	1.727	9.5e-06	0.389997	4.42823	0.00263822	TRUE
MTMR3	HGLibB_30385	CTTCCTGGGAAAGATCTGAT	47	46	95	64	70.3209	1.72579	0.000369125	0.484604	3.56123	0.0232701	TRUE
COL4A1	HGLibB_10556	GTAGGGTGAAAGAGGCCTCC	67	69	137	95	102.708	1.72242	1.17e-05	0.393012	4.38261	0.00300419	TRUE
ARHGAP20	HGLibA_02724	GGCCGGGCAGAACTCAAAAG	39	60	89	80	75.1106	1.72239	0.000493268	0.494317	3.48439	0.0274446	TRUE
FHIT	HGLibA_17478	TTTCCTATTCACAAGAGCGA	63	58	137	70	91.248	1.72224	0.000534961	0.497383	3.46261	0.0287397	TRUE
NT5C2	HGLibB_32767	ATCCATGTGCACAGACCAAG	64	47	68	118	83.464	1.71933	0.00117784	0.529972	3.24419	0.0440621	TRUE
VDAC3	HGLibB_53538	CTGAAAACCAAGTCTTGTAG	68	42	105	81	82.4922	1.71905	0.000272989	0.472308	3.63967	0.0195296	TRUE
hsa-mir-3658	HGLibA_59178	TTTTTTTTCTTTTTGTACTT	64	140	189	160	155.067	1.71839	0.000378783	0.483449	3.55444	0.0236285	TRUE
HDGFRP3	HGLibA_21048	TAGCCAGTAAACTTTACTCC	60	44	99	77	78.0866	1.71789	0.000139244	0.450948	3.80951	0.0131221	TRUE
ZNF563	HGLibB_56183	CATCCTTACTTATACAGTCC	105	50	110	149	115.849	1.71731	0.000648606	0.503548	3.41043	0.0317765	TRUE
TRIM23	HGLibA_51435	TCTGTTACTTGTCGATCAAA	79	59	98	133	103.41	1.7126	4.86e-05	0.421608	4.06207	0.00696342	TRUE
PSG9	HGLibB_39008	TGGGTTAGATTCCGTGAAGC	84	57	145	93	105.407	1.71171	9.36e-05	0.438154	3.90663	0.0103185	TRUE
RPGR	HGLibB_41781	TCTCCACATGAAAGATGTAC	112	60	184	106	128.239	1.71161	0.000414605	0.484792	3.53061	0.0248718	TRUE
LELP1	HGLibA_26284	GCAGTTCTTGGGCTCAGTCT	71	75	142	105	109.647	1.71133	3.48e-06	0.368816	4.64007	0.00139083	TRUE
ZNF26	HGLibB_55620	ATATATCTATGGAGTTCACC	63	55	116	83	88.3235	1.70886	4.22e-05	0.417276	4.09526	0.00630952	TRUE
ECI1	HGLibA_14405	CCGAGGTCAGAATGACACCG	103	114	124	238	162.972	1.70865	0.000154992	0.451673	3.78293	0.0139774	TRUE
CDH18	HGLibB_08646	ATTTATCATTGACGATACCA	70	73	112	128	107.267	1.70812	2.54e-06	0.363064	4.70475	0.00117179	TRUE
hsa-mir-6090	HGLibA_62626	TGGGCCGGGCGATGTCCGCT	105	89	216	112	144.972	1.70668	6.2e-05	0.426134	4.00502	0.00795299	TRUE
ZFYVE20	HGLibA_55279	GACAGGTTGTTGAAACGAGA	67	78	143	101	108.426	1.70125	1.29e-05	0.390044	4.36168	0.00313812	TRUE
CDKAL1	HGLibA_08804	CTTAAGGGACTGAGTATCAT	73	90	136	137	121.959	1.70042	1.02e-06	0.347947	4.88701	0.000675368	TRUE
DDIT3	HGLibA_12616	CCAGCTGGACAGTGTCCCGA	51	54	81	94	78.361	1.69815	9.49e-05	0.435072	3.90315	0.0103855	TRUE
GNL3L	HGLibB_19527	TCATTGGGGTGAACAAAATG	43	55	67	96	73.2355	1.69646	0.000980312	0.514686	3.29612	0.0399622	TRUE
MOAP1	HGLibB_29541	TACCGGGAAAAGGGGGTATC	60	74	116	108	100.024	1.69618	8.72e-06	0.38145	4.44667	0.00249714	TRUE
F9	HGLibB_15873	ATTCTTTATAGACTGAATTT	96	63	156	109	117.816	1.69551	3.34e-05	0.408655	4.149	0.00556543	TRUE
IGF2BP1	HGLibA_22800	ATATTCCACCCCAGCTCCGA	53	54	67	110	79.6937	1.69456	0.000886499	0.509754	3.32427	0.0376415	TRUE
NUP107	HGLibB_32975	TAATACTACACCAAGAAACC	40	56	76	84	71.662	1.6932	0.000579837	0.492084	3.44087	0.0298445	TRUE
IL6	HGLibA_23180	TCTCATTCTGCGCAGCTTTA	73	76	151	98	110.689	1.69125	1.97e-05	0.396244	4.2682	0.00409897	TRUE
PSD2	HGLibB_38966	GCCAGAGGGTCTGCACTACC	99	100	185	146	147.614	1.68874	3.74e-08	0.30689	5.50277	7.6e-05	TRUE
SPICE1	HGLibB_46603	AGAATAGAGCATTAGTACAC	56	66	128	76	90.6174	1.68845	0.0002961	0.466592	3.61869	0.020519	TRUE
FAM157A	HGLibA_16192	CCGCCCGCAGCCAGAGCCGG	46	74	84	115	89.4855	1.68791	0.000827272	0.504834	3.3435	0.0363415	TRUE
HEATR2	HGLibB_21040	TTCTCGGGGGCAACCCCGCA	64	68	97	121	97.9073	1.68629	2.28e-05	0.39813	4.23552	0.00441951	TRUE
GSE1	HGLibB_20389	TCCCGCAGGATGCCGGCTCC	48	53	91	76	74.6482	1.67994	0.000135715	0.440252	3.81585	0.0128606	TRUE
MAGED4B	HGLibA_27977	GGTCCTCTTGCCTCCCATCC	61	71	94	123	97.6429	1.67925	5.86e-05	0.417905	4.01827	0.00768748	TRUE
LZIC	HGLibB_27756	TTAGATGGATAGAGATCTGA	70	60	75	137	95.8348	1.67877	0.000898635	0.505581	3.32048	0.0379947	TRUE
MDM1	HGLibA_28694	CACGGAGGAATTACAAGACT	66	81	111	131	108.746	1.67858	1.31e-05	0.385116	4.35864	0.00315689	TRUE
ACTL7A	HGLibB_00625	CGTGTTCCTCGTACTCAAAG	57	64	92	107	89.4065	1.67815	4.06e-05	0.408886	4.1042	0.00617999	TRUE
C2CD3	HGLibB_06089	CAACTGTTCTAATTTGAGGC	49	60	95	85	80.5708	1.67792	9.2e-05	0.429061	3.91067	0.0102477	TRUE
GOLGA4	HGLibB_19575	TCTGCAACTCTAACTCTTCT	71	63	100	119	98.497	1.67285	1.39e-05	0.385021	4.34482	0.00331294	TRUE
ATP11A	HGLibB_03553	GAATTGTTCAAATAAATTCT	59	48	67	107	78.5865	1.67278	0.00103144	0.509714	3.28181	0.0412336	TRUE
ZNF596	HGLibA_56350	GTCTACAATGATATCCTCGA	42	42	77	61	61.7253	1.67104	0.000776054	0.497155	3.3612	0.0350489	TRUE
PRKAR1A	HGLibA_38522	TGCGGCATCCTATGTTAGAA	62	78	125	105	103.013	1.66886	1.42e-05	0.384484	4.34051	0.00333024	TRUE
TMEM104	HGLibB_49787	GTAGGAAGAGTAGAGTTCCC	60	81	99	131	103.742	1.66607	0.000118252	0.432777	3.84972	0.0118649	TRUE
KLF5	HGLibB_25039	ATGCGTCGTTTCTCCAAATC	67	44	102	79	80.9834	1.66588	0.000314459	0.462347	3.60309	0.0212403	TRUE
LRRC3C	HGLibB_27308	GGCCCGGAGGAGCACCGATG	41	44	78	61	62.2452	1.66311	0.000864564	0.499244	3.33125	0.037163	TRUE
DNMT1	HGLibB_13678	TCCTCCCAGGCTCAAAGATT	67	68	132	89	98.7604	1.66265	4.14e-05	0.405598	4.09926	0.00623269	TRUE
PCDHAC1	HGLibA_35462	GCGCTCCGTATACCGCACCA	41	62	84	84	75.5638	1.65897	0.000688572	0.488782	3.39409	0.0328277	TRUE
ZNF735	HGLibB_56583	TAACCTCACCCAGGGAGAAC	50	50	73	89	73.0604	1.65892	0.0002958	0.458399	3.61895	0.0205157	TRUE
PAPD7	HGLibA_35127	CCCATTTCCCGAAGACCACC	40	65	80	91	77.0697	1.65812	0.00118589	0.51141	3.24225	0.0441838	TRUE
NT5DC3	HGLibB_32781	CCCGGTGTTCATTGATGAGA	92	95	180	125	136.471	1.65762	1.71e-06	0.346402	4.78526	0.000922618	TRUE
PDYN	HGLibA_35966	GAAAACCGCCATAGCGCTTC	88	117	220	116	149.832	1.65498	0.000172631	0.440621	3.75603	0.0147757	TRUE
hsa-mir-5188	HGLibA_61642	GGGAGGCATGGAAATTTCTC	83	53	94	124	98.5241	1.652	0.000251239	0.451244	3.66099	0.0185516	TRUE
SLC25A34	HGLibB_44662	GAGCCCTTGCTGCCGCCAGA	59	66	77	124	91.1197	1.65192	0.000590836	0.480797	3.43579	0.0301895	TRUE
ATRN	HGLibA_03820	AATACAAAACGAAGTGCACG	72	79	124	120	109.852	1.64965	1.88e-06	0.346123	4.76607	0.000992475	TRUE
ZACN	HGLibA_54766	CACTCCCATTGTTCGGGATC	49	40	85	59	64.5116	1.64945	0.00119213	0.508972	3.24076	0.0443015	TRUE
TAF1D	HGLibB_48163	ATATAGCAAGCTGTTGCAAG	90	97	159	143	135.862	1.64773	9.7e-08	0.309013	5.33224	0.000147995	TRUE
TNFSF14	HGLibB_50751	CTTCGTCCCAGCCTCGTGAA	78	85	140	123	118.316	1.64582	8.31e-07	0.333976	4.92796	0.000597661	TRUE
C11orf63	HGLibB_05163	GAATTTCTTACCTTCTGCCG	47	62	105	71	78.9764	1.63886	0.000668318	0.481698	3.40226	0.0322543	TRUE
TRAK1	HGLibB_51213	GTACAACATTCTCCTCTTCA	92	94	183	116	134.119	1.63502	1.12e-05	0.372296	4.39173	0.00290633	TRUE
CCL21	HGLibB_07988	GAGCGGTCACAGACCCCTAA	44	68	85	94	81.0069	1.63118	0.000757023	0.48431	3.36805	0.034578	TRUE
NonTargetingControlGuideForHuman_0382	HGLibA_64765	CGGGTCTCCAAAGATCGCTT	58	104	142	118	117.213	1.62919	0.00035701	0.456357	3.56998	0.0228373	TRUE
CAPS2	HGLibA_07199	CTAATTCTCACCTAGATAAG	67	64	138	72	94.0482	1.62829	0.000766109	0.483924	3.36476	0.0347765	TRUE
ESRP2	HGLibB_15568	TTCTCTTCGGAGGTCATAGA	75	68	95	131	102.647	1.62705	6.99e-05	0.409169	3.97648	0.00863628	TRUE
GAPDHS	HGLibB_18591	AACCAGAGCCCACACCAGTC	65	69	128	86	96.2172	1.62621	8.38e-05	0.413463	3.93314	0.00964433	TRUE
MTBP	HGLibB_30281	AACGAATATCGAAGAATGTT	65	44	101	72	77.847	1.62493	0.000673508	0.4779	3.40014	0.0324	TRUE
PGAM4	HGLibA_36202	TGGAGAACCGCTTCAGCTGC	123	156	228	215	200.325	1.62166	1.56e-08	0.286784	5.65465	4.44e-05	TRUE
LIN37	HGLibB_26526	ACTGCAAGACAGCATCCAGT	43	56	81	76	71.0184	1.61945	0.000591226	0.471372	3.43561	0.0301895	TRUE
ZNF32	HGLibA_55791	CTGACAAATAGCACACTCGT	59	48	93	76	76.2956	1.61779	0.000210899	0.43658	3.70559	0.0167876	TRUE
OR6C1	HGLibA_34381	CGTCAGTATACCCAAGTTTC	73	75	91	141	105.757	1.61572	0.000219064	0.437158	3.69595	0.0171291	TRUE
SRRD	HGLibA_47042	AACAACTGAAGGCCCCTGTG	57	88	133	97	103.793	1.61211	0.000313906	0.447368	3.60354	0.0212403	TRUE
MAGOH	HGLibA_28008	TAAAATACTCGTAAGCCTTC	42	64	96	72	75.8496	1.61178	0.00137999	0.503869	3.1988	0.047594	TRUE
EHBP1	HGLibA_14660	CCACACAACAACACCACGAT	42	48	79	63	64.1714	1.6109	0.00105606	0.491856	3.27515	0.0417106	TRUE
HIST1H4I	HGLibA_21511	GTATCACCAAGCCAGCCATT	143	139	169	271	200.843	1.61074	1.1e-05	0.366348	4.39674	0.00285227	TRUE
VAT1	HGLibA_53541	CTATCACACGACTGACTACG	67	89	167	81	111.322	1.60948	0.00134956	0.502143	3.20523	0.0470475	TRUE
KRCC1	HGLibA_25399	AAACATTCTATACGTGGGTC	92	109	140	175	143.327	1.60911	4e-06	0.348952	4.61126	0.00151228	TRUE
C1D	HGLibB_05716	ACACATTAAATTCAATGTTT	61	54	111	70	81.5712	1.60665	0.000502589	0.461763	3.47937	0.0276777	TRUE
DPAGT1	HGLibB_13788	GCTCCTTCACAAAGCAGTTC	42	53	72	77	67.6771	1.60641	0.00092584	0.485007	3.31214	0.0387063	TRUE
SMTN	HGLibB_45778	TTCCTCCTCATCCAAGAAGA	57	85	108	115	101.302	1.60566	0.000168581	0.426814	3.76197	0.0146638	TRUE
CEP68	HGLibB_09147	CACCTGGGGTGTTCTCCAAC	63	64	85	113	90.226	1.60501	0.000162215	0.425554	3.77158	0.0143364	TRUE
DCLRE1A	HGLibA_12509	TTCAACCACGCCATACTGAA	52	60	80	95	79.6328	1.60422	0.000278109	0.441341	3.63488	0.0197539	TRUE
GPR179	HGLibB_19950	GACATCAATCAGTGTGCAAG	100	90	153	144	134.68	1.604	1.25e-07	0.303476	5.28543	0.000174113	TRUE
PRAMEF11	HGLibB_38234	ACTGTCCAAGGATGAGAGAA	52	64	98	84	82.4469	1.60315	0.000167035	0.425885	3.76427	0.0145896	TRUE
FAM47A	HGLibA_16608	ACTGGATCTCCGACGAGTGA	54	64	99	86	83.8245	1.60289	0.00011308	0.415186	3.86066	0.0115895	TRUE
hsa-mir-6783	HGLibA_63311	ATCAGGACTTTTCCCCTAAC	63	57	70	116	85.0517	1.60267	0.00124928	0.496586	3.22738	0.0453409	TRUE
DDX11	HGLibB_12639	CCCTGTGCTGCAGCTGCTGC	52	66	94	90	83.5923	1.59588	0.00017154	0.424706	3.75762	0.014714	TRUE
TMEM171	HGLibB_49999	TAGCAGGACCCCAACTTCAG	47	45	74	69	64.9422	1.59482	0.000657682	0.468152	3.40664	0.0319883	TRUE
TNFSF10	HGLibB_50733	ACTACCTTGAACTGTAGAAA	48	54	70	88	72.092	1.59316	0.000780533	0.474209	3.35961	0.0351433	TRUE
CD3E	HGLibA_08371	TGCCATAGTATTTCAGATCC	85	91	171	104	124.182	1.59251	6.03e-05	0.396956	4.01181	0.00782865	TRUE
F8A1	HGLibB_15865	GCGCGACGCGCGCCAGCGCC	89	109	199	111	139.847	1.59145	0.000152258	0.4202	3.78736	0.0137938	TRUE
SEC61A2	HGLibA_43251	ATCAAACCAGATGTTACAAT	51	52	88	72	72.5812	1.59062	0.000332773	0.443273	3.58835	0.0219432	TRUE
CDX1	HGLibB_08889	CAACCCCACAGGTGAAGATC	83	93	145	128	124.028	1.58863	1.33e-06	0.328568	4.83502	0.00078256	TRUE
SSBP3	HGLibB_47063	ATGGGAAAAAAACATCACGT	51	86	106	107	96.9768	1.58824	0.000643108	0.465384	3.41275	0.031704	TRUE
MMP16	HGLibB_29457	CGAAAGCGATATGCATTGAC	79	88	121	137	117.657	1.58749	5.73e-06	0.34996	4.53622	0.00191008	TRUE
GDAP2	HGLibA_18846	TCCCATTCCATGGATCCCTT	145	94	194	174	167.247	1.58624	2.06e-06	0.334135	4.7473	0.00104327	TRUE
hsa-mir-2276	HGLibA_58309	CAAGTGTCAGAGGCGAGGAG	91	72	170	83	114.072	1.58333	0.000965435	0.479738	3.30041	0.0396945	TRUE
STAU1	HGLibA_47404	AAACTCCCCAACCGAAACCT	56	66	110	79	85.7091	1.58206	0.00026232	0.433451	3.64992	0.0190749	TRUE
MINA	HGLibA_29272	AGTTACGGACCGGCATACCC	98	85	174	109	128.082	1.58138	3.57e-05	0.382558	4.13371	0.00579879	TRUE
GPR63	HGLibA_20067	TCGGGGTTTCCTACGGCTAA	52	94	131	96	103.001	1.58075	0.00127946	0.490832	3.22055	0.0458212	TRUE
MYBPC3	HGLibB_30614	GAAAGTGCCCCAAGTCCCAA	83	87	151	111	118.956	1.57681	8.45e-06	0.354055	4.45357	0.00244748	TRUE
SORD	HGLibA_46191	AGCAAAGTGACCATCCCGAT	126	112	244	124	166.208	1.57663	0.000138813	0.413785	3.81027	0.0130919	TRUE
PRKD3	HGLibA_38572	CTGAAAGGCCTCTTTCGCCA	61	52	73	99	78.8228	1.57341	0.000670982	0.462608	3.40117	0.0323306	TRUE
EPC1	HGLibA_15266	CAGCACAAATGATCCTTATG	59	63	78	108	85.2826	1.57281	0.000469617	0.449695	3.49751	0.026847	TRUE
OR2Y1	HGLibA_33908	GTCAACGGCTGGGCGCAGAA	70	72	122	96	99.1438	1.57281	2.57e-05	0.37371	4.20863	0.00476351	TRUE
NKX2-3	HGLibA_32036	CTACGGCGCGCCCTACAGCG	69	89	123	119	110.454	1.56999	2.36e-05	0.371333	4.22799	0.00450444	TRUE
TGFB1I1	HGLibB_49153	GTCTCAGTTCCCATCTAGCA	118	116	194	164	163.063	1.56982	2.17e-08	0.28043	5.59789	5.41e-05	TRUE
PBX1	HGLibA_35344	CCTGCGCCTCATCCAAACTC	110	126	245	119	164.559	1.56806	0.000324756	0.436213	3.59471	0.0216813	TRUE
BRMS1L	HGLibA_04833	ACCAGAATACTTGGAACCGC	83	49	100	100	91.3495	1.56645	0.000500279	0.45005	3.48061	0.0276464	TRUE
hsa-mir-578	HGLibA_62408	CCTGTAGCTTCTTGTGCTCT	53	64	98	81	81.5629	1.56637	0.000253666	0.428141	3.65853	0.0186503	TRUE
AGBL4	HGLibB_01172	CCCATCTCTATAGAGACTCT	47	45	71	69	63.9483	1.56501	0.000937837	0.47302	3.30854	0.0390428	TRUE
ARMCX3	HGLibB_03042	CAGAGATATTATTCGTGATC	77	85	165	84	112.708	1.5648	0.000778697	0.465679	3.36026	0.0351119	TRUE
PTER	HGLibB_39248	GGGCTGTGAAGATCGAATTC	115	141	230	162	178.273	1.56407	2.13e-06	0.329943	4.74042	0.0010523	TRUE
MCOLN1	HGLibB_28596	CCGGGATCTCATTATTGATG	66	65	122	78	90.8665	1.56142	0.000311214	0.433032	3.60578	0.0211371	TRUE
POU6F2	HGLibA_37799	ATACTGACCTGTGGCCCAAC	74	93	164	92	116.117	1.56077	0.000473083	0.446503	3.49555	0.0268793	TRUE
BBIP1	HGLibB_04198	CTTGCTTTGGAAGAACTTCC	51	72	93	94	85.5767	1.55873	0.000437651	0.443291	3.51627	0.0257386	TRUE
TFF2	HGLibB_49113	AGGGTTTCTCACTCCCCGCC	76	97	151	112	119.908	1.5542	3.9e-05	0.377865	4.1131	0.0060612	TRUE
FAM111B	HGLibA_16026	GCATACCGCCTACCCAGATG	80	78	113	125	109.157	1.55244	9.19e-06	0.350007	4.43547	0.00259332	TRUE
MAPK13	HGLibA_28259	GGCGCGCTTGGCGAAGATCT	64	50	100	72	78.4244	1.55	0.000597719	0.451546	3.43265	0.0303394	TRUE
UBE2V1	HGLibA_52667	GAACTCGAAGAAGGCCAGAA	59	72	106	92	90.551	1.54963	0.000114647	0.401739	3.8573	0.0117018	TRUE
DNAJB7	HGLibA_13553	AGCTTCCTGGACGATTTAAC	76	85	137	106	110.999	1.54671	1.93e-05	0.362014	4.27251	0.00405266	TRUE
UBE2E2	HGLibB_52533	AGTACTTACCTACAGTTGGG	96	75	161	97	117.411	1.54662	0.00019199	0.414719	3.72933	0.0158421	TRUE
IFNA10	HGLibB_22629	GCAAGTTTGTTGAAAACGAG	66	67	122	79	91.5783	1.54655	0.000311523	0.428939	3.60552	0.0211451	TRUE
hsa-mir-3688-1	HGLibA_59304	AAGTTCTTCACTTTAAAGAG	69	90	112	127	109.804	1.54567	6.74e-05	0.387831	3.98542	0.00843084	TRUE
IMMT	HGLibA_23236	CTGCAGGGGCTGGGACCGAC	55	52	73	87	73.5735	1.54375	0.000605722	0.450198	3.42904	0.0305936	TRUE
ZSCAN30	HGLibA_57015	CACAACAGAGCGTTGACACT	90	82	136	122	118.155	1.54347	2.08e-06	0.325241	4.74562	0.00104327	TRUE
PAK7	HGLibB_35009	GGGCCGCCCGAAACTGTTCA	51	62	71	98	77.895	1.54312	0.00137802	0.482342	3.19922	0.0475536	TRUE
FAM155A	HGLibA_16179	AACCGTTCATCGATTCCGAG	101	104	176	132	140.77	1.54072	1.83e-06	0.322947	4.77083	0.00097362	TRUE
NonTargetingControlGuideForHuman_0407	HGLibA_64790	GAACTGGCAAACAGGCGTGG	83	94	92	171	121.775	1.54055	0.00122295	0.476438	3.23347	0.0449059	TRUE
RAD50	HGLibB_40024	GATTTCCCTCCTGGAACCAA	58	61	92	86	81.6506	1.53815	0.000147815	0.405341	3.79471	0.0135701	TRUE
ANGPT1	HGLibB_01900	AAGTTGCTTCTCTAGCTTGT	91	110	104	194	138.092	1.53643	0.00101649	0.467581	3.28592	0.0408237	TRUE
PLA2G2E	HGLibB_36843	GATGAAATCTCCCCACGTGC	64	97	117	124	110.809	1.53608	0.000219015	0.415606	3.69601	0.0171291	TRUE
TMEM161B	HGLibB_49968	GCATCTGGATGCCCTGAATT	76	98	115	144	119.418	1.53357	8.1e-05	0.389102	3.94131	0.0093979	TRUE
MORN1	HGLibB_29626	AAGCCGACGTGCCCCTGCCC	186	184	237	311	252.911	1.53127	5.52e-08	0.281818	5.43356	9.99e-05	TRUE
PPARD	HGLibA_37841	AACACTCACCGCCGTGTGGC	74	46	82	95	81.5449	1.5298	0.00123542	0.473538	3.23057	0.0451177	TRUE
S100A7A	HGLibA_42569	CGCCACTGTCTTTGAGAAAA	67	61	78	111	87.3487	1.52953	0.000633991	0.447669	3.41664	0.031519	TRUE
ITGB6	HGLibB_23758	CGTCATCCATGGAGGCGGAG	101	106	113	192	141.364	1.52791	0.000319028	0.424499	3.59934	0.0214361	TRUE
FBXO27	HGLibA_17056	GCGAATAAGGTTGCGTCCGA	76	73	94	126	101.628	1.5275	0.000143772	0.401807	3.80159	0.0133755	TRUE
NonTargetingControlGuideForHuman_0888	HGLibA_65271	AGTGCTACTGAAACTTGCCT	75	85	129	109	109.233	1.52719	1.68e-05	0.354907	4.30308	0.00375925	TRUE
SAMD12	HGLibA_42668	AGGAACTCCCAAGCGACTGC	57	49	83	74	72.1163	1.52592	0.000521728	0.43983	3.46935	0.0282701	TRUE
UBASH3B	HGLibA_52561	GGCGCTGTTGGCGGTTCCTC	87	88	126	133	119.277	1.52562	3.59e-06	0.329252	4.63358	0.00141625	TRUE
LHPP	HGLibA_26444	CTCTCCTAGGCGTTACTACA	103	80	136	134	124.244	1.52362	4.7e-06	0.332815	4.57796	0.00168352	TRUE
PIGT	HGLibB_36542	CAGCTCCCGTAGAGAATACT	71	84	86	142	105.729	1.52302	0.00106764	0.465462	3.27207	0.0419745	TRUE
RBM14-RBM4	HGLibA_40488	GGCTGAGTACCGCGCCCGAT	106	110	172	148	147.01	1.52297	2.59e-07	0.295674	5.15084	0.000276689	TRUE
NonTargetingControlGuideForHuman_0689	HGLibA_65072	CATCATAAATGTACAACGGG	66	88	146	84	105.069	1.52277	0.00102924	0.463919	3.28241	0.041211	TRUE
hsa-mir-3138	HGLibA_58609	AGGCACAGCTGTGCCCTCCT	50	61	75	89	75.703	1.52265	0.000945624	0.460539	3.30622	0.0391795	TRUE
hsa-mir-3122	HGLibA_58540	ACCAGCTCTGTTGGGACAAG	111	114	232	104	152.987	1.52173	0.00101079	0.462883	3.28751	0.0407198	TRUE
C2orf16	HGLibB_06110	CCGACGCAGTCCCCTTAAGG	50	55	76	79	71.4366	1.52042	0.000695598	0.448329	3.39131	0.0330236	TRUE
MPND	HGLibA_29740	CCCAGCATGCAGTAGCGGAC	64	54	91	83	80.0321	1.5202	0.000226303	0.412237	3.68769	0.0174176	TRUE
UIMC1	HGLibA_52956	GTCGAATAGAGCAAAGTGTT	145	134	130	277	189.475	1.52006	0.00104189	0.46358	3.27896	0.0414535	TRUE
PCDH11X	HGLibA_35392	CATGAAAGAGTCTACAACTA	80	118	180	115	135.037	1.51961	0.000328583	0.423093	3.59166	0.0217487	TRUE
E2F2	HGLibB_14289	TTTGAAGACCCCACCAGACC	72	112	125	147	125.621	1.51955	0.000257075	0.415733	3.65511	0.0188081	TRUE
SETMAR	HGLibB_43619	CTGCAAGCGATTGACCCTTG	73	105	164	101	121.272	1.51824	0.000558209	0.439923	3.45115	0.0292939	TRUE
NRAP	HGLibB_32599	GTCCTCACATTTAGATTTAA	59	43	80	70	68.9779	1.51766	0.00132303	0.472655	3.21094	0.0466677	TRUE
ZNF148	HGLibA_55498	TAAACAGATAAGCGTAAAGC	58	71	92	98	87.6719	1.51608	0.000236204	0.412341	3.67677	0.0178725	TRUE
CFHR5	HGLibA_09274	CTTACTAGTGAAGCTGCATA	83	77	104	130	108.268	1.51289	5.17e-05	0.373755	4.04781	0.00717919	TRUE
ZSWIM5	HGLibB_56981	GCAACTTTATAAGTCACTGC	65	82	123	94	99.7148	1.51259	0.000166932	0.401811	3.76443	0.0145896	TRUE
SPTSSB	HGLibB_46847	CAGCACAGCAGCTAATGATT	64	75	108	96	94.0174	1.50823	9.15e-05	0.385536	3.91203	0.0102311	TRUE
GIMAP8	HGLibA_19092	GTCCGGGTATCCCCATACAC	59	90	129	91	101.059	1.5082	0.000895587	0.454083	3.32143	0.0378957	TRUE
NonTargetingControlGuideForHuman_0680	HGLibA_65063	GGTCTGCTCCAATGGGAACC	113	132	221	140	165.589	1.50719	2.48e-05	0.35745	4.21651	0.00464512	TRUE
KCP	HGLibA_24407	TGCTGAGCCGCGACGACAGA	84	112	133	153	132.438	1.50275	4.06e-05	0.366182	4.10383	0.00617999	TRUE
TAF3	HGLibB_48173	ACCGACTCGGAGAGTTAATC	62	89	131	91	102.056	1.50271	0.000649697	0.44068	3.40997	0.0317925	TRUE
KRTAP10-3	HGLibB_25570	CCAGCGCTTACTCTGACTCC	71	70	99	106	94.8527	1.50057	5.91e-05	0.373615	4.01636	0.00773154	TRUE
hsa-mir-1909	HGLibA_58031	ACCCGGCCCCTGCGCAGGGA	65	93	121	110	106.661	1.50004	0.000191667	0.402183	3.72975	0.0158421	TRUE
AIMP1	HGLibB_01352	GAATCATGTTCCTCTTGAAC	123	112	201	142	157.78	1.49959	2.7e-06	0.319555	4.69274	0.00119385	TRUE
OR10H1	HGLibA_33507	CACCAGCACATCGTCTCCAC	143	217	336	194	243.126	1.49941	0.000143566	0.394381	3.80194	0.0133755	TRUE
C7orf57	HGLibA_06559	TATGTGAAGCTCGCGAAACA	98	133	155	181	155.755	1.49815	2.1e-05	0.352159	4.25418	0.00421039	TRUE
IGSF9	HGLibA_22906	CCGTTAGCAAAATCGTCTTC	118	78	154	130	131.01	1.49712	3.82e-05	0.363548	4.11807	0.00601015	TRUE
NEB	HGLibA_31577	TTTATGAGACTACGACAACA	123	91	166	144	143.107	1.49554	3.64e-06	0.322961	4.63072	0.00142649	TRUE
IL36B	HGLibB_23117	CAGGGCTCCCAAGATAACAT	89	71	127	105	107.042	1.49495	3.44e-05	0.360921	4.14204	0.00566916	TRUE
BRF2	HGLibB_04797	ACAGTATTTGCGTACCCCTC	92	121	127	181	143.29	1.49393	0.000174595	0.398042	3.7532	0.0148798	TRUE
SERPINB3	HGLibA_43550	CAAGTCACAGAGAACACCAC	150	112	257	125	174.979	1.49382	0.000589532	0.434707	3.43639	0.0301457	TRUE
FCHO1	HGLibA_17205	CCCCATGGGGGTCCCGTTGC	61	74	80	115	90.7303	1.49372	0.00110884	0.458006	3.26135	0.0427265	TRUE
ALG1	HGLibA_01601	GCACCACCGCTACTACATGC	61	55	88	80	77.6488	1.49324	0.000329479	0.415835	3.59095	0.021789	TRUE
NEK9	HGLibA_31668	ACAACTTGTCCTTCTGACGA	117	86	106	184	135.372	1.48942	0.00093749	0.450161	3.30864	0.0390428	TRUE
GNA13	HGLibA_19441	CTTCGACCAGCGCGCGCGCG	92	91	132	132	122.31	1.48803	3.11e-06	0.319081	4.66349	0.00128445	TRUE
BNIP3	HGLibA_04655	ATGGGATTGGTCAAGTCGGC	83	97	135	125	120.38	1.48606	1.05e-05	0.337173	4.40741	0.00278231	TRUE
ANXA9	HGLibA_02260	GTCCACGCTGAAGTTCAAGA	76	76	130	90	101.432	1.48575	0.000147897	0.391546	3.79457	0.0135701	TRUE
KLRB1	HGLibA_25283	ATTGGGCAGTTTAAGAGACC	83	74	119	107	104.607	1.48442	2.01e-05	0.348138	4.26387	0.00415428	TRUE
ZNF611	HGLibA_56382	AGCCTTGAGACACATAAGAT	109	115	198	126	149.299	1.48223	3.42e-05	0.357723	4.14352	0.00564044	TRUE
GPR1	HGLibA_19838	AGAAGTTCCAAGCTCGCTTC	65	77	116	89	94.7368	1.4815	0.000216586	0.40053	3.69884	0.0170091	TRUE
ST20	HGLibA_47230	AAGAAGCTTGAGCCTAAATC	67	87	122	100	102.737	1.47924	0.000165004	0.39265	3.76733	0.0144973	TRUE
OR10R2	HGLibA_33541	GGTCACCGAATTCCTGTTGC	63	95	107	120	105.557	1.478	0.000546327	0.427546	3.45695	0.0290229	TRUE
hsa-mir-323a	HGLibA_58957	CGGGATTAGATACTGCAAAG	59	76	100	94	89.9866	1.47745	0.000314592	0.410063	3.60298	0.0212403	TRUE
TMEM192	HGLibB_50091	AATACTCTGGGTGATATCCA	94	102	184	99	130.252	1.47591	0.000542467	0.426703	3.45886	0.0289151	TRUE
USP24	HGLibB_53242	AGTCTGATGAGAATTGTAGA	100	59	132	95	104.905	1.47447	0.000948941	0.4461	3.30524	0.0392537	TRUE
ETFDH	HGLibA_15626	TTGTATCCCTACATCGTTAG	120	105	198	125	149.032	1.47405	4.02e-05	0.358988	4.10613	0.00615898	TRUE
GTF3C5	HGLibB_20565	GGAGCTGTACTTCCGGCCCA	61	101	103	129	108.135	1.47402	0.00147353	0.463551	3.17985	0.0493105	TRUE
ERC1	HGLibB_15404	AGGCGACCTTTCAGAGAAAG	55	50	82	68	69.5116	1.47166	0.00112956	0.451972	3.2561	0.0431852	TRUE
BTN2A2	HGLibA_04964	TAAGCCCCTCATTGAAATCA	92	92	109	152	121.905	1.46985	0.000120541	0.382274	3.84502	0.0119433	TRUE
DGAT2L6	HGLibB_13023	GATTGGAACACCCACAGTCA	71	63	104	87	88.5656	1.46895	0.000158584	0.388896	3.77723	0.0141185	TRUE
BCAS3	HGLibA_04258	TTAAAAGCCATGCAGCACAC	73	47	91	79	78.907	1.46549	0.00149441	0.461459	3.17577	0.0497721	TRUE
hsa-mir-3183	HGLibA_58831	GCTCCGAGCGACTCCGAGAG	68	118	145	121	123.495	1.46329	0.000872686	0.439604	3.32865	0.03742	TRUE
GLRA4	HGLibA_19306	GTCCACGTAGAGTTTCCGCG	88	71	117	108	104.613	1.46166	4.08e-05	0.356268	4.10269	0.00617999	TRUE
hsa-mir-6748	HGLibA_63147	GGTCTGTAGGAGACAGGGAC	117	66	155	104	119.864	1.4613	0.00115095	0.449524	3.25076	0.0435592	TRUE
RHBDL2	HGLibB_41088	CAGCAGTCTGAAAATTCCAA	69	57	88	90	82.8972	1.46079	0.000331479	0.406976	3.58937	0.0218941	TRUE
HRI	HGLibB_14702	ATACGAGAAATATCCTCACA	84	93	131	120	116.747	1.46008	1.27e-05	0.334488	4.36511	0.00312799	TRUE
QRFP	HGLibB_39686	GGCGGCTTCAGCTTCCGCTT	86	133	160	151	144.802	1.45741	0.000125551	0.380026	3.83503	0.0122775	TRUE
SULF2	HGLibB_47672	CTACGTGCCACCCGGCTGGA	64	58	84	88	80.1917	1.45697	0.000389864	0.410779	3.54685	0.02397	TRUE
PURG	HGLibB_39541	TGATACTACAAAAACAGTTG	57	70	102	78	83.5982	1.4543	0.000793753	0.433476	3.35496	0.0354561	TRUE
hsa-mir-600	HGLibA_62493	TACAGACAAGAGCCTTGCTC	82	90	93	148	113.124	1.4533	0.000869958	0.43649	3.32952	0.0373307	TRUE
KRT75	HGLibA_25538	CAAGGTCAAATCTCTGCCCG	69	82	88	124	99.3575	1.45263	0.000788037	0.432722	3.35696	0.0353209	TRUE
UBE2E3	HGLibB_52534	GAATTATGTTGCGTATCTCT	139	112	193	160	164.203	1.4508	7.74e-07	0.293576	4.94182	0.000570431	TRUE
TBC1D22A	HGLibB_48444	GCTGCAGGATCAACGCTTCA	67	63	101	82	85.1274	1.44956	0.000284425	0.39943	3.62909	0.020038	TRUE
ARL8A	HGLibA_02997	CCAGTCAGGACAGTTCAACG	91	107	132	146	129.944	1.4483	1.78e-05	0.337491	4.29136	0.00388298	TRUE
PCDHB8	HGLibA_35511	ACATCTCAATATGACCGTGC	122	72	126	144	126.264	1.44672	0.000387301	0.407689	3.54859	0.0238918	TRUE
SERTAD3	HGLibB_43558	AGACAAAGTCCAGCGCAGCC	93	103	156	120	128.372	1.44664	1.8e-05	0.337381	4.28786	0.00391642	TRUE
EPO	HGLibB_15329	TAGAAATTAACTTTGGTGTC	88	128	192	114	141.831	1.44557	0.000795136	0.430936	3.35448	0.0355046	TRUE
NR2F6	HGLibB_32572	TGCCGCCAGCGACGCCGAGC	84	57	89	107	91.7788	1.44363	0.000884138	0.434172	3.32501	0.0375814	TRUE
hsa-mir-4511	HGLibA_60488	CCCTGCACTCAGTTTGCACA	194	196	282	264	254.817	1.44327	4.96e-11	0.219601	6.57225	8.96e-07	TRUE
hsa-mir-6840	HGLibA_63536	CGGGCCCAGGACTTTGTGCG	92	97	107	156	123.55	1.44226	0.000262163	0.395132	3.65008	0.0190749	TRUE
NonTargetingControlGuideForHuman_0919	HGLibA_65302	ATCTACAATCCAGCCCTCTA	97	83	108	142	117.293	1.4406	0.000124227	0.375389	3.83763	0.0121905	TRUE
ADCY4	HGLibB_00914	GGCGGCGTCCCGCATGCCCA	70	76	129	76	95.1475	1.43754	0.0013628	0.448891	3.20242	0.0473156	TRUE
ARGFX	HGLibB_02690	AGCCAGACCCTTTCATCAAT	88	92	113	137	117.269	1.43605	5.41e-05	0.355717	4.03707	0.0073771	TRUE
GH2	HGLibA_19031	CGCCCGTCGCCTGTACCAGC	106	165	150	226	177.059	1.43273	0.000727946	0.424032	3.37883	0.0338333	TRUE
CD177	HGLibA_08256	CCGCGCTCATGACCCGTCTG	146	164	240	192	201.59	1.43207	1.73e-07	0.274026	5.22603	0.000217673	TRUE
SEC61A1	HGLibA_43247	TCATCACATACACGATAGAC	133	130	231	136	170.562	1.43004	7.76e-05	0.36187	3.9518	0.00915288	TRUE
PDGFRA	HGLibB_35805	GACCTTCAATGGACTTACCC	138	122	128	229	168.568	1.42997	0.00065052	0.419392	3.40963	0.0318064	TRUE
GIMAP5	HGLibA_19081	TAACTTGTCTGCAACACCAC	137	129	161	205	172.148	1.42507	4.65e-06	0.311138	4.58019	0.00167715	TRUE
ERRFI1	HGLibA_15534	AGGTTCTCTTGGCGGTACTT	82	109	143	122	123.963	1.42439	8.69e-05	0.362951	3.92446	0.00988173	TRUE
FBXO9	HGLibB_17108	GCCTGCAGATCTGTTTCAGC	101	78	154	94	115.434	1.4241	0.000582534	0.414028	3.43962	0.0299239	TRUE
FAM9C	HGLibB_16802	TGCAATATCTTCTAGCTCCT	112	138	122	221	162.191	1.42374	0.00127472	0.441935	3.22161	0.0457827	TRUE
TUBE1	HGLibB_52235	CAGCTCATCACTGATATTTC	104	103	172	115	133.798	1.42317	6e-05	0.354668	4.01267	0.00781716	TRUE
DYNC2LI1	HGLibB_14227	AAACCGCTGTTTATCACAGC	59	52	80	73	71.6532	1.42228	0.00116955	0.438136	3.2462	0.0438858	TRUE
POSTN	HGLibB_37663	CTGTGCCCTTCAACAGATTT	86	94	141	108	116.361	1.4211	5.39e-05	0.351942	4.03788	0.00736845	TRUE
GLG1	HGLibB_19220	AGTAGATTTGCAAACCTCTC	79	81	85	134	103.415	1.42036	0.00137023	0.443745	3.20085	0.0474161	TRUE
CCDC28A	HGLibA_07746	TTAAGTTCCTTATTGCACCA	158	148	276	148	197.216	1.4186	0.000165005	0.376555	3.76733	0.0144973	TRUE
ARHGEF7	HGLibB_02875	CTTGACAGGCACAGCTGCTT	70	84	124	89	99.504	1.41816	0.000448355	0.404051	3.50985	0.0261347	TRUE
NAMPT	HGLibA_31086	TATCCTGCCAGAAGTATGAT	142	132	157	217	176.44	1.41538	1.98e-05	0.331674	4.26739	0.00410685	TRUE
MAEA	HGLibA_27861	CCGCTCAGAAGAACATTGAC	115	86	139	136	129.077	1.41521	2.12e-05	0.332852	4.25177	0.00424701	TRUE
GPR17	HGLibA_19962	GTCGAGTGCCCCGTTGAGGC	64	85	116	89	96.0054	1.41025	0.000743536	0.4181	3.373	0.0342244	TRUE
BRDT	HGLibA_04792	TTGGGCCGCAGTTTGTGAAC	123	120	164	168	156.107	1.41019	5.84e-07	0.282245	4.99633	0.000484495	TRUE
C10orf114	HGLibA_05038	CAGCTCGCGACGAGCCATTG	208	248	357	269	293.183	1.40812	7.76e-08	0.262087	5.37272	0.000131012	TRUE
BMP5	HGLibB_04610	ACGAACTCTATGTGAGCTTC	105	97	150	126	129.47	1.40744	7.11e-06	0.313432	4.49043	0.00216506	TRUE
MOCS2	HGLibA_29614	CGTCAAGAATATGTCGAGCT	62	58	91	73	76.8917	1.40674	0.000957088	0.425917	3.30285	0.0394328	TRUE
GBGT1	HGLibB_18699	CCCATACTTACAAGATCTCT	67	55	85	81	78.0347	1.40543	0.000812767	0.419731	3.34841	0.0359173	TRUE
ARHGDIG	HGLibA_02801	GCCCCGGAGCCTGTTCCGAC	90	159	186	156	160.541	1.40464	0.000693112	0.414068	3.39229	0.0329711	TRUE
RCOR1	HGLibB_40658	AGGCTCTTGGGATGCTCTTC	62	87	94	109	95.7694	1.4031	0.00113516	0.431102	3.25469	0.0433284	TRUE
VCPIP1	HGLibB_53512	GTCTTACAGGAGAAGATGTA	66	86	117	91	97.563	1.40302	0.000604857	0.409113	3.42943	0.0305757	TRUE
NonTargetingControlGuideForHuman_0852	HGLibA_65235	CTGGCTTATTAGCTATAAAG	65	56	76	88	77.3526	1.40277	0.00122273	0.43382	3.23352	0.0449059	TRUE
PRSS22	HGLibA_38913	TGGAGCGCTCGAGACGCACC	85	120	146	134	131.673	1.40218	0.000128926	0.366248	3.8285	0.0124849	TRUE
LYPD4	HGLibB_27682	TAAGCTGCAAGAGGGCTGCG	88	63	111	94	96.2599	1.40203	0.00040649	0.39652	3.53583	0.0245622	TRUE
POMT2	HGLibB_37623	TGGGGTCAAGGAGGATGTAC	114	107	146	154	141.337	1.40196	2.84e-06	0.299441	4.68192	0.00122945	TRUE
DARS	HGLibA_12339	TGTTATTACAGATCGAGTTT	102	109	185	104	134.973	1.4009	0.000578783	0.407076	3.44137	0.0298196	TRUE
TNFAIP1	HGLibB_50645	GTTGTACAGCAGCTTCACCA	84	73	129	85	100.172	1.4003	0.000576505	0.406776	3.44243	0.0297728	TRUE
TIAL1	HGLibB_49377	GACTGAACAACTGAAGTATA	66	83	87	115	95.5262	1.40008	0.00122236	0.432977	3.23361	0.0449059	TRUE
IFT80	HGLibA_22773	TTACGCTTGTGTGATAAAAC	58	76	87	95	85.86	1.39856	0.00118638	0.431369	3.24214	0.0441838	TRUE
LMBR1	HGLibB_26632	CACTGAATATAGTAGTTCTG	121	99	118	178	140.262	1.39834	0.000356908	0.391685	3.57005	0.0228373	TRUE
CHRNB1	HGLibB_09579	CTACACTTACCTGGGGCGAG	147	136	206	178	180.532	1.39793	1.04e-07	0.262749	5.3204	0.000152625	TRUE
TSACC	HGLibB_51744	TGGAGTTGATCACAAGCCCA	119	120	143	180	152.686	1.39791	1.6e-05	0.323987	4.31471	0.00360717	TRUE
HIST1H2BF	HGLibB_21398	GGCTAAGCACGCCGTGTCAG	121	94	118	171	136.9	1.39697	0.000326896	0.388804	3.593	0.0216817	TRUE
LETM1	HGLibA_26333	ACTACCGAGTCATCGCGAAC	78	70	119	82	94.2357	1.39544	0.000594316	0.406336	3.4342	0.0302995	TRUE
FXR1	HGLibA_18219	TACCTACCAACGAGATTCCT	95	97	96	162	122.53	1.39521	0.0014527	0.438198	3.18397	0.0490532	TRUE
ZNF350	HGLibB_55792	CACCTGAACAGGCTCCACTG	141	144	181	204	181.808	1.39498	5.16e-07	0.277865	5.02035	0.00043575	TRUE
PPP1R2	HGLibA_38075	AATAAACTACCTCGTTCTTC	118	95	180	109	135.297	1.39314	0.000343878	0.38917	3.57978	0.0223755	TRUE
TMEM132E	HGLibA_49940	GCTACCGCCTGTCGCACACG	88	76	110	111	104.249	1.39177	7.39e-05	0.351153	3.96343	0.00885665	TRUE
GRAMD1B	HGLibA_20198	ACAATGAGGCGCTCCGTGTC	134	102	166	152	149.786	1.39173	6.09e-06	0.307685	4.52325	0.00198712	TRUE
SACS	HGLibB_42576	ACTCATTTACCTGTTCTCCT	79	116	150	115	124.566	1.39071	0.000494889	0.399228	3.48351	0.0274836	TRUE
ZWILCH	HGLibB_57000	AAATGACATAGTATTCATAG	82	87	115	113	107.561	1.39003	5.51e-05	0.344669	4.03294	0.0074232	TRUE
ZDHHC7	HGLibA_55126	TGGTAGGGGGCAGTACCCAA	74	55	82	91	81.7578	1.38888	0.00127563	0.431142	3.22141	0.0457827	TRUE
SELP	HGLibA_43303	CTAAGTCTGTGTAGCGATTC	137	142	230	148	177.297	1.38831	2.98e-05	0.332514	4.1752	0.00518205	TRUE
NUDT15	HGLibA_32948	ACGGCCAGCGCACAGCCGCG	76	91	91	133	106.337	1.38733	0.00128053	0.430807	3.22031	0.0458457	TRUE
C1orf123	HGLibA_05763	ACTTACATTGTAAGGCTTGA	62	89	108	96	96.1947	1.38557	0.00103748	0.422409	3.28016	0.0413608	TRUE
CCRL2	HGLibB_08170	GTGGGGTGTTACTACGCAGA	119	132	199	140	159.328	1.38457	2.29e-05	0.326936	4.23499	0.00441951	TRUE
RABGGTB	HGLibA_40022	ATACACTCTTAGTGCTGTCC	192	192	246	269	243.586	1.38429	6.1e-09	0.238094	5.81405	2.91e-05	TRUE
SNX31	HGLibA_46086	CGCCACCAAGAAAGCTTATC	81	90	122	108	108.49	1.38308	7.36e-05	0.348877	3.96436	0.00883112	TRUE
ZNF891	HGLibB_56831	TTAGGTTGAATCTTCTGGTC	95	143	172	149	151.417	1.38174	0.000182762	0.36928	3.74172	0.0153253	TRUE
NHLRC4	HGLibA_31904	GGCTGGACGGGGCACACTTT	81	75	129	81	98.6111	1.38043	0.000998723	0.41947	3.29089	0.0404092	TRUE
TMEM62	HGLibB_50411	ACCAAGTGGCTGGATATCAA	117	108	153	148	142.239	1.37954	2.35e-06	0.29225	4.72039	0.00109363	TRUE
TFCP2L1	HGLibA_49147	TGACCGCCGGCTGCAGTATA	74	62	81	100	85.8525	1.37811	0.00107955	0.421577	3.26893	0.0421799	TRUE
PEX6	HGLibB_36076	ATTATGACGGTGTTCTTTAC	151	152	227	179	191.407	1.37686	3.49e-07	0.270259	5.0946	0.000339974	TRUE
NOP2	HGLibA_32310	GCGTCGGGTAGAACGCAGAC	66	85	97	105	95.6816	1.37675	0.00065723	0.404114	3.40683	0.0319883	TRUE
CSNK1E	HGLibB_11379	TGAGGAAGTCGCCATCAAGC	115	95	141	139	132.415	1.37667	1.07e-05	0.312759	4.4017	0.00283721	TRUE
FAM171B	HGLibB_16249	CGCAAAGCCAAGCAAATATA	79	78	100	109	99.05	1.37367	0.000169367	0.36526	3.76081	0.0146802	TRUE
CD163L1	HGLibB_08238	GAACTTGAATACTGCTGCCG	87	100	137	113	118.046	1.37249	6.88e-05	0.344811	3.98042	0.00852951	TRUE
TMEM175	HGLibB_50008	AGTTCGACAGAAGTGTACAG	105	125	166	141	145.088	1.3702	1.51e-05	0.316685	4.3267	0.00344952	TRUE
SLCO1B3	HGLibB_45399	TCTCCTTTCTATTTGAGTGA	121	128	146	184	156.869	1.36902	2.35e-05	0.323778	4.22827	0.00450444	TRUE
RASGRF1	HGLibB_40286	ATGGGGAGATCGAGATCGAG	98	61	103	107	99.5359	1.36837	0.00117408	0.421671	3.2451	0.0440005	TRUE
XRN2	HGLibB_54541	GCCATGTAGAGAAGTCTTCT	110	125	147	165	148.092	1.36834	1.43e-05	0.315359	4.33899	0.00333024	TRUE
LRP5L	HGLibB_27188	CCTAGATGGGGCAGCCAAAC	88	106	128	130	122.296	1.36807	6.25e-05	0.341747	4.00318	0.00798928	TRUE
SECTM1	HGLibA_43272	CGACCTTCATCTGGGGTTCT	203	147	201	260	219.296	1.36666	1.79e-05	0.318557	4.29017	0.00388298	TRUE
hsa-mir-588	HGLibA_62452	TGGCCAAAATTGGGCCTAAG	90	115	151	122	129.065	1.36479	0.00011229	0.353356	3.86237	0.0115895	TRUE
ZFP57	HGLibB_55155	CCGACATAACATCCTGGTAA	82	60	85	102	88.892	1.3644	0.00136006	0.425978	3.203	0.0472611	TRUE
ARMC3	HGLibA_03018	CAGAAACTTACCACATCCTT	68	74	110	79	89.2052	1.36426	0.000972174	0.413605	3.29846	0.0398168	TRUE
GPR135	HGLibA_19894	GCCGCACGATAGCGCAGTAA	105	82	145	103	117.023	1.36374	0.000254744	0.372868	3.65744	0.0187106	TRUE
hsa-mir-3618	HGLibA_59100	ATTGTGATTTCCAATAATTG	131	140	236	126	170.158	1.36362	0.000577464	0.396173	3.44198	0.0297837	TRUE
ANXA10	HGLibB_02220	GAGGCATACCAGAGCATGTA	171	146	176	241	198.667	1.36326	2.05e-05	0.32008	4.25914	0.00419591	TRUE
IER2	HGLibB_22541	GCGTCGTTTGCGGCTGACTT	97	122	176	116	137.696	1.36269	0.000335018	0.379938	3.5866	0.0220461	TRUE
LYVE1	HGLibB_27737	ACTTAGTCCCAGCAGCCTAC	133	94	135	163	141.774	1.36066	0.00013429	0.356336	3.81846	0.0127903	TRUE
KLF3	HGLibA_25068	CCCTCTCGCGGCATGGAATA	84	129	152	131	134.054	1.35969	0.000497321	0.390468	3.4822	0.0275538	TRUE
DTL	HGLibA_14061	TGCACTGATAACCAGTCAGA	114	103	184	104	135.618	1.35821	0.000714506	0.401367	3.38395	0.0335787	TRUE
MYH7B	HGLibA_30737	TGATGAACAGGACGCCTACG	82	79	103	109	100.738	1.35774	0.000147976	0.357823	3.79444	0.0135701	TRUE
CCS	HGLibB_08175	GCGGTGCGCAAATCCCTGCA	70	80	102	96	93.9575	1.35667	0.000349784	0.379454	3.57533	0.0225753	TRUE
USH1C	HGLibA_53174	TCACTCACGTCTCACTTTGA	119	126	126	195	153.41	1.35652	0.000424302	0.384885	3.52449	0.0252551	TRUE
OR51A2	HGLibB_34029	AAGACAGAGCCCTCCTTGCA	159	244	229	302	253.268	1.3558	0.000162793	0.359563	3.7707	0.0143662	TRUE
NDUFB5	HGLibA_31522	AGATTCTACATTGCATTGAC	102	92	146	110	121.103	1.35555	7.21e-05	0.341514	3.96923	0.00871722	TRUE
HS6ST3	HGLibB_22119	TCACACAGTTCAACATCACG	105	113	161	127	136.347	1.35548	2.29e-05	0.320135	4.23408	0.00441951	TRUE
ADAMTSL5	HGLibB_00858	TTCCTGGGGAAGAACCGTGC	118	100	177	111	135.907	1.35458	0.000289066	0.373688	3.62491	0.0202788	TRUE
GLIPR1	HGLibB_19235	GCGTCAAAGCCAGAAACTTT	72	74	95	97	91.2528	1.3543	0.000340845	0.378074	3.5821	0.0222387	TRUE
GNB1	HGLibA_19483	GATAAGTTTACCATCCTGCG	84	89	142	87	108.063	1.3536	0.00104933	0.413065	3.27696	0.0415968	TRUE
DNAJB12	HGLibB_13508	AACGTCCACGTCTACAGCAA	101	130	144	160	144.697	1.35358	7.18e-05	0.340931	3.97024	0.00870157	TRUE
DRAP1	HGLibA_13950	CCTGCCAGGTGACCCAGTCG	132	153	226	151	178.151	1.35277	4.81e-05	0.332811	4.06466	0.00694476	TRUE
TMEM52B	HGLibB_50374	AGTCCGAGTTCATGTCGTGG	107	109	169	116	134.75	1.35178	9.94e-05	0.347321	3.892	0.0106751	TRUE
ZNF281	HGLibB_55667	GGTTGAACATAACCATACCC	64	60	89	74	77.2835	1.35125	0.00129508	0.420025	3.21707	0.0461588	TRUE
C4B_2	HGLibA_06287	GCTCTTGTTCTCTCCTTCTG	97	165	178	168	164.391	1.35096	0.000642763	0.395839	3.4129	0.0317001	TRUE
RHOB	HGLibB_41118	GAAGCAGGAACCCGTGCGCA	137	146	166	204	176.513	1.34883	8.99e-06	0.303784	4.4401	0.00255624	TRUE
GNL2	HGLibA_19546	AGTATATTACTTTGATGCGT	89	111	140	123	124.881	1.34858	9.31e-05	0.345082	3.90801	0.0103008	TRUE
PSMA8	HGLibA_39091	ACTTGACAGGTCGGAATTCG	123	102	127	166	139.905	1.34806	0.000120115	0.350518	3.84589	0.0119268	TRUE
NCSTN	HGLibB_31336	CTACAGTGGGTATTGACTGA	122	148	211	145	168.457	1.34793	7.08e-05	0.339229	3.97352	0.00870157	TRUE
RNF207	HGLibB_41561	CCCAGGACAGGCTGGCAGAG	75	99	131	98	108.546	1.34576	0.000726705	0.398236	3.3793	0.0338256	TRUE
CNKSR3	HGLibA_10301	CCTTCTAGGGCTCCGTTTAC	145	174	269	152	198.756	1.34533	0.000325207	0.374291	3.59435	0.0216817	TRUE
SURF1	HGLibB_47774	GGGCATCATATACAGCTCCT	113	122	122	183	146.115	1.34194	0.000449368	0.382402	3.50925	0.0261347	TRUE
LCE5A	HGLibB_26110	TGGGCATGGGGCTGAACACT	131	169	195	197	186.77	1.34144	8.35e-06	0.301038	4.45606	0.00242521	TRUE
TMEM51	HGLibA_50429	CAGCGCATAGTGCGAGCCAT	75	88	113	100	101.306	1.34059	0.000285276	0.369479	3.62832	0.0200601	TRUE
CCDC40	HGLibA_07776	AGAGGCGCATCATGCAGCAA	67	94	98	112	100.267	1.33996	0.00143852	0.420471	3.18681	0.0487799	TRUE
NOC3L	HGLibA_32237	TTCCGTTTCTTCGCATGAAC	94	88	123	114	112.799	1.33968	4.86e-05	0.32977	4.06247	0.00695996	TRUE
STS	HGLibA_47603	GGCCGGTACCCTGTCCGATC	120	130	189	138	155.123	1.33946	2.6e-05	0.318481	4.20578	0.00480808	TRUE
AP3M1	HGLibB_02327	ATGAGTCGGAAATTTCCATC	163	185	264	191	215.883	1.33786	3.76e-06	0.289315	4.62421	0.0014577	TRUE
CACNA2D4	HGLibB_06908	GCTCCGAGAAGGTCTCCGAC	67	92	98	109	98.8513	1.33706	0.00126317	0.414692	3.22422	0.0456622	TRUE
hsa-mir-503	HGLibA_61468	CTGTTCCCGCTGCTAGGGCA	262	204	243	357	287.702	1.3355	2.89e-05	0.319368	4.1817	0.00510916	TRUE
FLII	HGLibB_17595	CAGGCAGCTCCCAGCGATGA	79	99	105	126	110.467	1.33526	0.000557046	0.38684	3.45171	0.0292615	TRUE
GZMA	HGLibB_20689	AATAAATGCGGAGACCCTCG	115	137	192	137	156.168	1.33478	7.16e-05	0.336151	3.97076	0.00870157	TRUE
PANK1	HGLibB_35051	CAGAGCTTTCAGTTGTCCTT	142	142	157	210	175.778	1.33461	3.51e-05	0.322565	4.1375	0.00575218	TRUE
RBPMS	HGLibA_40652	GTCCGGACCCTATTTGTCAG	137	157	239	144	181.572	1.32873	0.000208039	0.358241	3.70905	0.016671	TRUE
SNX29	HGLibB_46023	GAAGTCAGAGCAGCAACTCA	63	72	95	80	83.3706	1.32845	0.00123838	0.411298	3.22989	0.0451351	TRUE
SLC18A2	HGLibA_44488	CTATTATGATAACTCGACTA	95	83	142	89	109.571	1.32844	0.000981082	0.403058	3.2959	0.0399738	TRUE
HK2	HGLibB_21555	ATCATAACCACAGGTCATCA	123	140	207	135	162.345	1.32793	0.000130773	0.347172	3.825	0.0126329	TRUE
SCLT1	HGLibA_42949	GCTGCCCATTTAGTTCTCCT	122	119	154	157	148.573	1.32775	4.08e-06	0.288201	4.60703	0.00153364	TRUE
THEMIS	HGLibB_49291	GAAATTTGTGAGCAGATTGA	93	91	109	128	113.454	1.32763	0.000153571	0.35074	3.78522	0.0138702	TRUE
hsa-mir-7704	HGLibA_63951	AGCAGCAGCGGCGGGGTCGG	62	77	95	85	85.8581	1.32684	0.0013379	0.413639	3.20772	0.0468188	TRUE
OR4A5	HGLibA_33931	ATTTCTCCCAAGTTAATTGT	91	85	137	91	108.293	1.32601	0.000620033	0.387416	3.4227	0.0310406	TRUE
IFITM3	HGLibB_22615	GGAGCACGAGGTGGCTGTGC	121	75	132	119	119.826	1.32123	0.000697733	0.38969	3.39047	0.0330593	TRUE
STON2	HGLibA_47550	GAACTCGACATTCACGTGAT	208	205	363	173	253.661	1.32092	0.000775887	0.392983	3.36126	0.0350489	TRUE
WASL	HGLibA_53964	TACCAGATTTCCTTTGTCGA	103	101	169	95	125.238	1.32045	0.00137272	0.412599	3.20033	0.0474393	TRUE
TM2D1	HGLibA_49681	TTACAAGTTATGTTGGGTGC	113	89	120	138	123.683	1.31831	0.000143837	0.346789	3.80148	0.0133755	TRUE
C10orf25	HGLibA_05063	TCACAGGACGCCTTCCGAGT	80	89	109	108	103.831	1.31814	0.000216147	0.356316	3.69936	0.0170091	TRUE
RARRES2	HGLibA_40284	GCGACGGCTGCTGATCCCTC	155	110	179	160	161.946	1.31745	2.74e-05	0.314105	4.19431	0.00489968	TRUE
CYP4Z1	HGLibB_12191	CCATGATGTCTGAGAGTGTT	149	184	164	261	204.797	1.31688	0.000520638	0.379514	3.46991	0.0282367	TRUE
HEPACAM	HGLibA_21137	GGTCTCGATAGTCAGGCCGC	101	90	102	141	116.899	1.31443	0.000646943	0.385335	3.41113	0.0317765	TRUE
ATP6V1A	HGLibB_03728	TTTATCTTCATCGAGTATTT	117	175	223	154	179.602	1.31412	0.000514242	0.378357	3.47323	0.0280368	TRUE
UBE2V2	HGLibB_52605	TAGGTCCACATTCTACTTTC	131	155	215	153	175.398	1.31382	4.47e-05	0.321878	4.08173	0.00654907	TRUE
CEPT1	HGLibB_09178	TAAAATCACTAATAAGCTTG	74	60	86	85	81.8724	1.31376	0.00131397	0.4089	3.21291	0.0465958	TRUE
CORO7	HGLibA_10792	GCCTTCAACTCCGACCGTCC	76	92	123	93	103.048	1.31368	0.000729391	0.388859	3.37829	0.0338342	TRUE
AGPAT9	HGLibB_01234	AGGGTTACCTTGGCTTTCAT	201	178	245	239	231.724	1.31325	1.29e-08	0.230905	5.68742	4.13e-05	TRUE
ARHGAP23	HGLibA_02732	CATCGTGTACCCACCCGAGT	85	62	90	97	89.6637	1.31244	0.0013606	0.409769	3.20288	0.0472611	TRUE
VSNL1	HGLibA_53853	TGATGGCAAGATCACCCGAG	119	157	168	185	169.387	1.31182	5.87e-05	0.326472	4.01816	0.00768748	TRUE
LAD1	HGLibA_25922	CTGATTCAGACTACCGAGCG	116	137	180	144	154.826	1.3094	3.02e-05	0.313846	4.1721	0.00520746	TRUE
UPK3B	HGLibB_53015	CAGGGTGAAGTTCCTCCTGA	155	138	221	153	178.438	1.30614	2.43e-05	0.309444	4.22091	0.00459692	TRUE
PTPRT	HGLibA_39537	ACTACTTCTCCAGCCGTGAC	154	176	170	248	201.628	1.30547	0.000152007	0.344654	3.78777	0.0137916	TRUE
hsa-mir-3922	HGLibA_59563	TTAAAGGAAGAGTCAAGTCA	97	88	102	132	112.687	1.30443	0.000477595	0.373439	3.49302	0.0270132	TRUE
TMEM242	HGLibA_50292	GCTTTCCGGTAATGCAGCCG	130	142	220	128	165.749	1.3028	0.000485495	0.373442	3.48863	0.0272151	TRUE
FBXO46	HGLibB_17087	CGGAGCGTCAGGCTTCCACG	154	210	228	235	222.391	1.30206	1.45e-05	0.300248	4.33663	0.00333024	TRUE
ACOT1	HGLibB_00466	GGTCTCGCCCTTGTAGCGTA	99	111	146	121	127.878	1.30051	7.12e-05	0.327409	3.97212	0.00870157	TRUE
SMAD5	HGLibB_45526	TACTTACAGAGGCAGATTTC	95	89	122	111	111.764	1.29901	8.93e-05	0.331542	3.9181	0.0100914	TRUE
hsa-mir-8088	HGLibA_64195	AGGGGGAGGGAGGAGGGCCT	64	74	91	84	83.9838	1.29827	0.0013915	0.406164	3.19641	0.047784	TRUE
UGT2B17	HGLibA_52922	CCAATACTCGACTGTATAAG	107	139	136	175	149.972	1.29826	0.000375575	0.36502	3.55668	0.0235153	TRUE
NMUR1	HGLibA_32215	CCACATAGCGTTCCACGCTC	114	121	163	135	142.805	1.29752	2.02e-05	0.304405	4.26248	0.0041692	TRUE
FOXJ2	HGLibA_17887	GGTGGATGCATGGCCATTAC	167	190	253	200	216.99	1.29642	1.55e-06	0.269858	4.80408	0.000871496	TRUE
PCDHGA12	HGLibA_35525	CGGTAGTAAGTACCCCGAAT	92	84	132	91	106.627	1.29508	0.000680646	0.381213	3.39726	0.0326025	TRUE
SSTR1	HGLibA_47174	GCGGTGGCGTAATAGTCAAC	110	139	126	187	151.394	1.29318	0.00103892	0.394291	3.27977	0.0413903	TRUE
SERPINA6	HGLibA_43527	TGATGCGTGAGAAATTTGCC	150	112	181	149	158.242	1.29277	3.51e-05	0.312429	4.13779	0.00575218	TRUE
VIP	HGLibB_53597	CAAGAGTTTACTGAAGTCAC	244	212	219	351	275.996	1.29276	0.000140015	0.339473	3.80814	0.0131533	TRUE
ZBTB21	HGLibA_54840	ATGTCCGAGGGGTCCGACAG	117	97	135	134	129.371	1.29172	4.28e-05	0.315701	4.09158	0.00637868	TRUE
PKP2	HGLibA_36854	GCGAGCAGTGAGTATGCTCG	138	123	145	182	157.847	1.29041	5.12e-05	0.318605	4.05017	0.00714725	TRUE
CEACAM21	HGLibB_08929	CCAGCGATCAGAGTGACTTC	120	89	130	132	126.085	1.2899	0.00014469	0.339447	3.80001	0.0133922	TRUE
SEPHS2	HGLibB_43360	GCCGGAGCTTCTCGAACTAC	96	100	101	144	118.566	1.28721	0.00104466	0.392654	3.27821	0.0414823	TRUE
NTN4	HGLibB_32816	GCAAGGGCAGTCACCATTGC	216	126	181	243	205.137	1.28376	0.000831924	0.384134	3.34195	0.0364897	TRUE
COL5A1	HGLibB_10575	TGACTCTGTAAGCGACATCC	123	132	150	169	153.981	1.28339	2.24e-05	0.302716	4.2396	0.00438294	TRUE
PPP2R2A	HGLibB_38097	TTGACAAATTTGAATGTTGT	103	89	103	136	115.634	1.2825	0.00065911	0.376536	3.40605	0.0319909	TRUE
NOP9	HGLibA_32319	ACTCGCGGTTCCTCAGTAGA	188	178	275	185	220.44	1.28224	1.24e-05	0.293368	4.37077	0.0030734	TRUE
SERPINB12	HGLibB_43489	TATTAATGCTGAGACTGTGC	163	112	218	127	164.989	1.28178	0.00131705	0.399029	3.21224	0.0466565	TRUE
ZCRB1	HGLibA_55053	GGTACAAGTCATTGTTTGTC	138	141	196	154	168.135	1.28151	8.13e-06	0.287221	4.46177	0.0023803	TRUE
TARBP1	HGLibB_48272	TTCTGTAATTTCAGTCCCAA	116	98	131	136	128.758	1.2815	5.42e-05	0.317468	4.03663	0.00738241	TRUE
RUNDC3B	HGLibA_42451	CAAAGCAAGACCGATCAATC	85	102	132	103	112.889	1.28147	0.000466727	0.366222	3.49916	0.0267662	TRUE
GRM7	HGLibA_20360	TGAAGCTTCGCTTCCGTTTC	258	261	279	367	312.721	1.28013	1.36e-06	0.264965	4.83132	0.000782804	TRUE
SNX4	HGLibA_46097	CGTCGCCTCTCCACAAAATC	104	96	152	99	120.284	1.28003	0.000651127	0.375443	3.40937	0.0318104	TRUE
hsa-mir-192	HGLibA_58067	GCGAACATACCTGTGACCTA	182	133	217	176	188.93	1.27911	1.78e-05	0.29808	4.29116	0.00388298	TRUE
WISP3	HGLibA_54325	ACTCGCACCCAACAGCTACA	86	98	97	132	110.946	1.27866	0.00133178	0.398454	3.20904	0.046722	TRUE
FANCF	HGLibA_16847	CATGCCGACCAAAGCGCCGA	94	79	119	97	103.874	1.27821	0.000390126	0.360397	3.54667	0.0239738	TRUE
ARMCX6	HGLibA_03055	TCCAACCCACTTCCCGAGCC	76	95	112	102	103.109	1.27777	0.000680794	0.376123	3.3972	0.0326025	TRUE
INHA	HGLibA_23299	GCTGGCCCGGGAACTTGTTC	111	118	132	153	137.813	1.27661	7.4e-05	0.322141	3.96289	0.00886787	TRUE
RNF167	HGLibA_41562	ATAAAGACTGACCCATTGAC	129	107	160	134	141.51	1.27566	3.35e-05	0.307502	4.14848	0.0055658	TRUE
SYT4	HGLibA_48077	TGAAAGGGGGTCCCGAAATG	95	130	122	158	135.677	1.27482	0.00107807	0.389935	3.26932	0.0421487	TRUE
C14orf105	HGLibA_05317	TTGCCACGAGTAATTACTTC	151	130	159	189	168.436	1.27314	2.19e-05	0.299973	4.24417	0.00433012	TRUE
USP32	HGLibB_53269	AAACACTTCCTGAGTGTATC	106	96	109	141	121.155	1.27304	0.000430318	0.361582	3.52076	0.0254861	TRUE
CYP4V2	HGLibA_12200	CCGACCCAGAGCTTCAGCAG	85	86	96	116	102.655	1.27256	0.000688721	0.374941	3.39403	0.0328277	TRUE
hsa-mir-1296	HGLibA_57663	TGTTACAGCCCACCTGGGTT	115	120	145	147	141.055	1.27211	2.06e-05	0.298758	4.258	0.00419591	TRUE
hsa-let-7a-1	HGLibA_57097	GTAGTAGGTTGTATAGTTTT	170	222	258	231	235.825	1.27195	5.48e-06	0.279823	4.54555	0.00185013	TRUE
MAN2A2	HGLibA_28072	GGAGCTGCCGTTTGACAACG	157	133	153	205	173.644	1.27123	0.000107862	0.328296	3.87219	0.0112576	TRUE
ROBO1	HGLibA_41732	TGCAGGCTCCCGTCTTCGTC	121	172	169	195	176.279	1.26954	0.000267476	0.348305	3.64492	0.0193438	TRUE
KLRK1	HGLibA_25315	TCAAGGGAATTTGAACTTCT	146	141	149	205	171.874	1.2685	0.000132792	0.331963	3.82122	0.0127049	TRUE
ARL13B	HGLibA_02932	ATAGGCTTTCCCGATATCCT	152	163	147	241	188.863	1.26842	0.000870112	0.380969	3.32947	0.0373307	TRUE
NAA15	HGLibB_30933	TCTTTAGGTTGGCACGTTTA	255	247	424	204	300.389	1.26831	0.000764197	0.376862	3.36545	0.0347577	TRUE
TBCB	HGLibA_48580	ATGCGGCAGCCGTCATCTAC	237	187	243	280	253.272	1.26822	1.28e-06	0.261871	4.84292	0.000769992	TRUE
ADCYAP1	HGLibA_00935	CCGTGAAGATCCCGTCCGAG	89	90	117	105	107.149	1.26765	0.000203048	0.341207	3.71519	0.0164032	TRUE
hsa-mir-548aq	HGLibA_61915	GTTTTTGCCATTACTTTCAG	82	104	122	109	111.533	1.26615	0.000537331	0.365789	3.46142	0.0288088	TRUE
BSG	HGLibA_04865	CTCCTCCACGAGCGTGTCGA	229	256	413	194	290.392	1.26607	0.0012825	0.393205	3.21987	0.0458689	TRUE
hsa-mir-6078	HGLibA_62567	GCCACCGCCTGAGCTAGCTG	98	102	155	94	119.571	1.26522	0.00149101	0.398316	3.17643	0.0497004	TRUE
ZNF746	HGLibB_56597	CTACGCCATCTCCAAGCCCG	109	118	146	135	135.777	1.26448	3.53e-05	0.305684	4.13657	0.00575836	TRUE
ZNF750	HGLibA_56674	CGGAAGCGCCTCTCTCGTCT	170	252	295	230	253.132	1.26305	0.000101302	0.324904	3.88745	0.0108357	TRUE
ADAM11	HGLibA_00731	GGTCACGGAACCCAGCCGTC	90	87	125	94	105.561	1.26162	0.000522212	0.363673	3.4691	0.0282776	TRUE
SERINC4	HGLibA_43494	CACACAACCCCGAGGGCATC	115	84	131	114	118.328	1.26123	0.000349538	0.352739	3.57552	0.022573	TRUE
DPP6	HGLibA_13875	AAAAGTGCATACTCTCTATC	163	127	210	148	172.426	1.26025	9.57e-05	0.323041	3.9012	0.010437	TRUE
OR4A15	HGLibA_33922	AACACAGACTCGACGATTCA	122	140	177	147	156.456	1.26014	3e-05	0.301929	4.17364	0.00520253	TRUE
OR5B12	HGLibA_34257	GATGATTGAATTGATTCTAC	99	93	115	121	114.368	1.25866	0.000151361	0.332203	3.78883	0.0137643	TRUE
HRI	HGLibB_14701	ATGAACATGTTCTATCCACG	151	183	236	177	199.265	1.25704	2.94e-05	0.300842	4.17841	0.00513473	TRUE
hsa-mir-4752	HGLibA_61105	GTGTCTCCTTGTGGATCTCA	106	136	144	154	144.524	1.257	0.000179259	0.335507	3.74658	0.0151658	TRUE
GNPAT	HGLibA_19562	GCCAAAGATCGAAGTGACAC	95	91	105	123	110.713	1.25643	0.000380638	0.35361	3.55316	0.0236586	TRUE
PLXND1	HGLibB_37234	GCCTCCCGTTGACCGTGCCC	193	223	185	323	248.123	1.25609	0.00103933	0.382994	3.27966	0.0413928	TRUE
FDX1L	HGLibB_17239	GTATGTGAGTGAAGACCACC	111	133	164	137	145.486	1.25603	8.22e-05	0.318959	3.93791	0.00949119	TRUE
UBE2C	HGLibA_52578	CCCCAGATGTCTGGCGATAA	153	143	198	166	175.949	1.25529	2.9e-06	0.268344	4.6779	0.00123151	TRUE
MATR3	HGLibA_28440	GTGTGTCCTGTATCATTGTC	173	235	280	224	243.505	1.25489	2.72e-05	0.299082	4.1958	0.00489968	TRUE
OR6B2	HGLibB_34330	TGGCCATCATCCTCATCGTC	110	94	146	105	121.075	1.25451	0.00039233	0.353863	3.54519	0.0240432	TRUE
BGN	HGLibA_04465	CGGAGATGTCGTTGTTCTGC	89	94	99	125	108.94	1.25435	0.00085039	0.376021	3.33585	0.0368538	TRUE
MBD3	HGLibA_28469	GAGCACCTTCGACTTCCGCA	146	121	203	126	158.375	1.25423	0.000477248	0.359047	3.49321	0.0270063	TRUE
ABI2	HGLibB_00292	AAGATTCCATCCTTCGTAGC	185	223	222	278	243.181	1.25398	1.96e-05	0.2937	4.26959	0.00408776	TRUE
KCNE3	HGLibB_24157	ATACCAGGTCTCCGTTCCAT	244	253	400	215	295.502	1.25364	0.000263093	0.34354	3.64917	0.0191195	TRUE
STX4	HGLibB_47592	CACAGCCATAGAGCCCCAGA	98	88	100	127	110.437	1.25261	0.000766597	0.372294	3.36458	0.0347765	TRUE
DPY19L3	HGLibB_13890	CGTTACATGAAAATGATTTA	106	98	110	139	121.142	1.25227	0.000421352	0.355119	3.52634	0.0251371	TRUE
C11orf93	HGLibA_05213	AGCCGAGTTACCCGACATCG	96	108	141	110	121.298	1.25196	0.000276809	0.344316	3.63609	0.0196954	TRUE
CPNE7	HGLibB_10959	CACGGTGGACTACTACTTCG	161	181	201	218	203.445	1.2519	3.18e-06	0.268717	4.65879	0.00130959	TRUE
SAC3D1	HGLibA_42623	GGCGGTGCTCCCTTTCGCGC	91	82	122	90	102.431	1.2484	0.000842242	0.373936	3.33853	0.0367021	TRUE
RCL1	HGLibA_40698	CGTCTCTGGCCCGAATCTTT	200	227	327	199	253.469	1.24823	0.000111737	0.323076	3.86358	0.0115671	TRUE
CCDC17	HGLibB_07683	AATAAAGTTCTGCCTCTCGC	129	116	116	181	145.086	1.2471	0.00141097	0.390648	3.1924	0.0482307	TRUE
ARAP3	HGLibB_02630	CAGGGGTGGGGGCAGAGATT	115	111	146	130	133.786	1.24593	3.59e-05	0.301522	4.13212	0.00582303	TRUE
ZNF563	HGLibB_56184	AAGATCAGTACAAAAATCCT	86	89	116	98	103.661	1.24586	0.000418442	0.353118	3.52817	0.0250257	TRUE
MCM2	HGLibA_28605	CGCCATTCTCCTCGCAGATC	121	127	159	144	146.926	1.24566	1.88e-05	0.291118	4.27887	0.00398374	TRUE
ABCG2	HGLibA_00218	GACAGCTTCCAATGACCTGA	77	80	105	87	92.9849	1.24552	0.000977086	0.377769	3.29704	0.0398715	TRUE
GMPPA	HGLibA_19422	CAACGATGCAGCCGTAGTTG	131	127	153	161	152.631	1.24392	1.44e-05	0.286818	4.33696	0.00333024	TRUE
DGKZ	HGLibB_13068	GCCTCGGGGCTACCGTCCCG	77	101	121	97	105.584	1.24339	0.00149604	0.391564	3.17545	0.0497786	TRUE
FAM136A	HGLibA_16139	CGAGCGCTGCCATGTGCCTC	179	172	248	181	207.465	1.24339	6.89e-06	0.276489	4.49706	0.00212823	TRUE
PLCH1	HGLibA_37008	GTCGCCATCGGAGGCGTGTC	172	164	186	222	198.707	1.24328	6.95e-06	0.276576	4.49526	0.00213828	TRUE
SLC22A12	HGLibB_44491	CACTGCCCCCTTTCCGTTGA	252	194	281	261	263.008	1.24293	2.48e-07	0.240931	5.15886	0.000271141	TRUE
RAP2A	HGLibB_40186	GAAATACGACCCCACCATCG	131	119	133	170	147.731	1.24261	0.000169226	0.330392	3.76101	0.0146802	TRUE
ASAP3	HGLibB_03197	GCCCCTTCATCAGACTGTCC	97	85	107	114	107.472	1.24233	0.000351636	0.347607	3.57395	0.0226214	TRUE
HES4	HGLibA_21185	CGGGCGGCCCGCGTAGACCT	103	89	138	96	113.159	1.24001	0.000836925	0.371229	3.34028	0.0366019	TRUE
GFRA2	HGLibB_18944	TCCCCCTGGTGCAGCTGTCG	103	102	107	141	121.058	1.2392	0.000703058	0.36572	3.38838	0.0332456	TRUE
hsa-mir-6819	HGLibA_63455	TGGCACCCCACCCAGCTCCT	154	127	182	159	165.477	1.23869	1.15e-05	0.28241	4.38616	0.0029624	TRUE
ARIH2OS	HGLibA_02919	TGGCGCCGTTGCGTCACTTC	230	249	295	287	282.923	1.2385	1.22e-08	0.217412	5.69656	4.06e-05	TRUE
WDR37	HGLibB_54013	GCTGGTGGAAGCCTTGTAAG	83	92	96	116	103.393	1.23786	0.00114271	0.380551	3.25281	0.0434809	TRUE
WDR26	HGLibA_54055	CAGATACACACCAGCGAATT	121	209	193	209	195.815	1.23684	0.00148869	0.389325	3.17688	0.0496644	TRUE
RBL1	HGLibB_40415	ATACGTTCACGAAATTCTTG	159	98	157	153	150.72	1.23659	0.000613327	0.36098	3.42565	0.0308236	TRUE
SLC28A2	HGLibA_44834	AGCAAGAGGACTGACGCACA	169	127	148	208	174.019	1.23655	0.000516468	0.356143	3.47207	0.0281196	TRUE
ETNPPL	HGLibA_15638	CGAGTGCTTCTCAGTGCCGA	156	124	179	160	164.637	1.23631	1.7e-05	0.287422	4.30137	0.00377423	TRUE
KCTD21	HGLibA_24451	AACTGCTTCATTGACCGTGA	98	87	135	90	108.838	1.2358	0.00138116	0.386361	3.19856	0.0476068	TRUE
RLN1	HGLibA_41351	GCAGTATGTACCTGCATTAA	107	110	155	109	127.83	1.23505	0.000392633	0.348393	3.54499	0.0240432	TRUE
C14orf177	HGLibB_05339	GGCTTTGTTCCCTGCTTATG	100	94	143	93	114.146	1.23478	0.00127393	0.38326	3.22179	0.0457827	TRUE
SNX13	HGLibB_45980	CACTCATTCAGTTTGCTACT	142	129	150	177	159.51	1.23464	4.18e-05	0.301314	4.09753	0.00626365	TRUE
DTX4	HGLibA_14091	TGGTACGATTCAAGGTGGCC	137	115	148	156	148.084	1.23331	3.66e-05	0.298766	4.12801	0.00587239	TRUE
NT5DC2	HGLibA_32823	GATCAGCCTGCGTGACGTTG	94	105	103	137	117.324	1.23313	0.00122212	0.38134	3.23367	0.0449059	TRUE
EMC8	HGLibB_15001	CAGCGACACTGCGCTCATCA	105	77	108	111	106.679	1.23124	0.000875317	0.369985	3.32781	0.0374572	TRUE
HTR1D	HGLibA_22361	CCCGGTAGATCCGGCCATAT	117	133	131	170	147.19	1.22999	0.000377651	0.345965	3.55523	0.0236081	TRUE
TMEM208	HGLibB_50141	AGACTCTGAAGTTCTACCTG	110	146	162	148	150.862	1.22932	0.000213797	0.332056	3.70213	0.0168943	TRUE
AVPI1	HGLibB_03897	CCCTGGATCAGTGTCTGATC	104	97	137	106	117.957	1.22926	0.000285153	0.338786	3.62843	0.0200601	TRUE
RPS6KA3	HGLibA_42165	ACAGAATGGACAGCAAATTA	129	101	120	155	134.565	1.22554	0.000639382	0.35894	3.41433	0.0316117	TRUE
CLDN12	HGLibA_09855	ACCAAGTAGTGTCGTACATC	235	201	348	180	255.06	1.22498	0.000874911	0.36809	3.32794	0.0374558	TRUE
SLA	HGLibA_44300	AGACGGGTAGTCACTTAGCA	154	151	175	191	178.734	1.22407	6.28e-06	0.271001	4.51685	0.00200216	TRUE
PCED1B	HGLibB_35538	GTTCCGCTCCGACCACCATC	103	89	110	120	112.325	1.2234	0.000366074	0.343323	3.56341	0.0231523	TRUE
ATP6V0A2	HGLibA_03706	CGACACTCACGTCTCGGAAC	118	96	144	113	124.957	1.2219	0.000290859	0.337233	3.62331	0.0203329	TRUE
NonTargetingControlGuideForHuman_0565	HGLibA_64948	CCTAAGGGGTACCACCATGG	111	161	171	157	159.881	1.22189	0.000481379	0.350021	3.49091	0.0270606	TRUE
ARHGEF10	HGLibA_02808	GGGGCCTGTCTGTCCGCTTC	208	304	294	322	301.034	1.22172	5.5e-05	0.302916	4.0332	0.0074232	TRUE
LDHAL6A	HGLibA_26222	CTGCTTATTGTTACTAATCC	127	114	171	119	140.795	1.22105	0.000282893	0.336334	3.63048	0.0199627	TRUE
DCHS2	HGLibA_12492	GTGCGAATAGTGCCCAGCCG	82	86	113	89	98.2756	1.21999	0.00107496	0.37307	3.27013	0.0421108	TRUE
TRIM42	HGLibA_51498	CAGTGCGAGCGGTCGCACAC	154	143	224	134	173.477	1.21998	0.000556043	0.353391	3.4522	0.0292507	TRUE
C11orf24	HGLibA_05124	CGCTACAGTCTGAGCACGTG	200	219	321	185	245.116	1.21909	0.000320427	0.338805	3.5982	0.021518	TRUE
MAP2K1	HGLibA_28140	CCCGACGGCTCTGCAGTTAA	112	121	116	162	136.389	1.21908	0.000968707	0.369479	3.29946	0.0397743	TRUE
PAPD4	HGLibB_35076	AAGTGCCAATTGTGAAGTTC	96	116	143	112	124.104	1.21822	0.000530078	0.35157	3.46508	0.0285353	TRUE
KCNE1	HGLibA_24183	GACTCGATGTAGACGTTGAA	151	123	199	130	159.673	1.21816	0.000417646	0.345216	3.52867	0.025021	TRUE
PDE4A	HGLibA_35787	ATCCGACCGTGCCAACATGC	81	85	105	94	97.0326	1.21804	0.000800539	0.363312	3.35261	0.0355412	TRUE
TGFB1	HGLibA_49207	CGGGTTCAGGTACCGCTTCT	170	227	286	193	232.634	1.21772	0.000232981	0.330877	3.68028	0.0177286	TRUE
NonTargetingControlGuideForHuman_0963	HGLibA_65346	AAAATAGCAGTAAACTCAAC	86	86	111	95	100.409	1.21658	0.000636821	0.356201	3.41543	0.0315897	TRUE
CXorf61	HGLibA_11952	TACCAATATTCGCTTCTGCC	110	117	146	126	132.602	1.21651	9.02e-05	0.310688	3.91555	0.0101505	TRUE
TMEM52B	HGLibA_50435	AGGTGCTTTCTGCCCGCACA	126	148	145	182	160.291	1.21614	0.000252391	0.332294	3.65982	0.0186137	TRUE
PAPOLG	HGLibB_35096	TTCTGATGTCAGCGAGAGTA	151	161	224	151	182.183	1.21604	0.000126223	0.317196	3.83371	0.0123129	TRUE
SPSB4	HGLibB_46812	CGCGGCACCCACGCTGTAGT	114	93	131	116	120.48	1.21478	0.00022555	0.329339	3.68853	0.0173971	TRUE
CRTC3	HGLibA_11233	CTGACGCACTGCTCCGCAGC	91	90	111	105	105.503	1.21336	0.000384612	0.34175	3.55042	0.0238065	TRUE
TRMT12	HGLibA_51674	AGGCTGATTTGCCCCGATCA	130	114	174	118	141.951	1.21297	0.000407316	0.343102	3.5353	0.0245872	TRUE
hsa-mir-5581	HGLibA_62165	CTTCTAGGAGGCATGGAAAC	89	97	113	109	108.49	1.21252	0.000421966	0.343884	3.52595	0.0251537	TRUE
PNP	HGLibA_37401	GGGGGAGCAACGTGAGCTAC	83	97	115	100	104.959	1.21065	0.000834603	0.362356	3.34106	0.0365694	TRUE
UBR4	HGLibA_52757	CGTACTGCTTCTCATGGTGC	147	123	203	120	156.796	1.21047	0.00119101	0.373484	3.24102	0.0443015	TRUE
RAI14	HGLibB_40091	GCAGCTTCCTGATGCATTCA	99	90	122	103	109.815	1.20901	0.000374836	0.339878	3.5572	0.0234937	TRUE
C20orf166	HGLibA_05992	GCGATGCCAGTCCGTGCAGC	123	114	173	110	137.606	1.20771	0.000864362	0.362532	3.33132	0.037163	TRUE
C17orf72	HGLibB_05562	GCCCTATTTGATGCCCTCCC	275	231	402	203	293.295	1.20635	0.000994761	0.36645	3.292	0.0403001	TRUE
KIRREL2	HGLibA_25004	CCACTGAACTAGCCCCCAGT	114	159	166	159	159.082	1.2048	0.000380162	0.339047	3.55349	0.0236536	TRUE
PGLYRP4	HGLibB_36210	AATCACCTATGCTGTCCAGA	83	109	110	118	111.794	1.20432	0.0014688	0.378625	3.18078	0.0492918	TRUE
CLIP2	HGLibB_10037	CGAGTGGTGTGGCGTGGAGC	130	113	133	154	140.851	1.20402	0.000143308	0.316649	3.80239	0.0133755	TRUE
HOXD9	HGLibA_22008	CGCGCCGGGTCAGTCTCCTT	168	157	219	167	188.348	1.20333	1.35e-05	0.276547	4.35127	0.0032451	TRUE
MAP1LC3A	HGLibA_28122	GTCCGCAGCCGACCGCTGTA	93	133	142	127	131.596	1.20287	0.00118147	0.370875	3.24332	0.044111	TRUE
DIXDC1	HGLibB_13271	GCATATCTCATCGAGATTGT	126	118	151	138	141.401	1.20267	3.71e-05	0.291551	4.12506	0.00592421	TRUE
HK2	HGLibA_21582	TTACCTCGTCTAGTTTAGTC	117	92	130	117	120.834	1.20175	0.000314168	0.33351	3.60333	0.0212403	TRUE
DEFB104A	HGLibB_12806	TGCGACATTTCTTCCGGCAA	207	176	224	228	221.565	1.20081	7.68e-07	0.242914	4.94337	0.00056945	TRUE
C20orf201	HGLibA_06012	CGCGCGCGGACTTCTGCCGC	109	114	119	144	129.277	1.20004	0.000387792	0.338207	3.54826	0.0238918	TRUE
ZNF860	HGLibB_56811	CTACAGGAACCTGCATTCTG	121	107	156	114	131.778	1.19913	0.000339581	0.334665	3.58307	0.0222387	TRUE
CAV2	HGLibB_07374	GCAGATCCACACTTTGTCAA	98	88	102	117	107.582	1.19888	0.000756631	0.355941	3.36819	0.034574	TRUE
SRXN1	HGLibB_47039	CCACTCGGGCCGCATCGCCG	104	98	133	106	116.811	1.19856	0.000349561	0.335215	3.5755	0.022573	TRUE
hsa-mir-7150	HGLibA_63828	CCTGACCATGGGCTTTGGAG	116	113	114	155	132.509	1.19761	0.000887071	0.360283	3.32409	0.0376524	TRUE
CDCA2	HGLibA_08601	TGAGAAAATGACCGGCTGTC	109	122	166	108	133.625	1.19558	0.00119484	0.368994	3.24011	0.0443743	TRUE
JMJD8	HGLibA_23966	AGCGCGAGCAACCGCGACGC	144	144	164	175	166.488	1.19555	1.64e-05	0.277448	4.30909	0.00369307	TRUE
AP1M1	HGLibA_02290	ACGGGGGGGTCCGTTTCATG	127	179	191	171	177.413	1.19421	0.000304164	0.330647	3.61173	0.0208887	TRUE
CSF3R	HGLibB_11331	CCATGTGTCCAGTCTGACAG	106	136	132	153	140.196	1.19413	0.000652584	0.350312	3.40876	0.0318685	TRUE
WWC2	HGLibB_54376	TCCATATAGACCTAGTGAAA	122	86	128	116	119.597	1.19283	0.00082714	0.356755	3.34355	0.0363415	TRUE
NDUFB9	HGLibB_31492	CTTTCTACATGGGCCGCTCC	194	166	202	220	207.434	1.19227	3.93e-06	0.258341	4.61509	0.0015075	TRUE
OR5M11	HGLibB_34288	ACCAACAGATAAGACTGTTG	86	75	98	91	92.7149	1.19112	0.00133132	0.371165	3.20914	0.046722	TRUE
hsa-mir-4804	HGLibA_61321	GTCAGTGTATTTGGACGGTA	98	86	115	101	105.901	1.19002	0.000568255	0.345302	3.44633	0.0295567	TRUE
RIPPLY2	HGLibB_41278	GCGGCGTGCGCGGCCACCGA	120	130	174	121	144.173	1.18993	0.000437815	0.338415	3.51617	0.0257386	TRUE
GAS7	HGLibB_18631	TCTTTCACCAGAGACCACCT	159	159	207	167	183.19	1.18926	1.04e-05	0.26975	4.40876	0.00277708	TRUE
C9orf169	HGLibB_06698	CTACGCTGGCCCTCCGCCCG	177	172	243	168	200.893	1.18855	5.37e-05	0.294273	4.03894	0.0073658	TRUE
ZNF534	HGLibA_56181	GTCGAATTGCATTCCTTGCA	131	133	167	143	152.018	1.18787	3.54e-05	0.287208	4.13592	0.00575882	TRUE
PAK6	HGLibB_35007	CAGACATCGTCTCCCAAGTC	144	108	144	150	144.587	1.18658	0.000202394	0.319316	3.71601	0.0163725	TRUE
TBC1D26	HGLibB_48460	AGGCTCTTACCTTCACCTCC	264	283	292	347	314.981	1.18566	7.66e-07	0.239827	4.94383	0.00056945	TRUE
C19orf43	HGLibA_05660	TCGGGGACGTCGCCCGAGAG	174	159	200	189	191.18	1.18368	2.18e-06	0.249946	4.73572	0.00105947	TRUE
RAB40B	HGLibA_39938	ATGGGATGGACCGGCTCTGG	175	178	218	195	202.846	1.18338	1.49e-06	0.245907	4.81232	0.000840257	TRUE
SLC4A5	HGLibA_45224	GGCCTGAAAGATGTCCCTTC	103	107	137	109	120.641	1.1827	0.000385986	0.333205	3.54948	0.0238667	TRUE
STEAP1	HGLibA_47419	CGTGTATTGTGCCCAGTAGA	106	89	130	98	111.726	1.18211	0.000976099	0.358506	3.29733	0.0398715	TRUE
MICAL1	HGLibA_29201	TCTTAGCACCGAGTGCCCGC	146	122	137	174	153.573	1.18108	0.000336314	0.329396	3.58559	0.022088	TRUE
NAA25	HGLibB_30944	CATCACAGACCAAAAGTAGT	102	92	113	113	111.225	1.1809	0.000403145	0.333776	3.53802	0.0244467	TRUE
FZD9	HGLibB_18262	GGGCGCGCTCTACGTGATCC	94	115	139	106	120.146	1.18034	0.00114414	0.362907	3.25245	0.0434964	TRUE
LPL	HGLibB_27063	AGCCACGGACTCTGCTACTC	118	104	122	136	127.199	1.17979	0.000270641	0.323951	3.64189	0.0194171	TRUE
hsa-mir-588	HGLibA_62450	CATTGTGTTCTTACCCACCA	382	305	465	337	392.958	1.17976	1.05e-06	0.241663	4.88182	0.000678716	TRUE
QDPR	HGLibB_39670	CACTTACGGGAGCACAGCGA	119	106	117	144	128.888	1.17886	0.000535079	0.340461	3.46255	0.0287397	TRUE
TAB1	HGLibA_48142	TTACCTCTGGCAATTGCGAC	119	108	118	145	129.931	1.17679	0.000498026	0.337983	3.48182	0.027568	TRUE
KLHL36	HGLibB_25163	AGAGCGCTCCGTTCTCATTC	86	98	103	111	105.547	1.17651	0.00116074	0.362187	3.24836	0.0437201	TRUE
CRYZ	HGLibB_11283	TGCCAAATTGCTAGAGCTTA	109	148	175	126	147.619	1.1761	0.00138056	0.367682	3.19868	0.0476	TRUE
KCNK16	HGLibA_24310	CTCCTAGGTACTGCAAGTCC	86	102	113	106	107.821	1.17568	0.000991547	0.357032	3.29291	0.0402279	TRUE
HIAT1	HGLibB_21248	CCAAGATAAGCTCCAATTGC	100	85	117	98	105.671	1.17512	0.000847492	0.352169	3.3368	0.0368234	TRUE
IL18R1	HGLibA_23027	GAGAATTACCCTTGACCCTT	110	110	140	116	125.836	1.1744	0.000225317	0.318369	3.6888	0.0173904	TRUE
EFHD1	HGLibB_14554	TCGATGGCAAGCTCAGCTTC	139	154	200	142	167.75	1.17425	0.000212657	0.317067	3.70349	0.0168523	TRUE
SLC35B2	HGLibA_44963	GTAGCCAGGTACCATAAAGC	113	87	128	104	114.013	1.17333	0.000952712	0.355109	3.30413	0.0393187	TRUE
hsa-mir-4666b	HGLibA_60781	CCAGGCCCTTCCTCCAATAC	188	137	219	158	185.009	1.17195	0.000271412	0.321861	3.64116	0.0194518	TRUE
FER	HGLibA_17285	ATGACGAATAGATTCAAATT	87	85	95	104	98.2653	1.1715	0.00134213	0.365315	3.20682	0.0468705	TRUE
LOC100130370	HGLibB_26744	TCTCGAGTCACCTCATTTAA	130	122	155	137	143.78	1.1704	5.6e-05	0.290476	4.02924	0.00749143	TRUE
OR4K15	HGLibB_33980	ATGACTACAGAAACCTGACT	126	127	152	141	144.408	1.16946	5.3e-05	0.289338	4.04184	0.00730351	TRUE
LOC100129520	HGLibB_26725	CACCCGCGGGTCGGCCACAA	123	131	160	134	144.802	1.166	0.000104809	0.30058	3.87918	0.0110819	TRUE
LIG4	HGLibA_26486	TGGCGTCGAAACATACTGAG	132	140	175	140	155.044	1.16596	8.71e-05	0.297144	3.92387	0.00988988	TRUE
FAM221B	HGLibB_16498	CATGGGCTCACCTGTCTGGA	131	108	132	143	135.922	1.16588	0.000227722	0.31629	3.68609	0.0174631	TRUE
PSMB10	HGLibB_39048	GTCCCGGTCTTGCGTGCGTG	85	99	115	98	104.958	1.16513	0.00133318	0.36311	3.20874	0.046722	TRUE
OR6M1	HGLibB_34383	AAAAAGCTTTCTGACGGCCC	121	109	153	113	130.793	1.16493	0.000454047	0.332221	3.5065	0.0263555	TRUE
FDPS	HGLibA_17255	ATGACAGCCGGGCGTGGGTT	151	150	172	175	171.418	1.16473	1.35e-05	0.267665	4.35144	0.0032451	TRUE
ZG16B	HGLibB_55234	GGTGTCTGTAGGTCTTCTCC	144	216	211	206	205.924	1.16439	0.000494057	0.334213	3.48396	0.0274545	TRUE
SAMD13	HGLibB_42618	CATTTCTTGTCATCAATAGC	94	106	125	106	113.888	1.16228	0.000726939	0.343949	3.37921	0.0338256	TRUE
hsa-mir-1915	HGLibA_58066	ACGGCCCGGGCAGCAAGGCA	103	100	128	106	115.344	1.16121	0.000469935	0.332027	3.49733	0.026847	TRUE
TMEM194A	HGLibA_50153	GAAGTATCAACCTGCTGACC	166	148	185	176	178.287	1.16114	8.23e-06	0.26039	4.45922	0.00239554	TRUE
LRFN3	HGLibB_27117	GCATCAGGATCCCCGTCCCG	90	83	105	94	98.2147	1.16033	0.00114658	0.356821	3.25185	0.0435143	TRUE
RNF44	HGLibA_41688	TCCGGGTTAAAGCGGTACGA	89	103	116	105	109.157	1.15813	0.00097645	0.351245	3.29723	0.0398715	TRUE
C12orf56	HGLibA_05268	ACACCAGCTCATCAACCCTT	127	94	133	120	124.957	1.1568	0.000649103	0.339216	3.41022	0.0317765	TRUE
SYCP2	HGLibB_47872	CCACAATGTTTCAGCCATTT	260	259	247	345	294.363	1.15563	5.68e-05	0.287067	4.02565	0.00754623	TRUE
ENDOD1	HGLibA_15113	AAGCCCGGTCCATTAGGCTG	107	123	124	139	130.452	1.15262	0.000550567	0.333623	3.45487	0.029152	TRUE
CEBPB	HGLibA_08960	TACGCGCTGCGCGCTTACCT	166	145	215	142	175.726	1.15241	0.00038118	0.324369	3.55278	0.0236764	TRUE
SEMA3D	HGLibA_43329	GATTTATTGGCCTGCTGCAA	149	101	130	154	140.953	1.15235	0.00148365	0.362618	3.17786	0.0495656	TRUE
ANGPT2	HGLibB_01901	GAGCTGAAGTTCAAGTCTCG	125	123	153	131	140.33	1.15215	0.000105129	0.297065	3.87844	0.0110986	TRUE
PHKA1	HGLibA_36401	GAGTACCTGCTCCAATTCAT	165	188	182	221	200.151	1.15195	9.16e-05	0.294479	3.91183	0.0102311	TRUE
PLAC1L	HGLibB_36888	GGGTCATGATCTATATTCCT	110	134	159	121	138.21	1.1496	0.000781452	0.342215	3.35928	0.0351433	TRUE
RAD17	HGLibB_40007	TCTTCCTTAGAACAGATTTA	170	196	169	247	207.287	1.14903	0.000801246	0.342752	3.35236	0.0355412	TRUE
UTP14A	HGLibA_53434	GTTACCTATTCTTTCCATCA	223	227	333	184	254.121	1.14748	0.000860101	0.344312	3.33269	0.0370461	TRUE
AMMECR1	HGLibA_01803	ACAGCCCACTGTTTGTAACA	132	169	179	164	170.032	1.14222	0.000208397	0.307992	3.70861	0.0166774	TRUE
GRP	HGLibB_20341	GCGAGCGGTCCCGCTGCCTG	109	137	144	136	138.886	1.14145	0.000519786	0.328914	3.47035	0.0282102	TRUE
TMEM192	HGLibB_50089	TTACCTGAATCCAGTCTCCG	109	129	127	143	134.276	1.14084	0.000661896	0.335058	3.40489	0.032061	TRUE
KLB	HGLibB_24990	AGATCTTTGCAATCCCCCGT	109	113	112	139	125.019	1.13975	0.00104685	0.347736	3.27762	0.0415126	TRUE
CDC42EP1	HGLibB_08558	CGTAGGCGGCCTGGTTGAGC	116	117	116	147	131.078	1.13817	0.000941468	0.344121	3.30746	0.0391268	TRUE
FOXJ2	HGLibB_17864	CTATGGGCCTCCCCCTGTAA	126	149	143	168	154.884	1.13712	0.00043559	0.323274	3.51753	0.0257091	TRUE
PPIF	HGLibA_37931	TTCAGTGTAAAGTTCTCGTC	149	170	219	144	179.342	1.1355	0.000650484	0.333026	3.40964	0.0318064	TRUE
CCND3	HGLibA_08077	CCCGCCATCCATGATCGCCA	133	136	172	133	151.039	1.13532	0.000182375	0.303379	3.74226	0.0153253	TRUE
NonTargetingControlGuideForHuman_0995	HGLibA_65378	GACTGAAATCCAAGGACTGT	232	278	369	212	286.62	1.13327	0.000797529	0.337921	3.35365	0.0355236	TRUE
EIF5AL1	HGLibB_14838	CGTAATGCTGAGCACTGCAT	154	128	148	169	157.91	1.13315	0.000182893	0.302856	3.74154	0.0153253	TRUE
ACKR3	HGLibB_00447	CAACAGCAGCGACTGCATCG	140	122	165	131	146.696	1.13301	0.000192955	0.303913	3.72807	0.0158784	TRUE
CWC27	HGLibA_11821	GTCCAAGGCGGAGATCCTAC	133	147	195	123	157.122	1.13241	0.00145053	0.355613	3.1844	0.048996	TRUE
ANKRD37	HGLibA_02091	AAACAGCTGAAGATCTCGCT	198	202	186	263	224.425	1.13227	0.000311863	0.314062	3.60524	0.0211451	TRUE
GPANK1	HGLibB_19701	TCAACGCCCGGGATGCCTTC	113	120	155	109	130.658	1.13191	0.00110027	0.346835	3.26355	0.0425598	TRUE
PRAMEF7	HGLibA_38327	CTCACCTGGGGCGAACCTCT	188	175	212	197	203.249	1.131	2.82e-06	0.241492	4.68338	0.00122945	TRUE
KCTD2	HGLibB_24409	TTTCCTTAACCAGCCGCACA	92	111	118	111	113.885	1.12912	0.00127176	0.350411	3.22228	0.0457827	TRUE
ING3	HGLibB_23257	TGATTACAAATGCAGTATCG	175	131	191	153	170.666	1.12826	0.000226431	0.305966	3.68754	0.0174176	TRUE
HRK	HGLibA_22106	AGCTGCACCAGCGCACCATG	135	121	154	134	143.07	1.12816	0.000123408	0.293849	3.83926	0.0121414	TRUE
DNAJC13	HGLibB_13555	ATTTGCAGCATCAGCCCTGT	189	227	252	217	233.068	1.12658	1.66e-05	0.261573	4.30696	0.00372179	TRUE
MAST3	HGLibB_28364	GGTGAACTCACCCACGTCCT	158	107	141	155	147.571	1.12653	0.00113895	0.346227	3.25374	0.0433644	TRUE
FAM47E-STBD1	HGLibA_16619	GTTTGACACAGACGTCTTCT	141	156	191	144	166.174	1.12608	0.000214385	0.304229	3.70143	0.0169184	TRUE
MAGI3	HGLibB_27960	CTATTTGTTTGGTTGTAACT	143	144	197	127	160.365	1.12569	0.000929022	0.339966	3.31118	0.0388122	TRUE
CREBL2	HGLibA_11110	TGGCTTCCGACCACGTTTAC	166	167	194	180	186.095	1.12524	9.42e-06	0.253998	4.43011	0.00262754	TRUE
TCF3	HGLibA_48785	CCATGTACCTGCCACGTAGA	131	110	121	148	134.396	1.1241	0.000860376	0.337305	3.3326	0.0370461	TRUE
LRRC36	HGLibB_27283	TGAGACTTAATCCTGTTGTA	222	244	229	292	260.545	1.12331	5e-05	0.276987	4.05547	0.00708669	TRUE
OR52J3	HGLibA_34179	AAGGCCCGGAGATCCACATG	98	107	117	113	114.565	1.12325	0.000763839	0.333747	3.36558	0.0347577	TRUE
ATP5H	HGLibB_03663	AGGTGAAATCTTGTGCTGAG	157	152	171	175	172.474	1.12319	2.47e-05	0.2663	4.21778	0.00463916	TRUE
USP47	HGLibA_53381	CAGAGTCATGTTTGATGCTT	193	252	250	250	249.199	1.12316	4.59e-05	0.275578	4.07564	0.00668985	TRUE
SAT1	HGLibA_42770	TCCGGAGTCCAGTGCTCTTT	252	360	289	396	343.028	1.12224	0.000626116	0.328138	3.42004	0.0312461	TRUE
OR12D2	HGLibA_33587	GTCCATGTTGTTCGCCGTGA	230	180	257	202	228.013	1.12124	3.01e-05	0.268693	4.17294	0.00520746	TRUE
TIMP3	HGLibB_49482	CTCTGCAGTGATCCGGGCCA	165	180	190	196	192.567	1.12044	2.08e-05	0.263225	4.25659	0.00419591	TRUE
MECP2	HGLibB_28686	AACAGGATTCCATGGTAGCT	139	100	146	121	132.752	1.12043	0.00107661	0.342672	3.2697	0.0421192	TRUE
PEX11B	HGLibA_36087	ATCTCCACAAGTTCTACGCC	125	172	182	152	166.145	1.12017	0.000854909	0.335946	3.33438	0.0369172	TRUE
DNPH1	HGLibB_13692	TACTTCTGCGGGAGCATTCG	98	89	107	102	104.142	1.12015	0.00112937	0.34401	3.25614	0.0431852	TRUE
OR4E2	HGLibB_33941	GAAAGCCCTGTCTACCTGCT	309	206	322	253	285.704	1.11986	0.00010768	0.289176	3.8726	0.0112514	TRUE
ZNF280C	HGLibA_55728	CTTGCAGTCCTGAATATTTC	101	113	113	126	119.407	1.11889	0.00108085	0.342315	3.26859	0.0421961	TRUE
NXN	HGLibA_33140	ACTTCGTGCGGGACATGCCG	140	117	134	152	142.912	1.11838	0.000372027	0.314225	3.55917	0.0234071	TRUE
GALNT14	HGLibA_18543	TCGTCCCAGTCAGCGTCCGA	210	152	210	193	200.808	1.11726	8e-05	0.283257	3.94432	0.00933957	TRUE
SERPINA5	HGLibA_43524	CTACCACCAGGTCGGTGAAA	149	161	175	171	172.642	1.11611	3.96e-05	0.271587	4.10957	0.00612279	TRUE
KRT15	HGLibA_25430	CCACCACCATCGACAACTCC	119	99	130	113	121.03	1.11593	0.000637852	0.326774	3.41499	0.0315915	TRUE
SNIP1	HGLibA_45929	TCGACAGAGTGCGTACCTAC	251	289	383	224	300.715	1.11499	0.000570566	0.323633	3.44523	0.0295812	TRUE
LRRC72	HGLibA_27421	CGCCAGCATCGCAAGGTACG	167	159	145	216	181.256	1.11476	0.00141571	0.349297	3.19143	0.0483444	TRUE
CDCA7L	HGLibB_08610	CGCAGCTCTCCTCTGACGAG	145	149	165	162	163.317	1.1119	4.86e-05	0.2737	4.06248	0.00695996	TRUE
CD180	HGLibA_08257	CGAGATTGGATATTCCCGTT	135	167	180	157	168.055	1.1116	0.000246666	0.303244	3.6657	0.0183646	TRUE
IMPAD1	HGLibA_23254	CAGGTCGCTCTTCAGACTTT	189	218	246	208	226.294	1.11156	1.57e-05	0.257368	4.31895	0.00354527	TRUE
ZNF283	HGLibA_55741	CTGATGCACATTGAGTTGAT	98	104	123	102	112.143	1.11046	0.00114555	0.341458	3.2521	0.0435143	TRUE
TSPAN17	HGLibB_51848	TGTGGTGGCGGGAGTCTTCA	218	199	270	194	230.87	1.10843	4e-05	0.269856	4.10748	0.00615155	TRUE
KL	HGLibB_24985	TCACATGAAGTTCCGCCAAT	239	219	246	261	253.685	1.10814	1.01e-06	0.226615	4.88996	0.000672768	TRUE
STK40	HGLibB_47456	CCACGCCATCCTGCGTGTGC	148	151	154	177	165.824	1.10809	0.000141714	0.291208	3.80516	0.0132503	TRUE
PRRC2C	HGLibA_38865	ACCGAAATGTCGGAGAAGTC	124	136	157	132	144.176	1.1072	0.00027058	0.304012	3.64195	0.0194171	TRUE
FHL2	HGLibA_17483	CCGGTAAGTGACCCCTCCCG	97	89	107	99	102.916	1.10634	0.00138532	0.345981	3.19769	0.0476267	TRUE
hsa-mir-6733	HGLibA_63087	TTTCCCAAGCACAGGCTGTT	188	201	215	216	215.606	1.10617	6.24e-06	0.244826	4.5182	0.00200216	TRUE
SLC39A8	HGLibB_45070	CTCAACATAACTGTCGACTT	128	123	124	153	138.975	1.10584	0.000746181	0.327945	3.37202	0.0342933	TRUE
PYGM	HGLibB_39641	CACAGAACCAGCCAGCGCCG	119	99	123	118	120.47	1.10578	0.000658519	0.324629	3.40629	0.0319883	TRUE
LINGO1	HGLibB_26547	GAACAAGATCGTTATCCTAC	138	111	159	117	137.461	1.10527	0.00100875	0.336145	3.28808	0.0407183	TRUE
SIGLECL1	HGLibB_44104	TCAGAGACATCTCAAGTTCT	141	176	203	150	175.861	1.10516	0.0006264	0.323153	3.41992	0.0312461	TRUE
ARMC8	HGLibA_03032	GCTCAAGATGGCGTGCTTGT	117	120	149	114	131.114	1.10406	0.000691518	0.325401	3.39292	0.0329478	TRUE
CSGALNACT1	HGLibB_11332	CTGAATTCCTCAATACGTGT	160	127	187	131	158.311	1.10399	0.000849955	0.330932	3.33599	0.0368538	TRUE
CHST4	HGLibB_09627	GATTGACAGTCGCATTGTGA	111	112	137	110	123.263	1.10251	0.000717602	0.32592	3.38276	0.0336402	TRUE
ATR	HGLibB_03809	ACAACTGTATTATATTCCTC	112	145	154	131	142.394	1.1014	0.00108608	0.337105	3.26722	0.0423232	TRUE
AGR2	HGLibB_01243	CAAGTGATGAATAATCATCA	157	149	179	159	168.957	1.10128	3.66e-05	0.266804	4.12766	0.00587343	TRUE
TPRKB	HGLibB_51123	GACCTTCTACTTGAGATATT	137	160	199	131	164.286	1.10076	0.00144798	0.345618	3.18491	0.0489697	TRUE
TMCO1	HGLibA_49782	ACTTGTCTGTCCTGTAAACC	151	166	204	147	175.05	1.09856	0.000347739	0.307129	3.57687	0.0224919	TRUE
HELT	HGLibB_21091	CCATCCGCTCCACCGTGGTG	144	118	166	123	144.178	1.09811	0.000748793	0.325745	3.37106	0.0343473	TRUE
FAM83G	HGLibB_16735	GGGGAACTGAGTTCTTCACG	120	132	127	150	139.163	1.09726	0.000795445	0.327114	3.35437	0.0355051	TRUE
COL28A1	HGLibA_10558	TCGATGGTATTATGACAAAC	100	123	129	117	123.17	1.09588	0.00135898	0.342118	3.20322	0.0472516	TRUE
AARS	HGLibA_00069	TCACACCTTCTTCGAGATGC	253	273	301	278	290.006	1.09508	3e-07	0.213733	5.1236	0.000307113	TRUE
SCN4B	HGLibA_42995	ATCGTCTTTCAACGTCACCT	289	221	250	307	280.119	1.09455	6.28e-05	0.273511	4.00186	0.00801542	TRUE
PGAM4	HGLibB_36153	CCAGGGCATTGCCAAGCATG	145	127	129	168	149.541	1.093	0.0010858	0.334529	3.2673	0.0423232	TRUE
MPP7	HGLibB_29724	TCTTCCTGGCTATCCACATG	204	199	220	222	221.755	1.09293	3.04e-06	0.234111	4.66843	0.00126266	TRUE
SYK	HGLibA_47950	ATGAGATCGTACATCTCTCT	150	151	199	133	165.597	1.09289	0.000792822	0.325723	3.35529	0.0354493	TRUE
PAGE4	HGLibB_34968	TGATTGCCAGGAAATGGATC	141	168	158	181	170.417	1.09272	0.000393985	0.308322	3.54408	0.0241043	TRUE
SMG8	HGLibB_45655	TAGAAGGTCTCGCAAGCTCA	97	105	118	104	111.199	1.09191	0.00130391	0.339618	3.21512	0.0463491	TRUE
BTBD6	HGLibA_04916	CCGACGTGCACTTCGTCGTG	168	117	175	137	156.017	1.09066	0.00119212	0.336543	3.24076	0.0443015	TRUE
TBC1D26	HGLibB_48458	GGACTTACTGCACAATCCCG	172	170	204	171	187.811	1.08904	2.74e-05	0.259638	4.19443	0.00489968	TRUE
PHTF1	HGLibA_36463	AAGTCAACGTCAATCAAGTC	146	144	153	164	159.317	1.08903	0.000117172	0.28272	3.85197	0.0118163	TRUE
ISM2	HGLibA_23678	CGTGCGCTCCGCGACCGAGC	157	134	182	137	159.512	1.08883	0.000350631	0.304594	3.5747	0.0226055	TRUE
DCAF8	HGLibA_12456	GGCGCCGTGTACAGCGCAAG	119	121	122	140	131.837	1.08794	0.000729232	0.322035	3.37835	0.0338342	TRUE
SMAP2	HGLibA_45598	GACTTTCACAGGGCCGCGAT	142	134	181	122	151.334	1.08732	0.00109343	0.332991	3.26531	0.0424551	TRUE
FOLH1	HGLibB_17756	AGTAATGTTAGTAGCTTCAT	140	135	164	137	150.815	1.08678	0.000165249	0.288502	3.76696	0.0144973	TRUE
hsa-mir-608	HGLibA_62578	TTCCATCAAAGGCTGCCTCT	202	232	190	282	238.519	1.08576	0.00116573	0.334375	3.24714	0.0438249	TRUE
COQ6	HGLibB_10750	AGCGAGAGCTATGCGGGGCC	113	123	119	138	129.472	1.08359	0.00112247	0.332605	3.25788	0.0430739	TRUE
WFDC11	HGLibA_54252	TGGTCAGCCTCATGAAGCTC	100	105	122	102	112.335	1.08307	0.00140511	0.339139	3.1936	0.0480856	TRUE
C7orf66	HGLibA_06578	ATTGCATCCAGTGATGTCAG	172	207	197	216	207.981	1.08201	0.000118591	0.281112	3.84902	0.011879	TRUE
RTL1	HGLibA_42394	TGCCGGTTTGGTCGTCGATT	142	144	148	163	156.623	1.08159	0.000196175	0.290446	3.72389	0.0160549	TRUE
ARF6	HGLibB_02655	ACCAGTTCCTGTCCCGAATC	208	146	194	190	193.029	1.08153	0.000260201	0.296146	3.65201	0.0190018	TRUE
FOLR3	HGLibB_17767	CGTCCTGGCCCGCGCACTCC	206	239	303	185	243.781	1.0802	0.000968142	0.327371	3.29962	0.0397648	TRUE
MRE11A	HGLibA_29823	GGCAGATGCACTTTGTGCCT	168	138	164	168	167.058	1.08013	0.000126882	0.28184	3.83243	0.012357	TRUE
GNA15	HGLibB_19422	CCTCCTCGGTGATGCGCTCC	101	112	123	109	116.56	1.07871	0.00123677	0.33394	3.23026	0.0451177	TRUE
HOXA13	HGLibA_21902	CGAGTCGCGCCACGAACCCT	207	220	286	181	233.493	1.07855	0.000509165	0.310294	3.47589	0.0278991	TRUE
KHNYN	HGLibB_24545	CCATTGCTGTGCAGTACTTC	171	152	172	178	176.26	1.0773	5.38e-05	0.266765	4.03837	0.0073658	TRUE
ZNF304	HGLibA_55776	TCACCTCAGCATGAGTCATC	248	184	248	220	235.167	1.07692	4.08e-05	0.262476	4.10293	0.00617999	TRUE
SLC18A1	HGLibA_44486	ACTTCTGGTCAACCCATTCG	247	195	214	263	240.837	1.07674	0.000123404	0.280454	3.83926	0.0121414	TRUE
NonTargetingControlGuideForHuman_0586	HGLibA_64969	TAGATTGGCCCCACAAAGCG	183	241	269	194	232.101	1.07538	0.000591653	0.313027	3.43541	0.0301895	TRUE
KLHDC10	HGLibA_25092	GCGGGTCATGTCGGCCGCCC	167	191	198	190	195.43	1.0725	5.23e-05	0.265121	4.04532	0.00723773	TRUE
ADAP2	HGLibB_00865	ATTCCTGTGGAAGCGAGGAA	140	104	133	130	132.502	1.07134	0.00114274	0.32936	3.2528	0.0434809	TRUE
SPATA31D3	HGLibB_46441	CACTCAAGCAGATGAAGTTG	273	257	225	344	288.59	1.07096	0.000727509	0.316947	3.379	0.0338333	TRUE
C1orf198	HGLibA_05820	CGGTGCCGTTGCTCGGCTCC	130	140	168	125	147.106	1.07052	0.000788545	0.318911	3.35678	0.0353209	TRUE
CAPN1	HGLibA_07142	ACAACGTGGACCCATATGAA	123	147	142	150	147.347	1.0705	0.000695975	0.315674	3.39116	0.0330278	TRUE
FOXO1	HGLibB_17897	TAGGTTGACATGACCGAATT	154	190	163	208	187.758	1.06956	0.00106608	0.326835	3.27248	0.0419406	TRUE
IL17RA	HGLibA_23004	CCTGACGCACAAACGTTCAT	158	134	184	132	158.587	1.06944	0.000732557	0.316675	3.3771	0.0339284	TRUE
hsa-mir-887	HGLibA_64225	TTGGGAGCCCTGTTAGACTC	150	143	160	156	159.327	1.0684	9.32e-05	0.273419	3.90756	0.0103008	TRUE
THEG	HGLibA_49335	TCGGGGGGAAGCTCCTCTTC	234	213	227	253	242.639	1.0653	9.16e-06	0.240145	4.43605	0.00259239	TRUE
CASP10	HGLibB_07292	TGAAGATAATCTGACATGCC	130	143	166	129	148.39	1.0649	0.000636173	0.311766	3.4157	0.0315838	TRUE
SHQ1	HGLibB_44030	TTGAATCCGCAGTGCCACTA	216	205	194	257	228.589	1.06466	0.000241718	0.290028	3.67088	0.0181631	TRUE
ANKRD30B	HGLibA_02064	ACCATCTACTTCGGGGATCT	235	175	247	194	221.842	1.06428	0.000160031	0.281932	3.77496	0.0141748	TRUE
MRAP2	HGLibB_29769	CCCAAACTTACTCTTGGTGT	111	124	127	126	127.738	1.06385	0.000868877	0.319487	3.32987	0.037318	TRUE
NUP50	HGLibB_33013	TCTGCGCTTTGCTTTCTTTA	156	185	159	207	185.524	1.06361	0.00109119	0.325673	3.26589	0.0424391	TRUE
NALCN	HGLibA_31083	TTATCCGACAGAGACTCATC	109	112	132	106	119.857	1.06169	0.001353	0.331313	3.20449	0.0470963	TRUE
ZNF486	HGLibB_56016	TTCGCACCTACCTGGGGGTT	137	147	153	152	154.093	1.06091	0.000213454	0.286537	3.70254	0.0168784	TRUE
SIX6	HGLibB_44206	GCTACGCGCACGAGCCATCG	218	219	256	214	236.867	1.06087	5.99e-06	0.234364	4.52657	0.00196648	TRUE
MAP2K7	HGLibB_28115	CCTGTTCACACCCCGCAGCA	142	177	155	187	173.325	1.05976	0.00112614	0.325382	3.25696	0.0431241	TRUE
NGFR	HGLibA_31876	GTGTGGACCGTGTAATCCAA	148	162	173	160	168.118	1.05966	0.000124356	0.276143	3.83738	0.0121905	TRUE
CASQ2	HGLibA_07338	ACTGAAAGAAATCGTGCTTG	136	136	173	120	147.311	1.05965	0.001305	0.329607	3.21488	0.046374	TRUE
ELOVL3	HGLibB_14942	CTATAACTTCGAGCTGTCCA	141	145	139	167	155.057	1.05963	0.000618342	0.309523	3.42344	0.031021	TRUE
OR4B1	HGLibB_33890	GGAATAACTGATCTCCACCA	112	97	117	107	113.053	1.05963	0.00139022	0.331478	3.19667	0.0477676	TRUE
GPR45	HGLibA_20043	CGTTCTTGCGGACCGTGTTG	228	232	262	232	249.24	1.05959	2.06e-06	0.223188	4.7475	0.00104327	TRUE
hsa-mir-99a	HGLibA_64378	TCTATGGGTCTGTGTCAGTG	167	162	165	187	178.221	1.05937	0.000129984	0.276851	3.82649	0.0125669	TRUE
TTLL12	HGLibB_52130	GCAGCATGCACTTCCGGATC	186	187	205	195	202.043	1.059	1.35e-05	0.243336	4.35199	0.0032451	TRUE
QSOX2	HGLibA_39758	TGCGGCGCGGCTGTACCGCG	145	127	144	147	147.123	1.05886	0.000276481	0.291183	3.63639	0.0196954	TRUE
KCND1	HGLibA_24175	GCTTGTCAGCCCGCTGGTTC	371	340	410	352	384.428	1.05761	1.32e-08	0.1861	5.68301	4.13e-05	TRUE
DELE1	HGLibB_24558	TACAGCTCTTCCCCGTACAC	152	155	153	175	166.194	1.05677	0.000263685	0.289638	3.64859	0.0191508	TRUE
CEP78	HGLibB_09160	TCTCTTGCAAATTGTCCAAT	140	146	153	153	154.779	1.05605	0.000191988	0.283173	3.72933	0.0158421	TRUE
TMEM199	HGLibB_50104	GCCTTCGTCTGCACTTACCT	116	129	125	137	132.702	1.05603	0.00105543	0.32242	3.27532	0.0417106	TRUE
CKB	HGLibA_09765	CGCGCCAAGAGCACGCCGAG	129	108	127	126	127.942	1.05585	0.000801314	0.314958	3.35234	0.0355412	TRUE
PRDM5	HGLibA_38392	GTTTCAGGTTCGTGGGAGTA	130	145	169	126	148.689	1.05334	0.00104462	0.321314	3.27822	0.0414823	TRUE
GLB1L	HGLibB_19196	TCTCAACTCACCTGGATCTG	191	172	233	156	195.758	1.05301	0.000589112	0.306411	3.43658	0.0301371	TRUE
ZFP36L1	HGLibA_55208	TGCCGCCCCTTTGAGGAAAA	128	144	140	150	147.001	1.0511	0.000607119	0.306585	3.42841	0.0306382	TRUE
ZFP62	HGLibA_55224	CCCTATGAATGCGACATCTG	202	232	248	216	234.518	1.05095	2.56e-05	0.249665	4.20942	0.00475412	TRUE
ADPRHL1	HGLibB_01027	CTCTTCTGCATCATAATTGT	131	143	141	151	148.018	1.05089	0.000485349	0.301224	3.48871	0.0272151	TRUE
RBM3	HGLibB_40478	AGGCCCCACCTCTCCGTTCA	148	141	167	141	155.667	1.04868	0.000205199	0.28247	3.71253	0.01651	TRUE
EIF2B4	HGLibA_14743	CCCAACTGAATGCCCGATTC	201	192	214	204	211.661	1.04792	8.91e-06	0.235906	4.44212	0.00253841	TRUE
TSHZ3	HGLibB_51803	GACAAGGCATTCTCGCGTAG	117	115	130	117	124.974	1.0479	0.000753414	0.311007	3.36937	0.0345063	TRUE
AK2	HGLibB_01376	AATACCTTCCTGTGATTCTT	174	194	240	154	198.42	1.04742	0.00131582	0.326044	3.21251	0.0466477	TRUE
OR14A16	HGLibA_33628	TATAGCAGTATAGCGGTCAA	132	108	137	118	128.955	1.04686	0.00104043	0.319226	3.27936	0.041409	TRUE
SEC11A	HGLibA_43181	TACCTGAGCACCACTACAAT	126	123	127	137	133.998	1.04525	0.000684311	0.307807	3.39579	0.0326958	TRUE
KRT6C	HGLibB_25482	ATCTGTGAGAGTGTCTGCCT	128	131	126	148	139.319	1.04297	0.00106184	0.3186	3.27361	0.0418428	TRUE
hsa-mir-6764	HGLibA_63217	AGCTCCTGACTCCCAGGGTC	125	127	132	135	135.5	1.04273	0.000556596	0.30207	3.45193	0.0292507	TRUE
TRMT12	HGLibA_51676	GATCGGTGCCAAATACACTT	215	152	209	179	196.409	1.04182	0.000429723	0.295878	3.52112	0.0254635	TRUE
CMC2	HGLibA_10187	CGTCTTGATTAACTTGCTTA	161	186	187	181	186.691	1.04117	0.000134389	0.272681	3.81827	0.0127903	TRUE
CCDC38	HGLibA_07770	TTATTGCCAACACTGAATTC	134	118	146	121	135.135	1.04104	0.00072859	0.30813	3.37859	0.0338333	TRUE
NR5A2	HGLibA_32638	ATGTCTTCTAATTCAGATAC	156	155	145	183	167.043	1.04037	0.000798553	0.310254	3.3533	0.0355236	TRUE
PAQR7	HGLibA_35169	ACTATGCTATCGAGCCCGCC	177	128	150	171	163.217	1.04037	0.00128661	0.323201	3.21895	0.045953	TRUE
LSMEM2	HGLibB_27520	CATACCTCATGCACGTGGTT	253	274	282	276	283.187	1.04003	1.68e-06	0.217196	4.78846	0.000915151	TRUE
SCG5	HGLibB_42851	CGACTGAACTCTGCAGTGTC	182	151	199	153	178.116	1.03717	0.000343641	0.289715	3.57996	0.0223723	TRUE
ZNF615	HGLibB_56325	TTAGATTCAGGAGGTGCATC	234	277	264	276	274.508	1.03704	2.25e-05	0.244677	4.23842	0.00438825	TRUE
hsa-mir-510	HGLibA_61546	TGATTGCCACTCTCCTGAGT	186	189	183	212	201.095	1.03658	0.000118046	0.26923	3.85015	0.0118542	TRUE
KLHDC2	HGLibB_25061	TCTTAGAGTAATCAAGTCAG	210	159	231	159	197.066	1.03624	0.00113574	0.318398	3.25455	0.0433284	TRUE
RNASE8	HGLibB_41367	TACCCTGGGTCACCCTGTTG	187	181	220	169	196.958	1.03487	0.0001175	0.268708	3.85128	0.0118325	TRUE
FOXR1	HGLibA_17945	GAAAAGGCAAACCGCTTCCG	146	122	147	135	143.167	1.0337	0.000501994	0.297066	3.47969	0.0276764	TRUE
ENY2	HGLibA_15220	CAGTTGAAGGCACACTGTAA	127	146	133	154	146.277	1.03191	0.00138307	0.322656	3.19816	0.0476072	TRUE
ZFAND1	HGLibB_55077	CTGTGCTGAGAGAGAACTTG	132	112	126	130	130.252	1.03138	0.000991377	0.313206	3.29296	0.0402279	TRUE
CACNA2D4	HGLibA_06915	CCGGGAGGTGCTGTTTGACG	120	112	128	116	123.934	1.03114	0.000939406	0.311705	3.30807	0.0390547	TRUE
CLDN2	HGLibB_09867	CAACTTGTGGGCTACATCCT	352	297	271	406	346.376	1.03094	0.000665956	0.302931	3.40322	0.0322156	TRUE
YIPF7	HGLibB_54621	GGTAATGACTCTAATGCCTA	204	162	199	185	195.122	1.0305	9.89e-05	0.264683	3.89333	0.0106458	TRUE
WTAP	HGLibB_54364	TGAAACAGACTTCAAAGTTA	117	103	119	112	117.411	1.0303	0.00141975	0.322916	3.1906	0.0484062	TRUE
DNAJA4	HGLibA_13520	TTATGACCAAGGCGGAGAGC	134	110	132	124	130.112	1.03017	0.00101559	0.313487	3.28617	0.0408128	TRUE
FSTL4	HGLibA_18106	TGGTCACCTTGGTGATGTAC	151	165	162	170	169.046	1.02996	0.000249213	0.281175	3.66307	0.0184705	TRUE
ASB11	HGLibA_03209	AGGCCAGGTGCACCTCCAAC	185	164	181	185	186.263	1.02991	6.75e-05	0.258452	3.9849	0.00843142	TRUE
ID4	HGLibA_22533	AGTCGTTCATATCGCACTGC	195	199	194	219	210.543	1.02901	7.07e-05	0.258936	3.97399	0.00870004	TRUE
KRTAP10-5	HGLibA_25611	CACGCCCTCGTGCTGCCAGC	121	142	149	128	140.684	1.02879	0.00113583	0.316112	3.25452	0.0433284	TRUE
MAPK13	HGLibB_28219	TCCCCAGGTCATTGGGCTCC	216	179	234	180	210.075	1.02492	0.000157833	0.271256	3.77841	0.0141017	TRUE
BASP1	HGLibB_04169	TGCCGCGCCCTCCGTCTTCT	186	208	175	236	210.307	1.02408	0.00109353	0.313626	3.26529	0.0424551	TRUE
OTOP2	HGLibA_34738	CATCTGGATGGCGGCCGTGG	181	182	216	165	193.378	1.02394	0.000180155	0.273392	3.74533	0.0152018	TRUE
ANO8	HGLibB_02189	ATAGATAAAGTCCTCCTCGC	139	145	170	128	151.266	1.02273	0.000946689	0.309363	3.30591	0.0392073	TRUE
LARP1B	HGLibB_25995	CCAGTGTTCACTAATTCACT	206	224	196	252	229.199	1.0218	0.000402016	0.288745	3.53876	0.0244278	TRUE
CCNB3	HGLibA_08065	AAGATGGAGATATCTTCGTT	220	250	206	283	250.496	1.02046	0.000840323	0.305604	3.33916	0.0366452	TRUE
XCR1	HGLibB_54431	GATTATCCTGTTCTGCTACG	123	118	141	111	128.076	1.01982	0.00148336	0.32091	3.17792	0.0495656	TRUE
SIAH3	HGLibA_44110	GATTGCCATCACCGCGACAG	131	147	150	140	147.85	1.01716	0.000619623	0.297165	3.42288	0.0310331	TRUE
FAM227B	HGLibA_16531	CAGGCCAACGAACATGTCAA	196	136	167	177	175.655	1.01711	0.00125396	0.315254	3.22631	0.045467	TRUE
DLD	HGLibA_13315	GCTATTAAAGCTGCCCAGTT	139	127	146	131	141.13	1.01698	0.000501042	0.292218	3.4802	0.0276581	TRUE
SLC13A3	HGLibA_44390	AACTCCATCGCCTTCGCCTC	376	294	391	305	354.176	1.01319	1.51e-05	0.234173	4.32666	0.00344952	TRUE
OR6M1	HGLibB_34381	ACACAAAGATGTTGCTCCCG	219	168	188	212	204.625	1.01314	0.000347269	0.283219	3.57722	0.0224919	TRUE
OR2G6	HGLibB_33754	CCTCAGCAACCTCTCGTGTG	192	223	206	225	220.436	1.01309	0.000146736	0.266847	3.79653	0.0135315	TRUE
PDGFRA	HGLibB_35806	AGCTATGGGGACTTCCCATC	221	160	217	178	201.176	1.01245	0.000523529	0.291904	3.46842	0.0283232	TRUE
CCDC60	HGLibB_07809	TTGATCCAGTCTGTGAAGAT	178	167	184	174	182.728	1.01243	6.73e-05	0.25402	3.98562	0.00843084	TRUE
DNASE1	HGLibB_13633	CTCACTGACCACGTAGTGAT	129	137	136	140	141.069	1.01202	0.000751417	0.300293	3.3701	0.0344412	TRUE
ZBTB12	HGLibB_54752	TGAGCCGGTGTGCCACCTCC	306	229	332	224	282.442	1.0117	0.000582939	0.294146	3.43943	0.0299239	TRUE
CCND1	HGLibB_08065	TGTTTGTTCTCCTCCGCCTC	397	316	343	393	376.788	1.01117	9.27e-06	0.228071	4.43357	0.00259961	TRUE
FLT1	HGLibA_17663	TTCCCTCGCCGGAAGTTGTA	190	276	259	226	247.544	1.0082	0.0011481	0.310075	3.25147	0.0435181	TRUE
ZNF467	HGLibA_56043	GCGCTTCTCGCATTCCGTGC	137	139	136	149	145.966	1.00687	0.000757298	0.298955	3.36795	0.034578	TRUE
SIRPB2	HGLibA_44208	AGGTAATTGCCTTCAGCCCC	199	204	219	198	213.024	1.00624	2.64e-05	0.239427	4.20272	0.00482226	TRUE
LY6G5C	HGLibA_27663	AGGCAGCGGTTCTGACGTCA	118	117	126	117	124.18	1.00624	0.001224	0.311217	3.23323	0.0449263	TRUE
TMEM169	HGLibA_50047	AGCCGCTACGTCACCTTAAC	167	148	182	144	166.207	1.00621	0.000430987	0.285827	3.52034	0.0255004	TRUE
PLCH1	HGLibA_37009	ATGGGTGAAGCAGACCTTTG	205	288	278	234	261.383	1.00494	0.000742367	0.297897	3.37343	0.0342234	TRUE
DNAJA3	HGLibB_13497	TGTGTCAGGGTGATACTTCT	162	168	197	145	174.272	1.00446	0.000692083	0.296066	3.3927	0.0329616	TRUE
BHLHE22	HGLibB_04473	CTTGGAGAGCTTTCGCACCG	140	116	142	122	134.83	1.00357	0.00124171	0.310787	3.22912	0.0451876	TRUE
FUT4	HGLibA_18195	TCTATCGCCGCTACTTCCAC	196	155	181	180	184.769	1.00307	0.000243752	0.27341	3.66874	0.018247	TRUE
RXFP3	HGLibB_42448	CTTCATCGCCGACCGCCGCG	159	139	158	149	157.024	1.00297	0.000315553	0.278435	3.60219	0.0212744	TRUE
NonTargetingControlGuideForHuman_0271	HGLibA_64654	GGGCCTACGATCAGAGGTGT	228	279	289	236	268.052	1.00249	0.00011551	0.260019	3.85546	0.0117402	TRUE
ADAMTS4	HGLibB_00828	GCTTACCATAGCCATTGTCC	175	182	217	152	188.108	0.999576	0.00085867	0.299889	3.33316	0.0370127	TRUE
C6orf15	HGLibA_06453	GAGCGCAGCTCCCTGCCACG	164	147	152	167	163.665	0.999103	0.000426434	0.283582	3.52316	0.0253315	TRUE
AMTN	HGLibB_01836	TTACCTGATTTGACTGCTGT	136	154	144	154	152.904	0.997769	0.000950819	0.301925	3.30469	0.039283	TRUE
UNC5B	HGLibA_53016	CGTACAGGCGATGCGGACGT	139	129	140	135	140.909	0.996769	0.000610367	0.290861	3.42697	0.0307434	TRUE
SP1	HGLibA_46281	TGGGAAACGCTTCACACGTT	192	207	232	179	209.988	0.995958	0.000209302	0.268632	3.70752	0.0166938	TRUE
ATRX	HGLibA_03824	TCGTGACGATCCTGAAGACT	319	267	380	224	307.412	0.995346	0.00145003	0.312559	3.1845	0.048996	TRUE
OR2G3	HGLibB_33752	CTTCTCAGACCACCCTCGTC	220	191	183	236	215.723	0.993998	0.000637535	0.291058	3.41512	0.0315915	TRUE
TNIP2	HGLibA_50837	ACTTTGAGCCCGTTCCCGAT	180	191	192	188	194.966	0.992467	9.06e-05	0.253546	3.91435	0.0101723	TRUE
PLXND1	HGLibB_37232	TCACCTGGTGGGACGTCATC	181	163	163	188	180.489	0.992389	0.000391557	0.279885	3.54571	0.0240252	TRUE
NISCH	HGLibA_31979	GCCGGCGAGGTCTTTGCCAT	166	183	169	188	183.507	0.992329	0.000403994	0.28052	3.53746	0.0244845	TRUE
TAS2R19	HGLibB_48320	AGTGAGAATTTGCTCAGCTG	181	158	206	142	177.654	0.99209	0.00139109	0.310368	3.19649	0.0477838	TRUE
GAGE10	HGLibA_18433	GAGTCTTGGTCTAGACCGAT	233	297	247	295	278.988	0.991053	0.000480119	0.283838	3.49161	0.0270466	TRUE
UBQLN3	HGLibB_52673	TTTAGCTTAGGTCTCCTCAC	192	194	168	225	202.626	0.990474	0.00120589	0.305939	3.23748	0.0446182	TRUE
CTSZ	HGLibA_11737	TAGTTGTTGCAGGTCTCGTC	196	212	216	201	214.012	0.988162	5.33e-05	0.244555	4.04065	0.00733233	TRUE
KIF7	HGLibA_24961	ACAGCCAGTCGCGCACCTTG	224	179	244	168	210.537	0.987444	0.00110735	0.302737	3.26173	0.0427265	TRUE
LOC653486	HGLibB_26948	CCCTTCATGCCAGCAGTCTC	231	184	191	230	216.887	0.986899	0.000501536	0.283597	3.47993	0.0276726	TRUE
PPIH	HGLibA_37935	ACGTCCTTACCTAAAGTTCT	194	199	186	214	205.963	0.986807	0.000202534	0.265568	3.71584	0.0163727	TRUE
hsa-mir-6769b	HGLibA_63240	AGCCACTTCTTCCTGGTGGG	135	141	152	130	144.6	0.986719	0.000844787	0.29563	3.33769	0.0367635	TRUE
MAN2A2	HGLibA_28074	TTCGGACTGCCGCTCTCTTT	318	353	404	283	351.427	0.984579	0.000104332	0.253738	3.88029	0.0110437	TRUE
TMED8	HGLibB_49765	CTAAGTATCAAGTTCCACAG	182	215	227	179	208.058	0.984478	0.000460512	0.28106	3.50273	0.0265629	TRUE
hsa-mir-6800	HGLibA_63377	AACCTGTAGGTGACAGTCAG	198	195	185	214	205.597	0.983903	0.000199484	0.264514	3.71967	0.0162141	TRUE
NLN	HGLibA_32084	TGTGCTATAACCGAGTAGTT	261	213	222	258	247.368	0.983252	0.000147909	0.259122	3.79455	0.0135701	TRUE
IMMP2L	HGLibA_23231	CCGTGGTGACATTGTATCAT	185	170	216	146	185.22	0.981283	0.00146137	0.308362	3.18225	0.0491651	TRUE
IVD	HGLibA_23877	CATTGCTGCGATCGATCTCC	166	183	169	185	182.452	0.979855	0.000434396	0.278506	3.51825	0.0256569	TRUE
SMYD5	HGLibA_45864	CTAACCTGGTCCCGATTCCT	159	145	156	152	158.497	0.978869	0.000366094	0.274702	3.56339	0.0231523	TRUE
hsa-mir-4729	HGLibA_61012	CTGTTTCCTCATTTATCTGT	138	142	146	138	146.121	0.978176	0.000680994	0.287943	3.39712	0.0326025	TRUE
SYT17	HGLibA_48070	CAACACGCACCGCACAGCCG	172	138	170	144	161.288	0.977901	0.000812803	0.29205	3.3484	0.0359173	TRUE
AREG	HGLibB_02638	ACTTGCATGTTACTGCTTCC	245	213	258	206	238.261	0.975907	6.63e-05	0.244644	3.98908	0.00831904	TRUE
PEA15	HGLibA_36003	CCGTCCTGACCTACTCACTA	233	277	225	290	266.341	0.975395	0.00077256	0.290085	3.36244	0.0349673	TRUE
RFPL2	HGLibB_40881	TCAAAGCCTCATCAGGTTAG	313	213	271	259	272.863	0.975264	0.000345757	0.272545	3.57836	0.0224488	TRUE
hsa-mir-4256	HGLibA_59731	AAGGTCTCCTGGCATTGATT	292	211	295	214	261.027	0.975222	0.000776125	0.290143	3.36117	0.0350489	TRUE
FLRT2	HGLibB_17635	AGCCTGATCAGATGCGTACC	241	214	246	214	236.594	0.974153	2.33e-05	0.23027	4.23048	0.00448363	TRUE
MAMLD1	HGLibA_28053	TCGGAGAGTGCTACCCGACA	220	191	217	198	213.62	0.97354	5.15e-05	0.240451	4.0488	0.00716409	TRUE
FAM220A	HGLibA_16512	ACACGTGCAGCGTTGCAGAC	179	162	193	152	177.242	0.973122	0.000443807	0.277041	3.51256	0.0259758	TRUE
AGAP11	HGLibA_01138	GCTATACTTCTTGTAGTTCA	139	121	130	132	135.1	0.972495	0.0013532	0.303483	3.20445	0.0470963	TRUE
hsa-mir-4676	HGLibA_60821	CTGTTTCACCACTGGCTCTT	164	209	181	196	194.634	0.972295	0.00119666	0.300121	3.23967	0.0444111	TRUE
NT5C2	HGLibA_32811	ATATACATACCTGGTATATC	262	260	250	275	271.256	0.96926	1.82e-05	0.226174	4.28547	0.00394299	TRUE
PI4KA	HGLibA_36499	TCTGATTGAATCTGATCTTC	293	265	300	262	289.46	0.968491	3.28e-06	0.20818	4.65218	0.00133126	TRUE
ACSS1	HGLibB_00587	TGGCGCGGGACACTCTCGTG	299	253	306	250	286.094	0.968368	1.94e-05	0.226683	4.27191	0.00405266	TRUE
IL7R	HGLibB_23162	GCGTGCTGTTTGTAGTCCCA	160	158	145	174	165.103	0.967215	0.00119988	0.298624	3.23891	0.0444926	TRUE
NUDT15	HGLibA_32949	GCATCCGCGTTGCGTCCTCC	266	231	291	210	257.44	0.966769	0.000216674	0.261378	3.69874	0.0170091	TRUE
LIMK2	HGLibA_26543	GAAGGACTTTCTGCGCAGTA	152	184	161	177	174.768	0.966554	0.00136485	0.301861	3.20198	0.0473523	TRUE
HELZ2	HGLibA_21126	GCCGTGCGCCCGTCGCCATC	236	162	195	203	205.611	0.965774	0.00127518	0.299789	3.22151	0.0457827	TRUE
CSNK1G2	HGLibA_11397	GCTTCACGTCCCGGTAGATT	165	201	202	167	190.122	0.964347	0.000899596	0.29045	3.32018	0.0380219	TRUE
GABBR2	HGLibB_18319	ACCGCGCCCGATGCTGCCCT	238	234	283	193	244.552	0.964335	0.000531025	0.27834	3.4646	0.0285734	TRUE
FLJ22184	HGLibB_17597	TCTAGCCCAGGGCGTGCCAG	242	185	208	219	220.715	0.964203	0.000290524	0.266089	3.62361	0.0203214	TRUE
TMF1	HGLibA_50579	TTGAGTAAACTCATCTTTCA	154	158	174	140	161.722	0.964045	0.000768034	0.286571	3.36407	0.0348152	TRUE
KIAA1024L	HGLibB_24648	TTGACGTAAAGTCTTTAACG	140	150	162	130	150.39	0.964028	0.00135473	0.300871	3.20413	0.0471313	TRUE
PRIMA1	HGLibA_38487	GCCGACACGTCTGCCAGTGC	177	182	174	186	186.165	0.963936	0.000262263	0.264094	3.64998	0.0190749	TRUE
SOHLH1	HGLibA_46163	CAACGAGTGCCACATTTCCT	265	283	312	240	284.139	0.963727	5.67e-05	0.239367	4.02614	0.00754623	TRUE
GFM2	HGLibB_18925	AGAAATTGCAGTTCTCTACC	192	163	187	168	183.29	0.959623	0.000252997	0.262249	3.65921	0.0186468	TRUE
SNX19	HGLibA_46053	CAGTACGAGACAGCCCTTGA	256	263	319	203	268.301	0.958306	0.00111469	0.293972	3.25986	0.0428782	TRUE
MXRA5	HGLibA_30621	TACCTGACGTCCGTCCTCCG	317	281	260	334	308.527	0.956204	0.000207618	0.257767	3.70956	0.0166484	TRUE
hsa-mir-4771-1	HGLibA_61179	CTCTAGCCTAATTTTAGATC	212	215	216	210	220.459	0.95504	4.46e-05	0.233963	4.08202	0.00654894	TRUE
PARD3	HGLibA_35177	ACCCGGGTGGTCGTGCCGTG	172	140	168	143	160.634	0.954652	0.000981265	0.289653	3.29584	0.0399738	TRUE
SLC17A6	HGLibB_44420	CGAGACGCGATGTAGCCTCC	201	231	191	239	223.373	0.954543	0.00106357	0.291629	3.27315	0.0418558	TRUE
POLD4	HGLibA_37500	AATCAGTGATGAGCCGCTTC	260	266	224	298	271.47	0.953271	0.000614077	0.278301	3.42532	0.030846	TRUE
NYAP1	HGLibB_33135	CCGCGTCACCTCCATTGCGG	181	203	199	184	198.209	0.952244	0.000243599	0.259545	3.6689	0.018247	TRUE
FAM173B	HGLibB_16256	CCCCACTACCGATGTCCACA	222	214	191	241	224.615	0.950794	0.000595434	0.276902	3.43369	0.0303022	TRUE
C17orf66	HGLibA_05561	CGACCTGTATGATCAGCGAG	148	152	142	156	154.641	0.950784	0.00112878	0.291984	3.25629	0.0431852	TRUE
HMGN3	HGLibA_21724	TACCTCCTGTTTAGTTACTT	205	188	208	183	202.251	0.95076	0.000101684	0.244629	3.88654	0.0108402	TRUE
MNX1	HGLibB_29539	AGGACGACTCGCCGCCCCCG	173	193	177	187	188.805	0.950593	0.000459192	0.271327	3.5035	0.0265475	TRUE
ANXA6	HGLibB_02243	AATAGGCAGGTGGCCTCATC	158	179	161	174	173.841	0.950093	0.000928169	0.286912	3.31144	0.0387901	TRUE
TOR3A	HGLibB_50967	GGTCCAACCTGTAAAGTTGT	159	137	141	152	152.087	0.948004	0.00124255	0.293597	3.22893	0.0452042	TRUE
LOC402160	HGLibA_26939	CTACGAGCCAGCCCACGTGA	143	137	149	129	143.905	0.946854	0.00112134	0.290609	3.25817	0.043051	TRUE
KRTAP11-1	HGLibA_25627	AACAATGCAGCGTCCTCCAA	165	138	143	156	155.365	0.944215	0.00141229	0.295795	3.19213	0.048262	TRUE
C6orf10	HGLibB_06426	TTTGTGTTGAATATGCATGT	348	287	332	296	325.406	0.943948	6.12e-06	0.208743	4.52206	0.00198931	TRUE
OR9A2	HGLibA_34562	TGTGAGAAGAGTGTTATCGC	241	259	269	227	256.887	0.943376	4.73e-05	0.231865	4.06864	0.00686055	TRUE
C5orf28	HGLibA_06372	AACCATGACGAATCCCATCT	252	221	245	222	242.222	0.940882	3.08e-05	0.225752	4.16776	0.00526953	TRUE
GYPB	HGLibA_20701	ATCTTTGTATTACTATTGTC	337	301	393	240	326.552	0.940004	0.0012974	0.292239	3.21656	0.0462277	TRUE
NCAM1	HGLibB_31213	TGGATATTGTTCCCAGCCAG	210	201	197	208	210.598	0.939531	0.000119153	0.24417	3.84786	0.0119153	TRUE
KIF1B	HGLibB_24853	AACCGTGTGTACAATGACAT	209	192	203	192	205.166	0.937627	9.28e-05	0.239889	3.90858	0.0103008	TRUE
C11orf68	HGLibB_05169	CTAGGTCAGTTCCACGTTGT	338	274	367	238	312.545	0.937525	0.00100149	0.284953	3.29011	0.0405075	TRUE
USB1	HGLibA_53161	GGTGGCGCAGAACCACACTC	235	213	245	197	229.075	0.937202	0.000119925	0.243665	3.84628	0.0119268	TRUE
STAM2	HGLibA_47332	GTTCGATGACGTACCATTCT	295	263	277	272	285.34	0.937031	6.49e-06	0.207784	4.50963	0.00205468	TRUE
hsa-mir-3118-3	HGLibA_58516	GAAAATTATTGTAGTGTGTG	175	194	196	168	188.939	0.935113	0.000480553	0.267836	3.49137	0.0270466	TRUE
JHDM1D	HGLibB_23912	ACCATGTAAAACTGCACAGT	397	390	366	406	402.301	0.933578	1.97e-06	0.196274	4.75652	0.00102855	TRUE
hsa-mir-6732	HGLibA_63080	CCCTCCTCCTGCTCAGGCCT	223	235	204	245	234.28	0.933126	0.000424612	0.26477	3.52429	0.0252609	TRUE
PLEKHA8	HGLibA_37084	TCTAGAATACCTTGTGTTCA	288	293	290	280	296.662	0.930673	4.73e-06	0.203354	4.57662	0.00168929	TRUE
FAM195A	HGLibA_16376	GTCCTCTCCACGTACTGCAC	238	206	205	229	226.333	0.930482	0.000212243	0.251211	3.70398	0.0168523	TRUE
KRTAP13-2	HGLibA_25646	CCAGAGTAAGTCGTCTTGCA	157	151	148	153	156.935	0.927122	0.000891134	0.279017	3.32282	0.0377712	TRUE
POLR2F	HGLibA_37579	GGAGGATCTCGACATTCTCC	232	253	224	250	247.447	0.926751	0.000182676	0.247672	3.74184	0.0153253	TRUE
PKNOX2	HGLibA_36848	CCACCAATATAATGCGTTCT	205	227	208	214	220.176	0.924333	0.000215244	0.249792	3.70042	0.0169638	TRUE
CFDP1	HGLibA_09257	GACAAGTTCAAGTAAATTGT	154	156	159	144	157.8	0.924229	0.000827192	0.276423	3.34353	0.0363415	TRUE
SLFN5	HGLibA_45495	TCTAACCGATCACATTGTGT	310	276	269	301	297.801	0.92304	3.51e-05	0.223094	4.13744	0.00575218	TRUE
ZNF792	HGLibB_56703	CTTTGCACTTATAGCCTCGC	154	166	158	154	162.786	0.921035	0.000934459	0.278296	3.30955	0.0389547	TRUE
TREX1	HGLibA_51373	CCCTCAGCCGTGTGCGAGTC	288	235	259	249	265.046	0.919484	5.19e-05	0.227204	4.04694	0.00719598	TRUE
hsa-mir-554	HGLibA_62134	GGCTGAGTCAGGACTAGCAA	170	156	167	150	165.302	0.918093	0.000642272	0.268991	3.4131	0.031689	TRUE
KRTAP10-6	HGLibB_25579	CTGTGTGCCCACCTGCTCTG	215	273	264	212	248.019	0.915281	0.00102489	0.278743	3.2836	0.0410645	TRUE
NUP93	HGLibA_33076	AGACCTGCTTGCCGCTTCAC	321	281	329	256	304.635	0.915206	5.55e-05	0.227025	4.03129	0.00745015	TRUE
BIN1	HGLibB_04504	CCAGCTGCTTGTTGAAATTC	214	182	186	197	200.349	0.914433	0.00038884	0.257765	3.54754	0.0239317	TRUE
hsa-mir-500b	HGLibA_61447	GAATGCAGTGCACCCAGGCA	197	167	173	179	184.098	0.913835	0.000577343	0.265492	3.44204	0.0297837	TRUE
UBE2I	HGLibB_52551	CACGATGAACCTCATGAACT	251	196	210	221	225.603	0.911267	0.000435898	0.259079	3.51734	0.0257145	TRUE
SLC30A10	HGLibB_44848	TGACCACAACCACGGACCCC	238	230	194	256	236.507	0.908381	0.00143659	0.285009	3.1872	0.0487544	TRUE
FRAT2	HGLibA_17980	CCGATGCGGGTCGTCGTCGC	297	255	265	267	278.508	0.908293	2.73e-05	0.216512	4.19511	0.00489968	TRUE
ST14	HGLibA_47225	CAGCATGACTACGCGCTCCT	201	162	186	164	182.914	0.907463	0.000837337	0.271684	3.34015	0.0366019	TRUE
PBX3	HGLibA_35350	TGTGATAGATTTGTCTGATC	214	191	174	215	204.326	0.906693	0.00132524	0.282419	3.21046	0.0467214	TRUE
MTCH2	HGLibA_30329	GGTCTTGTTCCTCGCCTTCT	268	350	305	293	313.038	0.90669	0.000404179	0.25632	3.53734	0.0244845	TRUE
TRPC4AP	HGLibA_51737	CTGAGGAATTCCACTCCACT	185	205	182	194	197.14	0.906009	0.000666524	0.266239	3.40299	0.0322156	TRUE
METTL24	HGLibA_28995	GTCGTCAAGACACACTGACC	274	250	288	218	264.051	0.904968	0.000193524	0.242793	3.72732	0.0158919	TRUE
PCED1A	HGLibA_35583	TGGACCATGTCGCTTCGCAG	205	244	219	214	226.881	0.903706	0.000470199	0.25841	3.49718	0.0268493	TRUE
CNGA4	HGLibB_10261	CGTGTAGTCCAGCACCAACC	177	172	174	162	175.922	0.903514	0.000480356	0.258777	3.49148	0.0270466	TRUE
OR13C2	HGLibB_33550	TGCAGTACAATCAGTGTTTG	263	259	290	214	263.041	0.903094	0.000292277	0.249332	3.62205	0.020363	TRUE
SERTAD4	HGLibB_43559	AGCAGCTCCTTCCGAGACAA	174	195	196	160	186.133	0.901954	0.00115353	0.277513	3.25013	0.0435926	TRUE
GYS1	HGLibB_20680	GGCGCTCCGTGCGGTTCCGC	167	178	166	165	173.694	0.898308	0.000845089	0.269149	3.33759	0.0367635	TRUE
TCF7	HGLibA_48790	GTCGCTCGTGAACGAGTCCG	278	253	229	278	266.835	0.897517	0.000353394	0.251219	3.57264	0.0226978	TRUE
RAB42	HGLibB_39895	GCCTGAGTGCTGCTTCCTGC	186	198	205	164	193.118	0.896645	0.000854889	0.268909	3.33438	0.0369172	TRUE
NonTargetingControlGuideForHuman_0657	HGLibA_65040	AAGAATTAGGCACGGTTACT	356	264	300	292	310.627	0.896617	0.000159234	0.237438	3.77621	0.0141419	TRUE
POMC	HGLibB_37605	ACCGCCGTAGCGCTTGTCCT	349	271	335	259	310.675	0.896428	0.000278589	0.246648	3.63444	0.0197762	TRUE
CAPN1	HGLibB_07138	AGAACTTCAAGGCCCTCTTC	216	229	238	189	223.566	0.894463	0.000425422	0.253835	3.52379	0.0252965	TRUE
RASEF	HGLibA_40326	ATTTGGCCATTGCGGTGAAG	301	285	301	260	294.058	0.894423	1.39e-05	0.205866	4.34469	0.00331294	TRUE
SKAP1	HGLibB_44217	TGTCCCTCAGGGGGAGACAT	158	177	170	151	168.372	0.893704	0.00146715	0.280941	3.1811	0.04928	TRUE
UNC5C	HGLibA_53021	CAATGCGCACATACGCCTTC	178	183	195	151	181.161	0.892833	0.00137601	0.279042	3.19964	0.0475056	TRUE
UBR1	HGLibB_52683	TTTATAGTACCTGCTCTTCC	213	178	212	162	195.76	0.892797	0.00135333	0.278614	3.20442	0.0470963	TRUE
SULT1A2	HGLibB_47676	CCGCCACATCCTTTGCGTTG	326	289	325	263	308.068	0.892321	3.65e-05	0.21612	4.12883	0.00586767	TRUE
hsa-mir-521-1	HGLibA_61768	TCAACGTTGCTTTTCTCACA	238	204	229	192	220.909	0.88803	0.000301018	0.245691	3.61442	0.0207755	TRUE
KCTD12	HGLibA_24421	GTGGCGCGCATCACCGTTTG	233	212	191	231	222.622	0.887565	0.000885584	0.266972	3.32456	0.0376295	TRUE
P2RY1	HGLibB_34820	GTCTGAGGTGGTGTCGTAAC	173	148	153	152	160.442	0.88755	0.00145937	0.278872	3.18264	0.0491624	TRUE
KIRREL	HGLibB_24967	CACAGCCAACCCCGAGATCT	161	159	148	156	160.116	0.886246	0.00148574	0.278917	3.17746	0.0496187	TRUE
hsa-mir-3681	HGLibA_59279	CAGAGTGCATCATCCACTAC	293	255	246	273	273.638	0.884718	0.000127363	0.230906	3.8315	0.0123736	TRUE
TMEM180	HGLibA_50097	GGTCCATGCTCACGAACCAC	227	191	187	208	208.398	0.88205	0.000777514	0.262462	3.36068	0.0350921	TRUE
SCGB2B2	HGLibA_42930	AACGAGCAAGCTCCTCCTTC	243	245	219	243	243.773	0.88191	0.000221408	0.23879	3.69325	0.0172112	TRUE
SUMO3	HGLibB_47725	CTTTCCAGGGCTTGTCAATG	195	162	181	157	177.767	0.880433	0.00118261	0.271484	3.24304	0.0441262	TRUE
GDF1	HGLibA_18851	TCGAAGACGACTGTCCACTC	293	268	241	288	279.598	0.87912	0.000291347	0.242658	3.62287	0.0203347	TRUE
OR10S1	HGLibB_33501	CTAGTCATGCTTGCCAGCAT	241	253	239	228	246.22	0.876475	9.75e-05	0.224921	3.89682	0.0105698	TRUE
hsa-mir-6770-1	HGLibA_63247	CCTGGCGGCTGTGTCTTCAC	298	281	253	292	288.178	0.875379	0.000143077	0.230194	3.80279	0.0133673	TRUE
SLC35C2	HGLibB_44921	TTGACGTGGGCTTGTCCAAC	198	190	172	193	193.003	0.87367	0.000943977	0.264211	3.30671	0.0391678	TRUE
TFF1	HGLibA_49168	TGTTTCGACGACACCGTTCG	241	239	242	211	238.714	0.873288	0.000116818	0.226669	3.85271	0.0118104	TRUE
TMC4	HGLibA_49757	GTTTCTTCGCCTCGCCTCCC	195	185	182	176	188.921	0.873258	0.000464575	0.249474	3.50039	0.0266684	TRUE
YWHAZ	HGLibB_54688	CTGCTTCAGCTTCGTCTCCT	283	286	272	264	282.953	0.87224	2.58e-05	0.207291	4.20781	0.00477341	TRUE
KBTBD13	HGLibB_24066	CGCCATCGACTGTCTCAACC	271	200	226	215	232.94	0.867938	0.00097208	0.263132	3.29849	0.0398168	TRUE
AFF1	HGLibB_01105	CCAGTGCCTTCTTTGCCAAA	227	268	217	247	245.916	0.865689	0.00117794	0.266845	3.24417	0.0440621	TRUE
TM2D2	HGLibA_49686	TGGTGTGGATCGATTCTGTT	221	224	227	191	220.582	0.865531	0.000327624	0.240933	3.59242	0.0217083	TRUE
OR6C3	HGLibB_34342	CAAACTCTGTGACCATTGTG	251	245	270	196	245.507	0.863542	0.00087463	0.259476	3.32803	0.0374558	TRUE
GPR82	HGLibA_20090	CCATCTGCCGATTGTAGCAT	300	241	254	251	267.229	0.862887	0.000185497	0.230842	3.73799	0.0154908	TRUE
SFI1	HGLibB_43664	GAAGTCCTGGTTGATCTACG	205	215	197	196	208.04	0.862465	0.000430775	0.244985	3.52047	0.0255004	TRUE
GFRA2	HGLibA_18967	CACGTCCGTGCCGTTGCCAA	311	279	257	293	291.722	0.861938	0.000159538	0.228284	3.77573	0.0141419	TRUE
ATP6V1E2	HGLibA_03752	CTGTGATGATTGTACGCTGC	206	185	181	184	193.289	0.861727	0.000619291	0.251745	3.42302	0.0310295	TRUE
ASL	HGLibA_03318	GGAACGTGATGTTCTCTTCC	272	237	221	253	251.482	0.86096	0.00044322	0.245084	3.51291	0.0259669	TRUE
KRTAP16-1	HGLibB_25621	CATCAGCCCAACCACCCGTG	227	181	186	194	201.341	0.86076	0.00119828	0.265725	3.23929	0.0444468	TRUE
RAB31	HGLibB_39822	ATGACCAAAACTGTGCCTTG	170	164	159	153	165.147	0.860664	0.00127805	0.267215	3.22086	0.0458212	TRUE
PRDX6	HGLibB_38374	TCTTTGGTGAAGACTCCTTT	178	200	175	178	187.093	0.858964	0.00144271	0.269609	3.18597	0.0488681	TRUE
TNFSF18	HGLibA_50819	TGAACCTCCTTGCGTGAATA	178	171	176	150	172.355	0.858524	0.00129076	0.266786	3.21803	0.0460601	TRUE
EDARADD	HGLibA_14440	ACCCGCCGCCATGGCTTCAC	332	378	373	292	351.221	0.857987	0.000191815	0.23005	3.72956	0.0158421	TRUE
OR2B11	HGLibB_33719	AAAGGCCTTGTGTCGTCCCT	250	273	256	232	258.401	0.856099	0.000163377	0.227094	3.7698	0.0144071	TRUE
KIAA1804	HGLibA_24821	TCACCGGAGAAGTCCCCTAT	232	229	232	197	227.134	0.852614	0.000282052	0.234799	3.63125	0.0199272	TRUE
TYSND1	HGLibB_52411	CCCGCTGAGCACTTCCATGA	217	269	233	219	239.834	0.850017	0.00122814	0.262979	3.23226	0.0450093	TRUE
GPR84	HGLibB_20068	TGCAGCTTTGACCGCATCCG	276	253	246	244	260.164	0.849769	7.88e-05	0.215247	3.94788	0.00924874	TRUE
LIMA1	HGLibA_26525	ATGCTTACGGGAGTCATCTT	241	258	211	250	245.582	0.84697	0.00105405	0.258562	3.27569	0.0417106	TRUE
IKBKB	HGLibB_22890	GCCCTCACCTTCTCATGATC	231	225	200	221	224.083	0.84611	0.000547226	0.244788	3.45651	0.0290524	TRUE
FAM156A	HGLibB_16164	GAAGCCAGAATCTCCCCATT	309	350	359	254	324.234	0.846092	0.00109469	0.259141	3.26499	0.0424645	TRUE
SMIM21	HGLibB_45693	AATGTTCCCAGCTGTGCTAT	212	198	212	167	200.948	0.842423	0.0012102	0.260291	3.23646	0.0447501	TRUE
OR13C2	HGLibA_33595	TAAAGAACCTTCTGTTCAGT	188	179	184	155	179.918	0.842307	0.00133169	0.262478	3.20906	0.046722	TRUE
C20orf27	HGLibB_06018	TGCCTTGCAGACCGGCACCA	328	271	258	291	292.823	0.838592	0.000372475	0.235635	3.55885	0.0234071	TRUE
hsa-mir-3692	HGLibA_59357	CCATTCCTGCTGGTCAGGAG	213	209	182	205	206.527	0.836657	0.00116063	0.257561	3.24838	0.0437201	TRUE
OR4A5	HGLibB_33886	GCCTTGTCTACCTGCAGCTC	234	224	204	216	223.983	0.835831	0.000427752	0.237294	3.52234	0.0253971	TRUE
GRAMD4	HGLibB_20180	GGGTGTACCTGCTCCATTGC	225	229	192	224	222.18	0.835585	0.00127945	0.259454	3.22055	0.0458212	TRUE
RIBC1	HGLibB_41176	AGGCCATACCTGCGCTTTGT	269	241	272	197	248.886	0.833927	0.0013597	0.260352	3.20307	0.0472611	TRUE
LCE6A	HGLibA_26151	CTAGGCAGGGGTTTGATCTT	233	196	204	189	209.274	0.833882	0.000708507	0.246254	3.38627	0.0333711	TRUE
WASF3	HGLibA_53958	AGCTATACCTGTATGGTGTC	202	195	187	177	193.929	0.833466	0.000695491	0.245762	3.39135	0.0330236	TRUE
BTBD17	HGLibA_04905	GCCAAGTTCTTCGACGTCAA	244	219	235	190	225.921	0.833371	0.000648471	0.244355	3.41049	0.0317765	TRUE
EVX2	HGLibA_15710	TCAAGTGCGGCGCTACCGTA	225	206	201	193	210.117	0.830204	0.000462874	0.237108	3.50137	0.0266379	TRUE
KRTAP13-4	HGLibA_25650	AGAAATCCTGCTACCGCCCC	206	203	194	180	199.429	0.82895	0.000648483	0.24306	3.41048	0.0317765	TRUE
SFXN1	HGLibA_43780	CGCACTCTCGAGTTGTTCGT	274	300	253	271	280.099	0.827522	0.0003127	0.229577	3.60454	0.0211898	TRUE
SLC8A3	HGLibB_45340	CATGCTCACCGCCATCATTG	208	184	183	174	190.597	0.825103	0.00102009	0.251179	3.28493	0.0408994	TRUE
hsa-mir-6131	HGLibA_62676	CAGGTGGTGCCCTCCTTCCA	202	228	207	185	209.31	0.821777	0.0013184	0.25585	3.21194	0.0466565	TRUE
ZKSCAN3	HGLibB_55284	CAGGTCCCCGTGCTTGCCCA	220	234	219	194	220.615	0.819482	0.000658807	0.240587	3.40617	0.0319893	TRUE
TMEM38A	HGLibB_50317	TTGCTGAAGTAATCGATCAG	234	254	220	223	237.147	0.818558	0.000553835	0.237039	3.45327	0.0292265	TRUE
hsa-mir-3675	HGLibA_59253	ACGTGCCAGAATTCAGTTTG	326	328	351	244	317.019	0.815716	0.00121474	0.252123	3.2354	0.0447516	TRUE
C11orf83	HGLibB_05188	AACCATCCAGTTCTTCCTCC	192	186	174	168	183.123	0.814573	0.00130758	0.253421	3.21431	0.0464381	TRUE
PLIN5	HGLibB_37135	AGATCCCCAGATCCAGTGTG	305	251	254	247	268.479	0.811282	0.000304554	0.224645	3.6114	0.0208887	TRUE
C1RL	HGLibA_05972	ACTCACCCACGGTTTGGTAG	268	237	228	227	243.97	0.810445	0.00031303	0.224857	3.60427	0.0212001	TRUE
RPP21	HGLibA_42027	AGCACTCACGTCTCTGGCGC	212	182	182	173	190.239	0.810103	0.00146336	0.254601	3.18185	0.0491982	TRUE
GEMIN4	HGLibA_18913	TCAGGTAGAGCGTCGCGTTC	268	280	263	232	265.065	0.809477	0.000226362	0.219512	3.68762	0.0174176	TRUE
CXXC4	HGLibA_11971	GGCCGCGTTGTCGCAGTTCC	373	334	307	329	341.475	0.809377	6.29e-05	0.202261	4.00165	0.00801542	TRUE
CCDC144NL	HGLibB_07619	CTCCTACCTCCAGGCCCCCG	205	224	195	192	207.59	0.808869	0.00123783	0.250422	3.23002	0.0451288	TRUE
CNRIP1	HGLibA_10381	GCCTTACCGGCATGGTGATC	234	222	198	212	220.228	0.807714	0.000792637	0.240724	3.35535	0.0354493	TRUE
ARSG	HGLibA_03143	TGCGTGTGACTCCATTGCGA	381	337	352	294	345.982	0.805271	6.09e-05	0.200854	4.00925	0.00786272	TRUE
SMARCA2	HGLibB_45550	AAGTCTGTGGACCCCATCGT	274	256	226	249	255.494	0.803836	0.000492339	0.230663	3.48489	0.0274209	TRUE
UBE2F	HGLibB_52538	TTCCCCTGTCTCTGTGATGT	243	209	199	206	217.651	0.803595	0.000986028	0.243921	3.29448	0.0400721	TRUE
SCRT2	HGLibB_43007	GTCCCACTCACCGTTGTCCC	284	329	296	256	296.002	0.802946	0.000509734	0.231024	3.47559	0.0279056	TRUE
SPTA1	HGLibB_46814	TATGTACTTACGGTTTCCTT	229	223	214	192	217.817	0.802753	0.000585043	0.233463	3.43846	0.0299896	TRUE
HIST1H2BJ	HGLibB_21410	CTATTCCATCTATGTGTACA	217	203	205	172	202.144	0.801168	0.0012794	0.248767	3.22056	0.0458212	TRUE
FLYWCH2	HGLibA_17684	CGCCACCTTGGTGCTGTCTT	370	308	342	266	325.715	0.800089	0.000459004	0.228362	3.50361	0.0265475	TRUE
HMGCS2	HGLibB_21685	AGTTGCAGAATGCGCTTCAC	400	387	371	334	378.604	0.799004	9.16e-06	0.180112	4.43615	0.00259239	TRUE
TECTB	HGLibB_48898	ATCGGTTCAGATCTGTTTGC	233	198	193	192	207.045	0.798624	0.00125571	0.247565	3.22591	0.0455027	TRUE
KIAA1967	HGLibA_24832	CGTTAATCAGGCTGCCATTG	228	230	198	211	220.289	0.796877	0.000994786	0.242065	3.292	0.0403001	TRUE
C9orf37	HGLibA_06726	CCTGTTGCGTTTAGGCACCC	276	263	222	257	258.586	0.792295	0.000971038	0.240178	3.29879	0.0398168	TRUE
MEGF9	HGLibA_28859	TGAGTGTCGGCCAGGTTATC	373	402	354	335	371.397	0.787294	4.32e-05	0.192507	4.08969	0.00638302	TRUE
C6orf170	HGLibA_06462	CTTACCTCTTTAGGTTGCCC	335	317	317	260	310.945	0.780083	0.000187387	0.208833	3.73544	0.0156134	TRUE
ZNF790	HGLibA_56763	AGTTTACGTTCGAGTCTTAC	283	243	251	213	250.315	0.777529	0.000750704	0.230696	3.37036	0.0344217	TRUE
SLC36A3	HGLibB_44983	CAACAGTGAGCTGAACTCCT	275	272	245	234	259.564	0.766948	0.000329573	0.213583	3.59087	0.021789	TRUE
GJA3	HGLibB_19117	CATCTTCAAGACGCTGTTCG	290	276	259	236	268.196	0.764835	0.000266863	0.209802	3.64551	0.0193112	TRUE
SDC1	HGLibA_43096	TACAGCCGTATTCTCCCCCG	246	248	225	207	234.151	0.764043	0.000723267	0.226008	3.3806	0.0337864	TRUE
hsa-mir-4490	HGLibA_60377	GACCATTAAGTTCTGGTCTT	312	323	297	258	300.754	0.761807	0.000249941	0.208012	3.66232	0.0185042	TRUE
SMOX	HGLibB_45744	GAATTCCTCAACCACGTCCT	479	410	443	333	419.782	0.760064	0.000436163	0.216101	3.51718	0.0257175	TRUE
KPNA4	HGLibA_25363	ATGAAGTTGTAGTTGAATTA	248	243	231	197	232.064	0.758484	0.00104264	0.231333	3.27876	0.0414643	TRUE
RAI1	HGLibB_40087	TGGTCCCCTACCTTATGTTT	279	280	260	226	263.845	0.754683	0.00051115	0.217185	3.47484	0.0279704	TRUE
hsa-mir-759	HGLibA_63896	TGTTTGCACTCTGCCAGTTT	395	439	377	347	393.668	0.751916	0.000119636	0.195462	3.84687	0.0119268	TRUE
C17orf59	HGLibA_05552	CGGGTGGACCGTCTGCTTCG	279	278	241	241	262.466	0.750517	0.000488505	0.215234	3.48698	0.0273187	TRUE
GOLGA7	HGLibA_19633	ACTCGCAGTCCTCGCTCAAT	371	335	343	269	332.133	0.750101	0.000487735	0.215089	3.4874	0.0272986	TRUE
C10orf91	HGLibA_05107	CCATGTGTACTGAGTTATCC	309	316	282	256	293.307	0.740814	0.000304758	0.205142	3.61122	0.0208887	TRUE
ESRP2	HGLibA_15591	AGTCGGTCTCGTCCGAGCCC	371	300	305	270	313.595	0.737403	0.000657597	0.216458	3.40667	0.0319883	TRUE
SLC35F1	HGLibA_45001	CTTCCTGCTGATCCGGTACA	269	250	233	212	242.861	0.736606	0.000837573	0.220536	3.34007	0.0366019	TRUE
MRGPRX2	HGLibA_29850	CAGTGAAGGATGCTTCCGTC	346	317	306	262	309.889	0.734547	0.000294977	0.202932	3.61967	0.0204769	TRUE
GBA2	HGLibA_18713	CTTGGTCAGCGATGACTGTC	340	379	315	300	336.37	0.73116	0.000417579	0.207203	3.52872	0.025021	TRUE
ANKRD50	HGLibA_02113	GATATGCAGCCTTCGTTACG	306	272	250	241	268.994	0.724867	0.000648226	0.212534	3.41059	0.0317765	TRUE
IFT20	HGLibA_22752	TACTGTAGGCCATCGGTGCT	447	378	363	337	383.441	0.723285	0.000132042	0.189212	3.82262	0.012692	TRUE
LRSAM1	HGLibB_27456	GCGTTTCCGAGCCTCCTCAC	289	252	238	221	251.47	0.722708	0.001089	0.221251	3.26646	0.0424093	TRUE
PXDC1	HGLibA_39646	TATGTCGTGGGCTTCCTTTA	378	315	313	271	320.497	0.712405	0.0007181	0.21061	3.38257	0.0336452	TRUE
PDIK1L	HGLibA_35890	AACTAGCCCTTCGTGAGTTC	275	261	228	223	248.082	0.710383	0.00111766	0.217969	3.2591	0.0429786	TRUE
NOA1	HGLibA_32229	TGCAGTCAATTCTACTTGTT	302	314	272	246	284.917	0.706763	0.000764728	0.210018	3.36526	0.0347577	TRUE
PSMA2	HGLibA_39074	TCCCATTGCTGTAGCTTTCC	375	354	292	317	336.226	0.702002	0.000542849	0.202969	3.45867	0.0289151	TRUE
SURF2	HGLibB_47779	GTGTGCCTCAGCACGTGTTC	371	316	282	291	316.242	0.700353	0.000793008	0.208735	3.35522	0.0354493	TRUE
F11	HGLibA_15845	GCTGCTGTCCTATTCACTCT	433	395	346	345	381.284	0.69949	0.000119006	0.181772	3.84816	0.0119106	TRUE
NonTargetingControlGuideForHuman_0722	HGLibA_65105	AGTGTATCTTCCACCTGTCT	751	680	611	576	656.127	0.689864	2.33e-06	0.146083	4.7224	0.00109137	TRUE
CADM2	HGLibA_06968	TCGAGCTGGTTCGCGCTTCC	413	342	329	292	344.042	0.677961	0.000880279	0.203822	3.32623	0.0374662	TRUE
HPS4	HGLibB_22023	CGAGGCTGACTTTGCCTCTG	406	331	303	300	335.062	0.672572	0.00125759	0.208518	3.22549	0.0455434	TRUE
MIS12	HGLibA_29304	AGTCAACGTCTGTTTGAGTT	543	425	398	393	439.645	0.671432	0.000803523	0.200333	3.35158	0.0356127	TRUE
CDH15	HGLibB_08638	GCCGCGTTCCTCCTCGTCCT	393	436	365	311	376.146	0.660198	0.00126869	0.204842	3.22297	0.0457827	TRUE
LPHN3	HGLibA_27091	CCCATGTTCCTTCGATCCGT	391	386	308	319	350.732	0.650474	0.000717562	0.19229	3.38278	0.0336402	TRUE
NLRX1	HGLibB_32096	ACGAAGGTGCCTGCACGCCC	400	384	306	324	353.011	0.645248	0.000897906	0.194311	3.3207	0.0379773	TRUE
SPRY1	HGLibB_46779	ATGATGGTTTACCCTGACCC	394	381	334	290	348.759	0.644461	0.000693541	0.189988	3.39212	0.0329784	TRUE
CRISPLD1	HGLibB_11163	TCTGCTTGCCCACCTAGTTT	396	439	340	329	375.249	0.637149	0.00132036	0.198395	3.21152	0.0466607	TRUE
C8orf76	HGLibB_06641	CTGATACTCTTGTCGTCTGT	703	598	549	487	581.294	0.630841	0.000144933	0.166028	3.79959	0.0134044	TRUE
DRAXIN	HGLibA_13952	ATGGTCGCATGGTTCCCCTT	385	403	314	312	352.29	0.626261	0.00121135	0.193518	3.23619	0.0447516	TRUE
C15orf61	HGLibB_05425	GCCGTCCGCAACGACCAGTT	477	511	394	391	441.788	0.62609	0.000568601	0.181677	3.44617	0.0295567	TRUE
C19orf43	HGLibA_05661	TGACGCGTGGGCCAAGTACA	545	540	421	416	476.398	0.584631	0.000404954	0.165298	3.53683	0.024519	TRUE
NonTargetingControlGuideForHuman_0429	HGLibA_64812	CCCTACCTATCCGGTGCTTT	523	545	441	376	466.084	0.569059	0.00149669	0.179213	3.17532	0.0497786	TRUE
ZNF816	HGLibB_56746	TTTAGGGACGCTTGACTTTC	514	517	410	375	448.88	0.564148	0.000857592	0.169236	3.3335	0.0369796	TRUE
PRR20A	HGLibA_38801	TAGTGGTCAATACGCAATGT	1085	1021	357	381	621.985	-0.551684	0.000643616	0.161664	-3.41254	0.031716	TRUE
PPIAL4A	HGLibA_37898	CTTGTCTGCAAACAGTTTGA	733	672	242	244	412.561	-0.571047	0.00141281	0.178898	-3.19202	0.0482659	TRUE
SPDYE2	HGLibA_46582	TAGATCCCAGCCCCCCATGT	922	923	296	309	530.879	-0.648921	0.000120053	0.168725	-3.84602	0.0119268	TRUE
NPY1R	HGLibB_32507	TGATGATTGTCATCTGCCCT	613	579	192	190	339.699	-0.68205	0.000381998	0.192007	-3.55222	0.0236983	TRUE
SPAG11A	HGLibB_46290	TGTGAACCACTCAGCCACTG	568	585	185	184	328.639	-0.6853	0.000641708	0.200771	-3.41334	0.031675	TRUE
DUSP28	HGLibB_14153	TCTGCACCGCGTACCTCATG	613	580	185	196	339.67	-0.685947	0.000572171	0.199144	-3.44447	0.0296395	TRUE
hsa-mir-6770-1	HGLibA_63246	TGCACGTGACCTCCTGGGCC	807	640	227	228	408.882	-0.70623	0.000648177	0.207068	-3.41061	0.0317765	TRUE
SPANXA1	HGLibB_46322	CGTCCCCTGTGATTCCAACG	575	535	190	159	313.7	-0.712007	0.000567655	0.206581	-3.44662	0.0295567	TRUE
FAM25G	HGLibA_16559	ACCTTTCTCTCCAGTCTCCT	813	824	231	280	462.647	-0.717416	0.000698448	0.211615	-3.39019	0.03308	TRUE
FRG2	HGLibB_17973	TGATCCAGCAGTGCTGTTCC	960	878	309	266	518.471	-0.71855	1.78e-05	0.167461	-4.29085	0.00388298	TRUE
MAFB	HGLibA_27874	TCACCCGCACCACGCGTACC	601	578	180	187	332.432	-0.723526	0.000269753	0.198622	-3.64274	0.0194171	TRUE
SMUG1	HGLibB_45788	TCATGTCCCATGCTTTGTCT	530	508	178	145	292.229	-0.727868	0.000784298	0.216738	-3.35828	0.0352279	TRUE
TBC1D3	HGLibB_48470	TTCGCCTCCCGCGCAGTCAG	1059	813	302	270	522.822	-0.749063	0.000205481	0.201785	-3.71218	0.0165104	TRUE
GOLGA6L1	HGLibA_19619	TCACCTGGATCATGCTGATG	641	689	198	207	372.264	-0.756889	0.000196262	0.203258	-3.72378	0.0160549	TRUE
GTPBP4	HGLibB_20582	TCACTGTGCACATCCGTCCC	485	446	141	142	260.045	-0.757593	0.000580782	0.220203	-3.44043	0.0298645	TRUE
C19orf73	HGLibA_05705	TTCGCCCTCAGACGCTCTTA	427	378	128	116	224.415	-0.76277	0.0013434	0.237879	-3.20654	0.046901	TRUE
LOC100288332	HGLibB_26793	CACATCTTACTGTTCTTTGG	999	901	256	316	529.322	-0.767305	0.000253653	0.20973	-3.65854	0.0186503	TRUE
WASH1	HGLibA_53961	CAGGCACCATGACTCCTGTG	511	469	145	149	272.428	-0.776225	0.000356329	0.217401	-3.57048	0.022825	TRUE
GAGE1	HGLibB_18405	CGAGCAGTTCAGTGATGAAG	1432	1167	401	373	719.483	-0.786402	2.95e-06	0.168235	-4.67443	0.00124305	TRUE
KIRREL	HGLibA_25001	TCACCCTCCTGCACCGTCTG	499	465	137	150	267.353	-0.786437	0.000521837	0.226685	-3.46929	0.0282701	TRUE
KLK14	HGLibA_25245	TTGGTGGCCATACGTGCACC	546	425	146	142	268.374	-0.790799	0.00118809	0.243944	-3.24172	0.0442338	TRUE
PRKAA1	HGLibA_38491	TCCTGTTACAGATTGTATGC	554	473	160	142	283.023	-0.806231	0.0002507	0.220189	-3.66154	0.0185347	TRUE
UQCR10	HGLibB_53038	AGCGTCCGCGCCTTGATCGA	388	374	111	111	209.621	-0.819719	0.000764067	0.243566	-3.36549	0.0347577	TRUE
SOD1	HGLibB_46089	GCTGGAAGTCGTTTGGCTTG	392	344	109	105	202.134	-0.82166	0.00107396	0.251241	-3.2704	0.0421108	TRUE
PRRT1	HGLibB_38831	GCCTTGCACTGCTTACGTGC	389	387	114	111	213.127	-0.827536	0.000620955	0.241808	-3.42229	0.0310738	TRUE
CCHCR1	HGLibA_07946	GGACAGCCTGCATGCCACCG	587	460	160	143	286.689	-0.827788	0.000487501	0.237356	-3.48753	0.0272986	TRUE
PABPC1L2A	HGLibA_34926	TCAGATGGCCTCCCTGTACG	753	784	243	203	422.056	-0.829661	1.45e-05	0.191337	-4.33612	0.00333024	TRUE
EML5	HGLibA_15068	ACCTGATGATGTCGTCGCTG	362	357	112	96	197.161	-0.832655	0.00106653	0.254451	-3.27236	0.0419447	TRUE
NOP2	HGLibA_32309	TACCGTATCAGCATCGTCCT	433	424	137	110	234.594	-0.838993	0.000526387	0.241997	-3.46696	0.0284006	TRUE
hsa-mir-6805	HGLibA_63398	TGCTCTGCTCCCCCGCCCCC	379	382	123	95	207.867	-0.848905	0.00127184	0.26345	-3.22226	0.0457827	TRUE
EPGN	HGLibB_15259	TACAGTCACGGCTGCCTCTT	402	363	110	107	208.302	-0.85764	0.000475478	0.245447	-3.4942	0.0269505	TRUE
GOLGA6C	HGLibA_19614	TTGTCACTGAGCTTGACTCC	1082	1008	290	300	568.44	-0.864049	9.92e-08	0.162164	-5.32826	0.000147995	TRUE
ABCC8	HGLibA_00185	TGATGACATTGACCTCCACG	646	586	212	137	334.595	-0.866842	0.00111398	0.265899	-3.26004	0.0428646	TRUE
SSTR5	HGLibA_47185	CCTGTCTGGACGCGGCTCCG	349	372	97	106	196.182	-0.869181	0.0012308	0.268959	-3.23165	0.0450519	TRUE
SURF4	HGLibA_47839	TCCGAGCTGCATGTACTGTT	485	396	134	113	238.525	-0.875151	0.000468437	0.250173	-3.49818	0.0268256	TRUE
ADH1B	HGLibA_00954	GTCTGCAGTTAACGTTGCCA	403	374	122	96	210.559	-0.877245	0.000648862	0.257232	-3.41032	0.0317765	TRUE
RNASE12	HGLibA_41396	ATGACGTTCCCGTTCCTGCA	519	419	144	118	253.562	-0.880844	0.00042018	0.249738	-3.52707	0.0251098	TRUE
HEBP1	HGLibA_21085	TCCCGTAGAGCCTCATCCAC	382	359	100	106	200.49	-0.886002	0.00049685	0.254419	-3.48245	0.0275538	TRUE
USP17L11	HGLibB_53152	TGTCTGTGTCTTCTGCGCCA	1977	1644	466	537	977.948	-0.887151	8.91e-07	0.180522	-4.91437	0.000614728	TRUE
RER1	HGLibA_40854	TGTGCGATGGGTCGTGACAC	424	413	131	101	225.918	-0.895897	0.000399612	0.253054	-3.54034	0.0243313	TRUE
HMGB3	HGLibB_21668	TTTGCCGCCTTAGTGATGTA	476	353	118	110	222.887	-0.899639	0.00109037	0.275447	-3.26611	0.0424349	TRUE
CRISP2	HGLibB_11157	TACCATCTTTAGCATGTTAC	370	436	105	117	217.82	-0.902118	0.00125449	0.279623	-3.22619	0.0454725	TRUE
MRPL54	HGLibA_30021	CTTGTAGATGTTGACGCCCA	341	358	109	84	188.528	-0.902727	0.00124068	0.279538	-3.22936	0.0451639	TRUE
AMY1A	HGLibA_01841	TTCACAACCCTTTCAGACCT	1069	998	283	283	556.113	-0.908609	1.22e-08	0.159509	-5.69629	4.06e-05	TRUE
EPHA2	HGLibA_15291	CGCTGTAGACAATGTCCTCG	298	308	87	79	163.113	-0.911233	0.00117465	0.280814	-3.24496	0.044008	TRUE
DOM3Z	HGLibA_13794	TGCTGACGACACCGTATGAG	498	478	123	142	262.069	-0.918948	0.000116674	0.238501	-3.85301	0.0118104	TRUE
CEACAM1	HGLibB_08917	TCTGATTGTTTATCCACCAC	439	341	118	94	208.759	-0.920079	0.00109598	0.28183	-3.26465	0.0425007	TRUE
MYCBP	HGLibB_30624	TCAGCACGCTTCTCCTCCTG	608	468	166	126	287.735	-0.92306	0.000409484	0.261202	-3.5339	0.024647	TRUE
FAM47E	HGLibB_16595	AAGGGCTGCCCGCCTTGCAC	429	426	100	131	229.397	-0.92434	0.001052	0.282134	-3.27624	0.0416479	TRUE
GSTT2	HGLibA_20500	AAATCACCATCCTTGAGCGT	581	468	136	147	280.556	-0.926335	0.000120999	0.240976	-3.84409	0.0119603	TRUE
GRIN1	HGLibA_20297	GCCGTCACGTTCTTGGTCCC	332	301	81	88	168.856	-0.943389	0.000798457	0.281329	-3.35333	0.0355236	TRUE
SORBS2	HGLibA_46177	TCATCCACGGGCCCGATCCC	373	329	86	101	187.151	-0.944855	0.000801232	0.281847	-3.35237	0.0355412	TRUE
TCTN1	HGLibA_48872	CAGTTGATGTCACACTGTGC	336	275	82	80	162.379	-0.953403	0.00108322	0.291742	-3.26797	0.0422531	TRUE
SYS1	HGLibB_47983	TCATCCTCAACGCCCTCACC	624	604	169	156	326.503	-0.959588	1.06e-06	0.196612	-4.88061	0.000678904	TRUE
HAGH	HGLibB_20786	GACCAGGTACATGTAGTTGT	342	308	96	76	172.578	-0.961069	0.000683476	0.28299	-3.39612	0.0326821	TRUE
NCOA6	HGLibA_31350	TGTCACACGCACGCTGTTCC	315	262	75	77	153.066	-0.962186	0.00132244	0.299647	-3.21106	0.0466607	TRUE
SOX6	HGLibA_46270	TTACCCAGCTGATCAGTTTA	312	265	82	70	152.949	-0.965409	0.00117835	0.297592	-3.24407	0.0440635	TRUE
RHOXF2	HGLibB_41165	TGTGACTGAACTCGCAGTGC	489	489	141	117	259.676	-0.966449	2.43e-05	0.228953	-4.22117	0.00459692	TRUE
VSTM2A	HGLibA_53860	CCTTCGAAGCCTCGCCCATG	416	333	97	99	198.179	-0.971226	0.000374379	0.273007	-3.55752	0.0234774	TRUE
RPS17	HGLibA_42086	CTCACCCTGCTATCTTGTTG	515	462	150	107	258.735	-0.97145	0.000173962	0.25877	-3.7541	0.0148426	TRUE
PPAN	HGLibA_37810	CACTCGTTCGTGTTCACGCG	667	524	140	170	314.787	-0.975403	0.000149001	0.257177	-3.79273	0.0136328	TRUE
KATNB1	HGLibA_24082	CGTCCGCCTCAACACCCCCG	479	366	127	94	223.094	-0.976583	0.00077345	0.290466	-3.36213	0.0349943	TRUE
SLC5A6	HGLibA_45276	TGTGCTCTATGCTCCGTCAT	422	342	99	100	201.842	-0.978298	0.000258356	0.267746	-3.65383	0.0188902	TRUE
JMJD6	HGLibA_23957	ACCGTCTTGTGCCATACCAC	272	288	74	72	148.289	-0.981885	0.000984867	0.298009	-3.29481	0.040048	TRUE
SRSF9	HGLibA_47093	TGCCTAGGACTTCCTCCGTC	355	365	82	105	190.629	-0.982353	0.000976825	0.297943	-3.29712	0.0398715	TRUE
PDXP	HGLibA_35963	ACCCACCATAAGCGTGCGTG	376	351	100	89	192.042	-0.985329	0.000120124	0.256204	-3.84587	0.0119268	TRUE
NonTargetingControlGuideForHuman_0038	HGLibA_64421	ACCCTCCGAATCGTAACGGA	305	313	91	70	163.371	-0.986175	0.000873447	0.296291	-3.32841	0.03742	TRUE
TTK	HGLibA_52179	AAGTAGTCACGTGCATCATC	559	481	168	103	274.251	-0.987356	0.00098019	0.299548	-3.29615	0.0399622	TRUE
SDHAF1	HGLibB_43083	CTTCGCCTGTCACCGTCCGT	407	345	85	109	198.339	-0.988807	0.000908764	0.298071	-3.31735	0.0382738	TRUE
CRIP1	HGLibB_11137	TCCCACATTTCTCGCACTTC	447	334	114	88	205.434	-0.991546	0.000859562	0.297505	-3.33287	0.0370378	TRUE
MPND	HGLibB_29700	AGTCTGACCTGGCCAAGTCG	314	253	77	69	149.123	-0.996684	0.00118575	0.307401	-3.24229	0.0441838	TRUE
GAGE1	HGLibA_18432	TCTCCCTCCTGAGCAGCTGC	2950	2533	637	765	1441.54	-1.00214	2.06e-08	0.178734	-5.6069	5.35e-05	TRUE
ANKRD13D	HGLibB_02007	CCACGTTGGCATTGTGTCGA	403	403	111	96	212.135	-1.00446	4.91e-05	0.247398	-4.06008	0.00698956	TRUE
UBE2NL	HGLibA_52639	TGATGGCCGAGCTGCCCCAC	521	457	114	135	256.786	-1.00982	5.61e-05	0.250671	-4.02845	0.0075071	TRUE
ELN	HGLibA_14952	GTCCTTACCTCCAGGCCGAG	360	294	93	74	171.445	-1.01086	0.00063434	0.295875	-3.41649	0.031519	TRUE
RAB11FIP1	HGLibA_39792	GCTGGCGCACCACACGTCGC	384	351	102	85	192.668	-1.01714	0.000104227	0.262114	-3.88053	0.0110423	TRUE
UBAP1L	HGLibA_52549	TGCTCGCTGGACGTGCTACG	282	322	87	67	158.67	-1.01907	0.00123968	0.315542	-3.22959	0.0451505	TRUE
hsa-mir-668	HGLibA_63005	TAATGTGGGTGTATGTCACT	340	253	76	74	155.006	-1.01973	0.00139896	0.319178	-3.19487	0.0479162	TRUE
LSM2	HGLibA_27535	TGTGTGTCGACCTCATCTGC	238	244	61	61	126.367	-1.02365	0.00143065	0.321054	-3.18839	0.0486251	TRUE
MTERFD3	HGLibA_30346	ATCCTGTACTGTACTATCTG	492	438	122	113	243.309	-1.02496	8.57e-06	0.230306	-4.45044	0.00247146	TRUE
C6orf222	HGLibB_06472	CAGTACCATCCACTTTGATG	368	293	81	85	172.529	-1.03005	0.000455531	0.293829	-3.50563	0.0263942	TRUE
SLFNL1	HGLibB_45445	CGAGGTCAGAGTACTCCGTC	295	314	69	84	159.474	-1.03182	0.000974248	0.312875	-3.29786	0.0398511	TRUE
MIS18BP1	HGLibA_29308	TGATTAGGTAGTTCAGCTAC	304	272	81	64	150.396	-1.03295	0.000657965	0.303227	-3.40652	0.0319883	TRUE
CNP	HGLibA_10355	CGCTCGAGGAGCCTTCTCCG	272	263	61	73	139.833	-1.03501	0.00127549	0.321287	-3.22144	0.0457827	TRUE
CDK2AP1	HGLibA_08762	TCAGGCATCATTCACGCTAG	284	298	70	76	152.226	-1.03564	0.000578909	0.300943	-3.44131	0.0298196	TRUE
BET1	HGLibA_04430	GCAGGTGAAGGAGTACCTCC	250	248	67	58	130.075	-1.03737	0.00101094	0.315554	-3.28746	0.0407198	TRUE
MZT2B	HGLibA_30945	TCCTAGGTGCTGCCCCGTGT	370	351	85	95	188.155	-1.04051	0.000117844	0.270223	-3.85057	0.0118439	TRUE
C3orf20	HGLibA_06219	AGCATGCCGCCCCTGCATCG	272	252	72	59	136.573	-1.0429	0.000819534	0.311676	-3.34611	0.036108	TRUE
C16orf3	HGLibB_05441	CTGTCCGCTTCCCATTCCTG	534	507	125	134	271.306	-1.04612	2.89e-06	0.223596	-4.67864	0.00123151	TRUE
MCHR1	HGLibA_28589	TAGGAGATGCTCCCCGTGCG	245	249	67	56	128.695	-1.04995	0.00108989	0.321455	-3.26623	0.0424301	TRUE
SLC35F5	HGLibA_45011	GTGCCGCCACGACGCCATCG	355	311	88	77	173.047	-1.05406	0.000135311	0.276178	-3.81659	0.0128427	TRUE
FLVCR1	HGLibB_17651	ATTATTGTAGGTATCATGAC	271	235	59	66	131.497	-1.05424	0.00121285	0.325802	-3.23584	0.0447516	TRUE
DYNLRB1	HGLibB_14236	TGTGCATGAGGCTGGCATAC	276	242	69	59	134.464	-1.05817	0.000758854	0.314242	-3.36738	0.0346358	TRUE
RNF31	HGLibB_41610	TGGACACAGGGCCTGTTTAC	407	311	75	101	186.092	-1.0598	0.00146782	0.333168	-3.18097	0.0492849	TRUE
PSAPL1	HGLibA_39004	TATGTCCTGGCATACGTCGC	405	332	87	94	191.043	-1.06228	0.000136935	0.278548	-3.81364	0.0129557	TRUE
COX15	HGLibA_10812	AGGCGGTACTGACTGACCCG	220	232	57	54	117.335	-1.06854	0.00147413	0.336047	-3.17973	0.0493165	TRUE
SLC25A6_X	HGLibA_44774	AGCAGCTTGACCCGCTCGAT	280	251	67	63	137.514	-1.07048	0.0004627	0.305722	-3.50147	0.0266379	TRUE
U2AF1L4	HGLibA_52496	TGACATAGACGTTGCCCACG	370	301	89	75	173.445	-1.07303	0.0002127	0.289738	-3.70343	0.0168523	TRUE
SQRDL	HGLibA_46917	ACGGCAAGTGTGATTCCATC	456	381	102	102	216.385	-1.07483	2.41e-05	0.254518	-4.223	0.00456882	TRUE
ADAM28	HGLibB_00763	ACTTCATACTTCTTCACCCC	272	249	63	64	134.81	-1.0759	0.000513679	0.309744	-3.47352	0.0280317	TRUE
USP20	HGLibB_53234	TGCCCTCACCTTGACTCCAT	528	381	137	85	234.337	-1.07773	0.00137507	0.33681	-3.19983	0.0475056	TRUE
GPN1	HGLibA_19824	TATGTGTTGATTGACACACC	556	456	123	123	261.363	-1.07832	5.92e-06	0.238088	-4.52909	0.00195466	TRUE
PKD1L1	HGLibA_36792	TAATAGGCAGTTCCGTAATT	347	367	87	87	184.942	-1.07884	6.32e-05	0.269671	-4.00057	0.00804373	TRUE
CDK1	HGLibA_08720	TACTTGGATTCTATCCCTCC	272	280	62	72	142.873	-1.08165	0.000647718	0.317126	-3.4108	0.0317765	TRUE
CHTF8	HGLibA_09663	ATCGAGGCTCGCTACAGCAC	246	289	68	62	138.508	-1.08618	0.000913236	0.32756	-3.31598	0.0384216	TRUE
UQCR10	HGLibB_53039	CTTCGCCCTCACCATCATCG	285	255	75	56	139.279	-1.08722	0.000766528	0.323134	-3.36461	0.0347765	TRUE
hsa-mir-8052	HGLibA_64047	CAGGAGCTCAGGCCAGCTCA	252	213	61	51	119.668	-1.09485	0.00126435	0.3396	-3.22395	0.0456911	TRUE
MUM1L1	HGLibB_30527	TTAGTGCCTCTAACCCTGTC	301	319	68	81	160.015	-1.0962	0.00038207	0.3086	-3.55217	0.0236983	TRUE
TRIM39-RPP21	HGLibB_51421	ACTCACCAATTAGCTGTTTA	249	298	70	62	141.305	-1.09694	0.000879617	0.329763	-3.32644	0.0374604	TRUE
TAF7L	HGLibB_48196	GTTTATATTGCGTCTGCCTC	280	221	60	60	128.74	-1.09902	0.00103633	0.335018	-3.28047	0.0413377	TRUE
SHANK1	HGLibA_43987	TTCCTCGTCCTCGCTTGTCG	411	340	93	87	193.036	-1.09986	4.26e-05	0.268714	-4.09307	0.00635352	TRUE
GDF2	HGLibA_18863	TGTCCTCGAAGTTTACCCGC	237	209	57	50	114.7	-1.10049	0.00120145	0.339812	-3.23854	0.0445146	TRUE
EXOC3L4	HGLibB_15725	CTTCCAGAAGCACTTGCTTC	342	344	75	89	176.674	-1.10299	0.000144617	0.290251	-3.80013	0.0133922	TRUE
EXOC3	HGLibA_15736	TGGTCTGGTAGTACCCGTCC	306	331	87	66	164.05	-1.10449	0.00029447	0.305098	-3.62012	0.0204655	TRUE
SELENBP1	HGLibB_43236	ACCCGGCTACTCCACCCCTC	419	385	80	111	206.642	-1.1077	0.000316776	0.307594	-3.60118	0.0213328	TRUE
HSD11B2	HGLibB_22138	TGTGTCCATGAGTAGCGCCA	409	357	109	74	196.481	-1.11066	0.000219578	0.300555	-3.69536	0.0171581	TRUE
KRT6A	HGLibB_25476	AAATCGATCCCACCATCCAG	304	295	61	81	153.89	-1.11262	0.000738957	0.329695	-3.3747	0.0341321	TRUE
ATP5L	HGLibA_03680	TGGCCACTGAGGTGTTGATG	250	273	60	64	134.367	-1.11799	0.000560107	0.324034	-3.45023	0.0293448	TRUE
TRMT61A	HGLibA_51699	GTGCGCACGTTGTAGACCTG	311	287	60	81	153.318	-1.11928	0.000817544	0.334433	-3.34679	0.0360868	TRUE
KIAA0895	HGLibB_24623	TGTCCACTGCACGTGAGCAT	419	404	104	91	210.978	-1.11994	5.71e-06	0.246856	-4.5368	0.00191008	TRUE
TIMM10	HGLibA_49492	TGATGGCCGATATGTACAAC	420	407	84	111	212.099	-1.12032	0.000121005	0.29144	-3.84408	0.0119603	TRUE
TNPO3	HGLibB_50843	TGTTTGCACACATCCCTTCC	271	216	59	56	124.559	-1.12051	0.000907551	0.337734	-3.31772	0.0382532	TRUE
LACTB2	HGLibA_25919	ATACCGTTGTTCCTTCCCCT	337	339	71	88	173.24	-1.12574	0.000185392	0.301151	-3.73813	0.0154908	TRUE
NSUN5	HGLibA_32790	CAGCGCCGGCCTCCTCCGTG	259	248	72	48	129.756	-1.12577	0.00144592	0.353426	-3.18532	0.0489322	TRUE
CCDC136	HGLibB_07598	TGCCGTAACAACTGCATTTC	318	252	75	59	145.448	-1.1298	0.000528952	0.326	-3.46565	0.0285004	TRUE
RAC3	HGLibA_40047	TTTCCCGTCCACCATCACGT	270	207	61	51	121.672	-1.13006	0.00139427	0.353605	-3.19583	0.0478333	TRUE
EIF3I	HGLibB_14766	GACACCAAGCATGTCCTCAC	316	298	67	77	157.067	-1.13017	0.00015801	0.299135	-3.77813	0.0141017	TRUE
ACSL4	HGLibA_00561	GATTACCAGTGTTGAACTTC	267	239	65	54	129.298	-1.13029	0.000448894	0.322064	-3.50953	0.0261347	TRUE
PPIAL4A	HGLibB_37849	GAAAGAACGTGTGAATATTG	348	343	98	65	176.699	-1.13132	0.000326567	0.314845	-3.59326	0.0216817	TRUE
DKK1	HGLibA_13295	TACTGCGCTAGTCCCACCCG	438	343	86	96	199.049	-1.13664	7.7e-05	0.287505	-3.95346	0.00910604	TRUE
C10orf2	HGLibA_05062	CATGCTGACACAGTTTGCCG	296	260	80	50	141.61	-1.14318	0.00147251	0.359485	-3.18005	0.0493079	TRUE
PLBD2	HGLibA_36974	CAACATCGTGGCCAACCGCC	231	212	50	53	112.949	-1.14351	0.000879723	0.343766	-3.32641	0.0374604	TRUE
NLRP11	HGLibA_32104	TGGACGTACAGTTGATACTC	411	354	78	99	194.808	-1.14641	0.00010985	0.296403	-3.86774	0.0114251	TRUE
TNFRSF18	HGLibA_50766	GTGGCTGACCGTCGTCCTCC	317	269	59	76	149.016	-1.15221	0.000562246	0.334051	-3.4492	0.0294096	TRUE
CCDC80	HGLibA_07878	TAGGCCCAGTCTTCATCGTT	517	442	133	89	243.514	-1.15613	5.06e-05	0.285255	-4.05298	0.00711967	TRUE
GABPB2	HGLibB_18329	TACCCTTGCAGCTCTTGCTG	373	344	78	87	182.276	-1.15763	2.7e-05	0.275791	-4.19749	0.00489966	TRUE
CORO1C	HGLibB_10768	CAATGACCTGATCGTTATGT	573	451	112	123	259.732	-1.15905	6.54e-06	0.257103	-4.50812	0.00206052	TRUE
SIPA1L3	HGLibA_44199	CTGCCCCTCTTCCGCGAGTA	243	242	64	48	123.284	-1.15993	0.000675588	0.341227	-3.3993	0.0324545	TRUE
ACAT2	HGLibA_00396	TGCCTTGCAGTCCAGTCAAT	352	356	81	82	180.072	-1.15999	1.73e-05	0.269953	-4.29702	0.00382062	TRUE
CD22	HGLibB_08291	TGAGTGGAGGATCTGAACCG	287	230	53	65	130.999	-1.16554	0.000907632	0.351311	-3.3177	0.0382532	TRUE
RCBTB1	HGLibA_40676	CTGTAGAACCTGATCCCACT	231	205	55	45	110.531	-1.16654	0.000917306	0.351925	-3.31473	0.0385353	TRUE
WIPF3	HGLibA_54309	GCTCACTTACTCTCGATCTG	199	206	50	43	102.868	-1.16656	0.0013319	0.363527	-3.20902	0.046722	TRUE
CMC4	HGLibB_10181	CTTTGATTCCATGTAGCTGT	271	228	59	55	126.367	-1.16938	0.000357714	0.327607	-3.56946	0.0228646	TRUE
TGM1	HGLibA_49252	TGTCGTACTTCATGTAGACC	476	390	116	82	219.034	-1.17232	4.85e-05	0.288537	-4.06297	0.00695996	TRUE
MTRNR2L1	HGLibB_30429	AAGAGACAGCTGAACCCTCG	355	373	78	88	184.763	-1.17278	3.07e-05	0.281386	-4.16788	0.00526953	TRUE
EIF3L	HGLibB_14777	CACCTACCATTGCCAACCTG	256	213	59	48	118.635	-1.17325	0.000712585	0.346635	-3.38469	0.0335235	TRUE
PTPLB	HGLibA_39425	CCGGGGACGCCAGCGGCACG	243	193	49	50	110.198	-1.17586	0.00117785	0.362452	-3.24419	0.0440621	TRUE
PTTG1	HGLibB_39512	CAAGCTCTCTCTCCTCGTCA	273	286	56	71	141.784	-1.17609	0.000459583	0.335711	-3.50327	0.0265475	TRUE
CCDC28B	HGLibA_07749	GCAGCACTCCTTCCTGACCG	277	222	53	60	126.087	-1.17824	0.00066588	0.346211	-3.40326	0.0322156	TRUE
LRRC37A	HGLibB_27286	TCACTCTCCTCCTCCTCCGT	583	457	153	84	262.39	-1.18128	0.000648963	0.346387	-3.41028	0.0317765	TRUE
TWIST1	HGLibB_52311	AGTCCAGCTCGTCGCTCTGG	252	204	48	55	115.148	-1.1819	0.00106256	0.361061	-3.27342	0.0418525	TRUE
LCE1A	HGLibB_26064	AGCAGCAGCCTCCAGAGTGC	250	268	70	48	131.151	-1.18239	0.000818907	0.353339	-3.34632	0.036108	TRUE
TMEM25	HGLibA_50316	AACGCCACGCCTTCACCTGC	225	214	45	54	110.976	-1.1862	0.00101338	0.360899	-3.28678	0.0407674	TRUE
DZIP1L	HGLibB_14279	TCATGAATGTCTTGTCACAC	293	248	61	61	136.51	-1.18716	0.000170798	0.315843	-3.7587	0.0147017	TRUE
MAPK12	HGLibA_28257	CCCCCAGGTGATCGGGCTGC	275	226	60	53	126.321	-1.1883	0.000354718	0.332701	-3.57167	0.0227462	TRUE
ARMC3	HGLibB_03015	AGAGCCTCCTCCTAAGGATG	283	280	62	65	142.295	-1.18855	9.74e-05	0.304987	-3.89705	0.0105694	TRUE
RBMS3	HGLibA_40593	TTGCTGTGCAAATTCGCTGA	220	197	50	44	105.198	-1.19056	0.000843249	0.356647	-3.33819	0.0367326	TRUE
GOLGA6L1	HGLibA_19620	GACTCACATCCTCAGGCGAG	249	247	63	49	125.233	-1.19162	0.00035907	0.333931	-3.56847	0.0229267	TRUE
KTI12	HGLibB_25832	TCGTTCGCGCCCGCCACCTG	505	486	113	110	250.139	-1.19275	1.32e-07	0.226082	-5.27572	0.000181479	TRUE
SVEP1	HGLibB_47826	GAGACTCACGTTCACAGGTC	214	231	48	52	112.441	-1.19493	0.000754782	0.354697	-3.36887	0.0345416	TRUE
BEND2	HGLibA_04400	TGATGGCCATCATTGCCGCC	425	360	73	102	197.685	-1.19795	0.000182699	0.320152	-3.74181	0.0153253	TRUE
AGPAT1	HGLibB_01215	ATCCCTGTGTGTGCCGTGCG	199	215	50	43	104.488	-1.19898	0.0010348	0.365443	-3.28089	0.0413228	TRUE
DEFB4A	HGLibA_12913	TCTCACCTGGAAGAGGCATC	256	248	60	53	127.025	-1.19955	0.000179347	0.320181	-3.74646	0.0151658	TRUE
TNFSF12	HGLibB_50741	TTCCCAGCAGGAGCCTGCCC	223	193	46	47	104.722	-1.19973	0.000890653	0.361041	-3.32297	0.0377642	TRUE
RBP1	HGLibB_40578	GAATCCTCACCATGCACTTG	395	285	84	68	170.729	-1.2006	0.000210264	0.323929	-3.70635	0.0167482	TRUE
TNFSF15	HGLibA_50816	ATGAAGTAGTCTCCCGACTC	270	252	69	48	131.367	-1.20316	0.000462068	0.343579	-3.50183	0.0266379	TRUE
CRB1	HGLibB_11058	CTCATTCCCACAGACTGTTG	250	222	50	55	118.708	-1.20614	0.000402945	0.340897	-3.53815	0.0244467	TRUE
EGLN3	HGLibA_14645	AACAGGTTATGTTCGCCACG	276	240	64	51	129.634	-1.20802	0.000243573	0.329256	-3.66892	0.018247	TRUE
TBL3	HGLibA_48621	CCGTGTGTATCGCCTTCCAC	344	350	65	89	174.783	-1.20818	0.000191647	0.323928	-3.72978	0.0158421	TRUE
CMTR1	HGLibA_10234	CTTTGACCAGGAGCTGAACG	261	210	62	43	118.187	-1.20865	0.00123649	0.374158	-3.23033	0.0451177	TRUE
CACNB3	HGLibA_06922	TCCAGCGTCTCATTCGCTCC	402	299	95	61	175.631	-1.21147	0.00055769	0.351009	-3.4514	0.0292824	TRUE
ASXL1	HGLibB_03386	TCCACATCAGCCGTGTCCTC	266	223	47	61	122.746	-1.21282	0.000900123	0.365306	-3.32002	0.0380307	TRUE
RAMP1	HGLibB_40128	AGTAGCGGCCATGCACTGCC	270	232	56	55	125.922	-1.21606	0.000199329	0.32691	-3.71987	0.0162125	TRUE
hsa-mir-4786	HGLibA_61252	GAGAGTGGTGCATCCAGTCC	285	242	53	63	132.113	-1.21941	0.000302407	0.337486	-3.61323	0.0208352	TRUE
GLB1L	HGLibA_19220	CTGGTCTCAGTATGACCAAC	248	253	66	45	125.728	-1.22167	0.000611799	0.356555	-3.42633	0.0307833	TRUE
hsa-mir-371a	HGLibA_59375	CCTGTGGCACTCAAACTGTG	285	318	66	67	151.507	-1.22339	7.14e-05	0.308039	-3.97153	0.00870157	TRUE
OLIG2	HGLibB_33326	CGACTGGTGAGCGAGATCTA	320	242	75	49	140.473	-1.22367	0.000974717	0.371065	-3.29772	0.0398566	TRUE
CCBE1	HGLibA_07493	GCTTACCTGTCGCCGTCCTC	386	289	76	72	168.664	-1.22648	7.27e-05	0.309158	-3.96716	0.00875438	TRUE
CCDC88B	HGLibA_07909	ACTGTTGGGAGCGTCAGTAC	212	198	45	45	102.702	-1.22764	0.000652954	0.36016	-3.40861	0.0318736	TRUE
MAD2L2	HGLibA_27850	TCTCATCCTCTACGTGCGCG	528	446	100	113	243.628	-1.22946	1.29e-06	0.253922	-4.84187	0.000769992	TRUE
HSPA4	HGLibA_22283	TTCGGCTGTCTCCTTCAGTT	213	266	47	58	120.349	-1.23093	0.00139425	0.385167	-3.19584	0.0478333	TRUE
ZNF250	HGLibA_55666	CACCTGAGTAGTCACTCCAC	283	251	72	45	133.353	-1.23698	0.000755633	0.367215	-3.36856	0.0345416	TRUE
TIGD3	HGLibB_49408	TCTTGCAGATGCGCGAGATC	203	193	39	47	98.976	-1.24051	0.00125719	0.384586	-3.22558	0.0455424	TRUE
PNPLA2	HGLibA_37407	CATTCTCGCCGTCTGACACG	364	298	79	65	165.046	-1.2416	3.37e-05	0.299412	-4.14678	0.00559939	TRUE
DCN	HGLibB_12503	AGTCGTTCCAACTTCACCAA	207	194	40	47	100.173	-1.24211	0.00104286	0.378842	-3.2787	0.0414643	TRUE
CPSF4	HGLibA_11005	TGTCCGTTTCGCCACATCAG	288	273	65	57	140.072	-1.24331	4.62e-05	0.305185	-4.07396	0.00672184	TRUE
TFCP2	HGLibB_49085	TGTACTGAAGCCTTCTGTCA	405	286	67	82	171.915	-1.24521	0.000280533	0.342784	-3.63264	0.0198551	TRUE
CSH1	HGLibA_11350	CTCCCGGACGTCCCTGCTCC	491	454	71	132	235.804	-1.24716	0.00122683	0.385812	-3.23257	0.0449749	TRUE
ACTA2	HGLibA_00598	CCTACCAGTTGTGCGTCCAG	223	193	48	42	103.626	-1.24936	0.000593255	0.363749	-3.43468	0.0302583	TRUE
HIST2H3A	HGLibB_21513	CAGCTGGCCCGCCGCATCCG	285	306	75	53	147.404	-1.25473	0.000156209	0.331853	-3.78098	0.0140236	TRUE
FAM203A	HGLibA_16418	CCAACAGGTGCGTGGTCCAG	371	371	64	95	184.969	-1.25676	0.000203431	0.33832	-3.71472	0.016412	TRUE
ZBTB49	HGLibB_54841	CCATACATCTGCGAGATCTG	329	282	84	48	151.845	-1.25845	0.000826885	0.376371	-3.34363	0.0363415	TRUE
CDPF1	HGLibA_08860	TTGATGTTCTCCCGGACACA	382	301	63	83	169.701	-1.25845	0.000164823	0.334019	-3.7676	0.0144973	TRUE
ATP6AP2	HGLibB_03698	GTAACCTGTTTCATCGTCCT	200	187	42	41	96.2653	-1.26154	0.000742354	0.373964	-3.37344	0.0342234	TRUE
DSC1	HGLibA_13990	ATTTCCACAACACGTTCAGC	287	247	52	62	132.672	-1.26374	0.00017149	0.336309	-3.75769	0.014714	TRUE
PSMA7	HGLibB_39040	CAGGCCTCACCGCCGATGCA	188	186	38	42	93.0558	-1.2644	0.00115371	0.389036	-3.25008	0.0435926	TRUE
EXOC3L4	HGLibA_15745	CCGCACCATATGGACGTCCA	247	208	45	52	112.962	-1.2659	0.000457699	0.361234	-3.50436	0.0264902	TRUE
LPAR3	HGLibB_27018	ATACATGTCCTCGTCCTTGT	224	316	59	57	134.858	-1.26614	0.00089566	0.381207	-3.3214	0.0378957	TRUE
FLCN	HGLibB_17584	TCACGCCATTCCTACACCAG	333	306	59	77	158.769	-1.26767	8.66e-05	0.322938	-3.92544	0.00987257	TRUE
ABHD17A	HGLibA_00264	TACACGGTCCTCTTCTCGCA	245	237	53	50	119.786	-1.26784	0.000123282	0.330209	-3.83951	0.0121414	TRUE
MED20	HGLibB_28732	TTGCTGAACACTCTTGCCCT	316	257	59	63	142.112	-1.26839	7.8e-05	0.321074	-3.95046	0.00918904	TRUE
AFM	HGLibA_01121	TAACCCTGCCCACACAACCT	374	308	66	79	169.177	-1.26877	4.03e-05	0.309043	-4.10548	0.00616826	TRUE
FAM155A	HGLibA_16181	TGTGAGCGATGTCCTGTGAC	554	352	91	101	223.96	-1.26997	0.000133448	0.332452	-3.82001	0.012747	TRUE
METTL1	HGLibA_28943	TCCGGCCACGTTCCGAGTCT	612	494	112	123	274.154	-1.27066	2.81e-07	0.247407	-5.1359	0.000296705	TRUE
NonTargetingControlGuideForHuman_0018	HGLibA_64401	CAGGAGTCGCCGATACGCGT	239	267	56	52	125.855	-1.27214	0.000150509	0.335636	-3.79023	0.0137158	TRUE
NOL11	HGLibB_32215	TCCAAGTAAGAGTGTATATT	183	193	37	43	93.4795	-1.27234	0.0013719	0.397543	-3.2005	0.0474249	TRUE
FAM131C	HGLibA_16111	CCCCTCACCTCGCGACACGC	332	264	73	54	147.586	-1.27255	0.000134437	0.333286	-3.81818	0.0127903	TRUE
SPTLC1	HGLibB_46834	TCCTGCTTACCATCTTATTT	287	261	51	65	135.916	-1.27581	0.000174822	0.339955	-3.75287	0.0148886	TRUE
CAMK2B	HGLibB_07065	TGATCTTGGCTGCATACTCA	227	230	46	51	113.474	-1.27593	0.000270766	0.350358	-3.64177	0.0194171	TRUE
SETDB2	HGLibB_43616	TCCTATGCCTGTGACTCAGA	190	202	37	46	97.3542	-1.2784	0.00134566	0.398744	-3.20606	0.0469663	TRUE
hsa-mir-4711	HGLibA_60943	TCCAAAGGGCTCATGTCTTC	219	174	40	43	97.2217	-1.27958	0.00109835	0.392024	-3.26404	0.0425514	TRUE
OAZ1	HGLibA_33213	GAGAATCCTCGTCTTGTCGT	204	187	49	34	96.8075	-1.28128	0.00134125	0.399526	-3.207	0.0468672	TRUE
SLC38A3	HGLibB_45014	CAAGCTGCCGCATCAGTGCC	191	182	43	36	92.3957	-1.28224	0.000922525	0.387014	-3.31315	0.0386173	TRUE
NPHP1	HGLibA_32445	ACTAACCTCTAGGTAGGTTC	200	234	47	45	107.789	-1.28232	0.000553651	0.371325	-3.45336	0.0292265	TRUE
RAPH1	HGLibA_40265	CTGTGCAGTGACGTCGTCCA	528	503	152	68	255.286	-1.28324	0.00133447	0.399956	-3.20846	0.0467535	TRUE
DOPEY2	HGLibA_13802	CAACCACCAGCGACAGTCTC	271	224	49	55	122.334	-1.28708	0.000207516	0.346952	-3.70969	0.0166484	TRUE
CRABP2	HGLibA_11056	CACAACGTCATCCGCCGTCA	247	192	42	50	108.384	-1.28873	0.00081241	0.384865	-3.34853	0.0359173	TRUE
ACTL7B	HGLibB_00629	ATAGTGATGAGTTTGCCGTC	186	227	41	46	102.494	-1.2896	0.00118253	0.397648	-3.24306	0.0441262	TRUE
hsa-mir-190b	HGLibA_58039	TGTGTGATATGTTTGATATT	204	181	43	38	95.1467	-1.28988	0.000692867	0.380229	-3.39239	0.0329711	TRUE
C22orf39	HGLibB_06069	TCTTCTGTCAGTCGATCACG	334	262	66	59	147.008	-1.29224	5.14e-05	0.319148	-4.04905	0.00716409	TRUE
ARL4D	HGLibA_02972	TGATGCCACGCGATCCCCCG	328	296	50	80	154.186	-1.29439	0.000659611	0.380049	-3.40584	0.0319919	TRUE
hsa-mir-8060	HGLibA_64077	TATCCCATGAAGCAGTGGGT	225	224	46	48	110.996	-1.29641	0.000203342	0.348983	-3.71483	0.016412	TRUE
ARPC2	HGLibB_03078	TCAGGCACATGGTGCTGATG	285	215	45	59	123.195	-1.29734	0.000729858	0.384044	-3.37811	0.0338427	TRUE
FANCC	HGLibA_16837	GCAAGACACCTGTCTTCACG	227	295	65	45	129.359	-1.29803	0.000873019	0.389969	-3.32854	0.03742	TRUE
DCD	HGLibB_12464	TCTCCTCTTCCTGACAGCTC	212	231	53	40	109.534	-1.29881	0.000463771	0.370999	-3.50085	0.0266445	TRUE
hsa-mir-4254	HGLibA_59724	GGCAGACCTACTCACTGCAG	270	226	44	59	122.274	-1.30117	0.000489696	0.373221	-3.48633	0.0273479	TRUE
NUDT17	HGLibB_32915	TGTTGTTGCAGGTGGGCACG	293	279	52	67	141.219	-1.3014	0.000105766	0.335674	-3.87697	0.011146	TRUE
hsa-mir-548k	HGLibA_62034	AGCCAATTTTGCATCATATT	194	172	38	38	90.1568	-1.30694	0.000875729	0.392749	-3.32768	0.0374572	TRUE
hsa-mir-1302-3	HGLibA_57699	AGTATGTCCCAAACTAAGCT	229	214	45	47	109.199	-1.307	0.000200478	0.351493	-3.71841	0.0162506	TRUE
LHFPL5	HGLibB_26404	CAGCACGTTACCCACGCAGT	314	269	67	54	143.414	-1.31032	3.3e-05	0.315605	-4.15178	0.00553345	TRUE
FOXD4L4	HGLibA_17850	GTACATCGCGCTCATCACCA	366	287	90	46	160.369	-1.31198	0.00142124	0.411239	-3.1903	0.0484294	TRUE
CD59	HGLibA_08416	ACGACGTCACAACCCGCTTG	189	235	44	44	104.738	-1.31315	0.000781441	0.390901	-3.35929	0.0351433	TRUE
BTF3L4	HGLibB_04935	TCTTCCTCATCAATGTCTTC	205	185	49	32	95.9153	-1.31351	0.00148352	0.413327	-3.17789	0.0495656	TRUE
SEMA4F	HGLibA_43351	ATCTGTCCGAATCCAGTCCT	328	304	52	78	155.585	-1.31448	0.00026015	0.35993	-3.65205	0.0190018	TRUE
MLKL	HGLibA_29389	TTGAAGCATATTATCACCCT	287	253	67	45	132.742	-1.31469	0.000192961	0.352646	-3.72806	0.0158784	TRUE
GSTT2	HGLibB_20472	GAGCTGTAAGTACCAGACGC	206	230	39	51	107.557	-1.315	0.000847052	0.394075	-3.33694	0.0368176	TRUE
UHRF1BP1	HGLibB_52884	TCTCCCATTGCCCTTGCTTC	264	191	54	40	111.575	-1.31567	0.000873326	0.39528	-3.32844	0.03742	TRUE
TMEM215	HGLibA_50220	GGCCTGATGACATTAACCCG	262	234	59	43	121.684	-1.32582	0.000157398	0.350831	-3.7791	0.014093	TRUE
SOCS6	HGLibB_46083	AAAGCGCGCCCTCCCACTTG	383	315	75	68	171.091	-1.32662	4.48e-06	0.289169	-4.58769	0.00163644	TRUE
hsa-mir-7703	HGLibA_63948	TTGCACTCTGGCCTTCTCCC	407	361	56	100	188.445	-1.32828	0.000723034	0.392903	-3.38069	0.0337864	TRUE
hsa-mir-4420	HGLibA_60068	GTTCATGTCTCTCTGTGCAC	403	318	77	70	176.424	-1.33288	5.47e-06	0.293212	-4.54577	0.00185013	TRUE
PHB	HGLibA_36313	CACTCACCACCACTGACTTG	288	210	44	57	121.774	-1.3334	0.000648998	0.390997	-3.41026	0.0317765	TRUE
TREX1	HGLibB_51309	GAGAGCTTGTCTACCACACG	259	203	48	46	113.001	-1.33495	0.00022113	0.361425	-3.69357	0.0172112	TRUE
SPDYE5	HGLibA_46598	CACCCTCAGATCTTTGTCCC	795	682	187	115	361.383	-1.33703	1.72e-06	0.27948	-4.784	0.000924226	TRUE
KIAA1958	HGLibB_24795	CCTTGAATGTGTGGCGTTAT	220	208	42	45	104.879	-1.33773	0.000216572	0.361661	-3.69886	0.0170091	TRUE
hsa-mir-124-2	HGLibA_57349	TCTGCTCTCCGTGTTCACAG	230	212	48	42	108.245	-1.33782	0.000148342	0.35263	-3.79383	0.0135933	TRUE
hsa-mir-4425	HGLibA_60088	AAGTGTTGTTGGGATTCAGC	260	197	57	36	111.556	-1.34077	0.00114546	0.412276	-3.25212	0.0435143	TRUE
PMS2	HGLibA_37337	TTCCAACCTTCGCCGATGCG	285	274	46	67	136.96	-1.34087	0.000270461	0.368162	-3.64206	0.0194171	TRUE
TMEM60	HGLibA_50464	TCTGGCTTTGACCCTCGACA	205	234	39	50	107.754	-1.34171	0.000659666	0.393946	-3.40582	0.0319919	TRUE
CTXN3	HGLibA_11760	GTTCGACCATGCCCTTGCTT	205	209	43	41	101.413	-1.34332	0.000245753	0.366361	-3.66665	0.0183279	TRUE
ENO4	HGLibA_15149	TACCAGGTGCCCGTAGACGT	207	179	36	42	94.3886	-1.34346	0.000703527	0.396512	-3.3882	0.0332506	TRUE
SGCG	HGLibA_43807	CCGACCCGTTTCAAGACCTT	261	233	53	47	120.752	-1.34556	5.48e-05	0.33356	-4.03394	0.00741664	TRUE
HDGFRP3	HGLibA_21049	GGAGGCTTCACAGCGCCCTC	273	201	41	54	115.535	-1.35042	0.000740502	0.400227	-3.37413	0.0341902	TRUE
CDON	HGLibB_08851	CTGTGCTCTTCTGTGAGTTC	187	171	35	37	87.4317	-1.35274	0.000765919	0.402023	-3.36483	0.0347765	TRUE
PPP4C	HGLibA_38201	CAGGTGTGCGGCGACATCCA	259	180	43	45	106.853	-1.35302	0.000742264	0.401076	-3.37347	0.0342234	TRUE
UNC5A	HGLibA_53015	GTCCTCGCCGCTTGGCTCCG	259	240	45	55	121.833	-1.35588	0.000106842	0.349949	-3.8745	0.0111919	TRUE
ARHGAP9	HGLibB_02791	AAGCGGAAGATCCCTCTCCC	276	285	63	50	137.05	-1.35676	2.55e-05	0.322264	-4.21008	0.00474779	TRUE
VAMP2	HGLibB_53425	CTGCTGCAGTCTCCTGTTAC	184	214	41	39	97.349	-1.35904	0.000527296	0.392049	-3.46649	0.028424	TRUE
GDF11	HGLibB_18831	ACGGCTGCCCCGTGTGCGTT	178	175	41	30	86.1351	-1.35933	0.00116925	0.418736	-3.24628	0.0438858	TRUE
DPP9	HGLibA_13885	TCATCAATAACAGCGACCTG	245	189	50	37	105.579	-1.36011	0.000539317	0.393047	-3.46043	0.028822	TRUE
EIF2B4	HGLibA_14744	TCGACGCTCAGCCCGAAGTT	264	191	49	42	110.622	-1.36012	0.000409019	0.384846	-3.5342	0.024647	TRUE
TTYH2	HGLibB_52168	TCGCTCCCTGGTGGGTCGTG	406	371	94	62	189.296	-1.36258	1.05e-05	0.309159	-4.40738	0.00278231	TRUE
hsa-mir-1250	HGLibA_57399	ACCGTCACCTGCCAGGCCAG	259	238	42	57	121.183	-1.36268	0.00023444	0.370425	-3.67869	0.0177728	TRUE
MYO7A	HGLibA_30862	GCAAGATGCCCGCCTCGTTG	267	215	44	52	117.317	-1.36291	0.00018934	0.365115	-3.73283	0.0157103	TRUE
OAZ1	HGLibA_33214	GTCACCTACCTCTGTCCTCG	267	280	45	64	133.57	-1.36343	0.000229749	0.370111	-3.68384	0.0175734	TRUE
EPO	HGLibB_15327	CTGTTCTAGAATGTCCTGCC	209	203	37	45	100.438	-1.36664	0.000385048	0.384956	-3.55013	0.0238211	TRUE
HOXD10	HGLibA_21985	TGGCGGTCAGTTCTCGGATC	257	212	39	54	114.111	-1.36701	0.000506806	0.393142	-3.47713	0.0278091	TRUE
CDC23	HGLibB_08516	TAACCAGGCTCCCCAATGCA	251	313	65	48	137.766	-1.36897	0.000161477	0.36286	-3.77272	0.0142817	TRUE
HIST1H3A	HGLibA_21457	TAAACTACCTTTCCAGCGCC	320	271	71	47	143.665	-1.3692	8.64e-05	0.34875	-3.92603	0.00985775	TRUE
GPRIN2	HGLibA_20143	TCCAGCACTGGGTCGCGCCT	190	234	51	34	103.531	-1.36955	0.00114655	0.42116	-3.25185	0.0435143	TRUE
ASB2	HGLibB_03231	AGCCTGCGAGCGCAAGAACG	177	159	38	29	81.7381	-1.36966	0.00136942	0.427882	-3.20102	0.0474161	TRUE
HBB	HGLibA_20914	GTAACGGCAGACTTCTCCTC	244	306	61	49	134.333	-1.37022	0.000132579	0.358544	-3.82162	0.0127049	TRUE
SLC25A41	HGLibA_44738	GCCCGTGCGAGACACCGCCC	259	202	36	55	112.011	-1.37077	0.00127339	0.425452	-3.22191	0.0457827	TRUE
HSPA5	HGLibA_22290	CATCGAAGGTTCCGCCACCC	263	256	52	51	126.31	-1.37408	2.17e-05	0.323609	-4.24613	0.00431229	TRUE
M6PR	HGLibA_27816	CCTATACCAGCGACTGGTAG	178	179	42	29	86.8346	-1.37689	0.00123994	0.426342	-3.22953	0.0451505	TRUE
ZNF7	HGLibB_56501	TCCAGCCGAGAGATCAGCTC	214	191	38	42	98.4106	-1.37765	0.000291274	0.380257	-3.62294	0.0203347	TRUE
BNIP2	HGLibA_04653	TCCAGACATTAGCCTGACAC	360	367	58	85	176.858	-1.38101	5.03e-05	0.340629	-4.0543	0.00710522	TRUE
CLSTN1	HGLibB_10123	AGGTCCCTTCCCACAATCAT	381	294	89	45	163.516	-1.38105	0.000853576	0.414132	-3.33481	0.0369021	TRUE
PLEKHA4	HGLibB_37024	TTACATCTGTCTCCAAGCTT	238	168	43	37	98.2805	-1.38114	0.000828663	0.413138	-3.34304	0.0363758	TRUE
RREB1	HGLibB_42192	ATCTACCTGGCGAATGTGCA	188	173	32	39	87.6726	-1.38287	0.000878937	0.415693	-3.32666	0.0374604	TRUE
PIGQ	HGLibA_36579	GTGCCGGAGCTGTTCGCACG	436	369	92	67	195.173	-1.38323	2.09e-06	0.291533	-4.74469	0.00104327	TRUE
PODNL1	HGLibA_37456	AATGAGCTGTCCCGCCTCAG	214	226	51	36	106.907	-1.38572	0.000294156	0.382755	-3.62039	0.0204556	TRUE
TUBGCP5	HGLibA_52317	TGCGCGTCCAACCGACTCCA	217	191	37	43	98.9451	-1.38729	0.000317967	0.385336	-3.6002	0.0213889	TRUE
DAD1	HGLibB_12276	GTTCGGTTACTGTCTCCTCG	263	231	49	48	119.761	-1.3878	3.72e-05	0.336503	-4.12417	0.00593134	TRUE
HIST3H2BB	HGLibB_21531	GCCGTCCTTCTTCTGTGCCT	198	211	33	47	99.3715	-1.39059	0.000949407	0.420741	-3.30511	0.0392537	TRUE
RANBP1	HGLibA_40193	ATGCCACCTACTGTAGTGGT	415	335	99	49	181.442	-1.39089	0.000579893	0.40423	-3.44085	0.0298445	TRUE
SPRR3	HGLibA_46826	AACTTGATGAAGCCTTGGTC	272	236	40	59	123.091	-1.39179	0.000363149	0.390349	-3.56551	0.0230319	TRUE
BEST2	HGLibA_04422	GAAGTAGCTGTACAGTGCGA	178	149	35	29	79.1155	-1.39419	0.00136861	0.435521	-3.20119	0.0474161	TRUE
LARGE	HGLibA_26026	GAGAGTCATCGTCCTTGACA	302	240	58	48	131.045	-1.39445	4.07e-05	0.339824	-4.10344	0.00617999	TRUE
MPND	HGLibA_29742	TGCCACATGATCCTTCCGTC	458	447	89	88	219.375	-1.39509	1.22e-08	0.244865	-5.6974	4.06e-05	TRUE
MPP3	HGLibA_29754	TCTGCCTGACAATATCGATG	388	352	61	83	179.246	-1.39599	1.2e-05	0.318837	-4.37838	0.00303187	TRUE
FAM26F	HGLibA_16567	GTCCTGCACGTCCGACGCCT	223	218	39	47	106.903	-1.39634	0.000173374	0.371865	-3.75495	0.0148181	TRUE
KCNG2	HGLibB_24166	GTGCCGCAGCCTGTTCGTGC	218	211	48	36	103.898	-1.39738	0.000192661	0.374788	-3.72845	0.0158756	TRUE
RIC3	HGLibA_41231	ACCTATGATGCATCATCACC	192	163	34	35	85.8135	-1.40118	0.000661041	0.411476	-3.40525	0.0320456	TRUE
MED9	HGLibB_28779	TACATCCTCCGCCTGTCGCC	355	281	56	67	153.527	-1.40481	2.07e-05	0.329952	-4.25762	0.00419591	TRUE
CCP110	HGLibB_08131	AATAAGTGACTCTAGTTTGC	214	251	57	34	112.691	-1.40538	0.000815032	0.419812	-3.34764	0.0360025	TRUE
THOC1	HGLibA_49363	ATTGTTAAGTACCTTCAGCC	326	227	62	45	133.087	-1.40993	0.000212565	0.380692	-3.7036	0.0168523	TRUE
hsa-mir-33a	HGLibA_59010	TGTAGTTGCATTGCATGTTC	270	326	47	68	144.433	-1.41176	0.000233117	0.383617	-3.68013	0.0177286	TRUE
SKA3	HGLibA_44268	TTATAGTTGTTCACTGCCTG	208	180	44	31	93.521	-1.41514	0.000553933	0.409802	-3.45322	0.0292265	TRUE
SIGLEC1	HGLibA_44124	AGCCCACGCCGTTCTCAGCT	228	198	44	38	102.65	-1.41814	0.000123448	0.369388	-3.83918	0.0121414	TRUE
LIMS3	HGLibA_26552	GCACCCACGATGGCCTTCTC	291	343	55	67	153.39	-1.41829	2.81e-05	0.338596	-4.18873	0.00499162	TRUE
RHOT2	HGLibB_41152	CGACGGCGCCCTCTCGCCCG	247	228	40	51	114.553	-1.42011	0.000115705	0.368377	-3.85505	0.0117476	TRUE
HIST1H2AB	HGLibA_21377	GAAGTAGTTATGTCTGGTCG	213	171	46	28	92.365	-1.42079	0.00147009	0.446715	-3.18052	0.0492918	TRUE
UCK2	HGLibA_52814	GCTGATGTGATCATCCCTAG	325	262	68	45	141.204	-1.42107	7.25e-05	0.358126	-3.96807	0.00872988	TRUE
NOC4L	HGLibA_32242	CCACACCTTGTACTTCCGTG	241	183	36	45	101.989	-1.42113	0.000512135	0.409037	-3.47433	0.0280114	TRUE
RPL10A	HGLibB_41803	TAAGTTCTCTGTGTGTGTCC	339	312	67	58	156.844	-1.42261	1.15e-06	0.292448	-4.86447	0.00072121	TRUE
hsa-mir-1286	HGLibA_57609	GCAGGACCAAGATGAGCCCT	257	236	60	35	118.705	-1.42381	0.00037296	0.400114	-3.55851	0.0234129	TRUE
COLGALT1	HGLibA_10641	CCATAGGTCCTACCCGGACG	243	259	43	53	121.145	-1.42557	7.23e-05	0.359208	-3.96866	0.00871722	TRUE
COX20	HGLibA_10826	AGTCCTCATGGCCGCCCCGC	276	214	35	58	117.808	-1.42582	0.00115055	0.438596	-3.25086	0.0435592	TRUE
HINT1	HGLibA_21323	CCAAAGATCGTGTCGCCACC	179	150	36	27	79.0946	-1.42723	0.00133543	0.444862	-3.20825	0.0467734	TRUE
EED	HGLibB_14464	AAGAGAATGATCCATACCAC	167	199	34	36	88.3618	-1.42953	0.000718272	0.422625	-3.38251	0.0336452	TRUE
CACNG4	HGLibA_06939	ACCATGGTGCGATGCGACCG	314	250	67	41	135.421	-1.42985	0.000185526	0.382521	-3.73795	0.0154908	TRUE
TTC9C	HGLibA_52165	CATTATCAGGCTGTCGTTCC	162	163	32	30	78.2519	-1.43229	0.000853193	0.42948	-3.33494	0.0369021	TRUE
DEFB119	HGLibB_12850	CACTGTTACCCATGCATCGA	172	201	32	39	89.9712	-1.4339	0.000808897	0.428065	-3.34973	0.035811	TRUE
NAT14	HGLibA_31171	CCCTCATCTCCCGCACTGAC	278	181	45	42	109.896	-1.43452	0.000496986	0.411936	-3.48238	0.0275538	TRUE
DDX54	HGLibB_12731	GACCTTACCTGTCTCCACCC	173	199	39	32	89.6393	-1.43581	0.000536302	0.414742	-3.46194	0.0287787	TRUE
RBP4	HGLibA_40637	AGTCTGTGTCGACGATCCAG	251	270	50	49	125.408	-1.43841	1.67e-05	0.334132	-4.30491	0.00374229	TRUE
ANKLE2	HGLibB_01973	TGCTGCTGATCGCTGTGCGG	321	268	44	67	141.386	-1.43885	0.00017115	0.382858	-3.75819	0.0147017	TRUE
HMCES	HGLibB_21644	GCTTGAGTGACATCCACCAC	322	272	69	44	142.469	-1.43952	5.99e-05	0.358699	-4.01317	0.00780916	TRUE
UFD1L	HGLibA_52845	GATCTACGAACTGCGTGTGA	203	257	39	48	110.848	-1.44423	0.000352467	0.40417	-3.57333	0.0226627	TRUE
AMMECR1L	HGLibA_01804	TTAGTCCGCTCTTTGTGACG	221	170	44	30	93.5966	-1.44429	0.000788043	0.430238	-3.35696	0.0353209	TRUE
CACNB3	HGLibB_06917	TGCAACCTTCCTGCTGAACG	377	306	51	77	163.658	-1.44643	7.89e-05	0.366409	-3.94758	0.00925027	TRUE
RAB20	HGLibB_39783	TGTAGGAGCGCCACTGCTTC	228	286	44	53	123.767	-1.4476	0.00014734	0.381397	-3.79551	0.0135701	TRUE
ATF7	HGLibA_03451	ACACCCACCATTGTACGTCC	198	152	39	27	83.704	-1.44926	0.00138619	0.453245	-3.19751	0.0476427	TRUE
CNOT6L	HGLibA_10348	TATCCACGCTCCTTCAATGC	199	183	40	32	91.5454	-1.45054	0.000255283	0.396659	-3.6569	0.0187344	TRUE
TNFSF11	HGLibA_50798	CAGGAATTACAACATATCGT	254	243	60	34	119.099	-1.45191	0.000354225	0.406466	-3.57203	0.0227389	TRUE
CRYGN	HGLibA_11281	CGTGCTCCAAGATGAACTGC	299	191	56	36	116.827	-1.45403	0.000949781	0.43995	-3.30499	0.0392537	TRUE
IGFN1	HGLibA_22855	AGCACGTGCTCCTTGCTGCC	302	304	42	71	145.355	-1.45536	0.000299441	0.402502	-3.61578	0.0207145	TRUE
EIF3B	HGLibB_14744	TGTAGTGGACAATGTCCCTC	539	431	124	59	231.768	-1.45653	0.000229331	0.395333	-3.6843	0.0175526	TRUE
COX14	HGLibB_10797	TCAGCTAGCTGCTTGCCAGT	243	220	55	32	110.714	-1.45989	0.000402707	0.412596	-3.5383	0.0244467	TRUE
TRIM45	HGLibB_51447	CAGTGAAACACGCCTGAGTG	263	223	54	37	116.108	-1.46116	9.8e-05	0.3751	-3.8954	0.0105984	TRUE
OR2J3	HGLibA_33811	TGAGGGTCAGCTCATTGACA	152	180	28	34	79.6803	-1.46173	0.00145059	0.459031	-3.18439	0.048996	TRUE
MAP2K6	HGLibB_28113	ACTTACGTGGAACTGGTCTG	300	232	53	46	126.902	-1.46497	2.64e-05	0.348614	-4.20226	0.00482455	TRUE
STK35	HGLibB_47438	TATGTTAGCTGCTAACCCAC	308	183	47	44	116.762	-1.46532	0.000627035	0.428501	-3.41964	0.0312574	TRUE
TNFSF10	HGLibB_50734	ATGTGAGCTGCTACTCTCTG	258	208	40	46	111.079	-1.47341	7.88e-05	0.373196	-3.9481	0.00924874	TRUE
RBP2	HGLibA_40632	TGAGACGTACTGCAATCTTG	308	235	66	35	129.251	-1.47363	0.000613374	0.430177	-3.42563	0.0308236	TRUE
SSU72	HGLibA_47189	ACACTCTCTCTTCGCAAGTG	258	304	46	58	134.568	-1.47416	4.79e-05	0.362601	-4.06552	0.00693262	TRUE
OR3A2	HGLibA_33916	AGTTCTACGAATCCGTTCAG	237	209	55	28	106.299	-1.47576	0.00118088	0.454995	-3.24346	0.0441029	TRUE
TFB1M	HGLibA_49138	CGACACATCTTTACGATTCC	236	209	39	43	106.103	-1.47786	5.67e-05	0.367058	-4.02622	0.00754623	TRUE
ROR2	HGLibA_41771	AGCCGCGGCGGATCATCATC	158	173	26	35	79.1375	-1.47796	0.00146996	0.464688	-3.18055	0.0492918	TRUE
KRTAP20-2	HGLibB_25667	CACAGCCATAGCCACCGCCC	209	177	35	36	91.9294	-1.48073	0.000193857	0.397309	-3.72689	0.0159083	TRUE
NHLH1	HGLibA_31890	CACGCGAGAACGCATCCGCG	295	212	45	48	120.499	-1.48134	8.11e-05	0.375859	-3.94121	0.0093979	TRUE
FAM120A	HGLibA_16055	TGTACCTTTAGTGAGGCTAG	293	190	35	53	114.642	-1.48322	0.00115288	0.456336	-3.25029	0.0435888	TRUE
hsa-mir-196a-1	HGLibA_58094	TTAGGTAGTTTCATGTTGTT	274	264	33	65	128.265	-1.48563	0.00130155	0.462001	-3.21564	0.0462952	TRUE
RPP30	HGLibA_42034	CCTGTGAAGGCGATTGACCG	185	158	34	29	81.6035	-1.48569	0.000487646	0.426009	-3.48745	0.0272986	TRUE
SSR4	HGLibA_47162	ATGGCTCTCTATGCTGACGT	236	239	38	49	113.282	-1.48634	7.23e-05	0.374519	-3.96866	0.00871722	TRUE
FAM178B	HGLibA_16303	TCAGTGGGAAACGTTTCCCC	268	221	33	56	116.331	-1.48705	0.000711149	0.439273	-3.38524	0.0334823	TRUE
EAPP	HGLibB_14317	TGTTGTTGACGTGATCTCTG	292	311	40	70	143.887	-1.48733	0.000362252	0.417066	-3.56616	0.0230319	TRUE
FAM35A	HGLibB_16552	TCTAGATGTTGTTATTCATG	235	226	54	31	109.74	-1.4884	0.000351601	0.416454	-3.57398	0.0226214	TRUE
TCN2	HGLibA_48825	GTGATCCGTTGTCTCCGACC	315	337	47	72	155.531	-1.48911	6.04e-05	0.371244	-4.01114	0.00783213	TRUE
EXTL3	HGLibB_15793	GTATTCTTATGTGATGCCCC	375	279	75	45	155.15	-1.49079	9.33e-05	0.381543	-3.90727	0.0103008	TRUE
hsa-let-7i	HGLibA_57138	TAGTAGTTTGTGCTGTTGGT	245	249	58	33	117.622	-1.49088	0.00026871	0.409162	-3.64373	0.0193861	TRUE
CEBPA	HGLibB_08949	CAGTTCCAGATCGCGCACTG	302	247	45	55	130.461	-1.49156	2.27e-05	0.352105	-4.23613	0.00441497	TRUE
OR6V1	HGLibB_34403	ATGCTCTGACACTCGCCTGT	176	153	30	30	78.188	-1.4939	0.00058416	0.434417	-3.43886	0.0299737	TRUE
NAA10	HGLibA_30969	AGGCTGTGAAGCGTTCCCAC	360	345	51	77	167.765	-1.49512	2.23e-05	0.352545	-4.24093	0.00436418	TRUE
CCDC12	HGLibB_07555	ACCTGGCCAACCTCGCTCCT	231	198	36	42	101.921	-1.49577	9.81e-05	0.383994	-3.89528	0.0105984	TRUE
REXO1L1	HGLibA_40892	CCTGAGTTAAGTAACTGTCC	220	165	36	34	91.2819	-1.4967	0.000323289	0.416226	-3.59589	0.0216493	TRUE
OR2T33	HGLibA_33875	TGAGGATGACCATGTCGTGT	212	206	36	40	99.4017	-1.49859	7.76e-05	0.37922	-3.95176	0.00915288	TRUE
PTPMT1	HGLibB_39379	CAGGTATGCTGCCACCATAG	174	183	36	29	84.8814	-1.50256	0.000338645	0.419265	-3.58379	0.0221922	TRUE
hsa-mir-645	HGLibA_62825	CAGTACCGGTCTGTGGCCTG	198	240	48	32	104.284	-1.5035	0.00032703	0.418465	-3.59289	0.0216817	TRUE
ZBED6	HGLibA_54802	TAACTACGATTATTCTACGT	225	157	34	35	90.3877	-1.50363	0.000561258	0.435876	-3.44968	0.0293793	TRUE
IFRD2	HGLibA_22741	ACTGGCTGCCTCATCGTCAC	252	184	45	34	103.167	-1.50465	0.000228727	0.408321	-3.68497	0.0175288	TRUE
FLCN	HGLibB_17583	TGATGATGCTGTACCAGCGC	190	196	36	34	91.7216	-1.50566	0.0001279	0.393075	-3.83047	0.0124056	TRUE
YIPF3	HGLibB_54609	TGTCAGACGTCTTCATCCCA	214	248	47	37	109.893	-1.50657	6.99e-05	0.37887	-3.97648	0.00863628	TRUE
RABL5	HGLibB_39985	CACCAGCTTCAGCTTGTTCA	235	171	34	39	96.0282	-1.50926	0.00033756	0.421036	-3.58463	0.0221454	TRUE
LCE1F	HGLibB_26078	ACTGCCCCCTCCGCAGCAGC	160	162	27	31	76.4244	-1.51222	0.000730216	0.447672	-3.37798	0.0338462	TRUE
HNF4G	HGLibA_21782	GCACTGTTGAGAGCTCACGC	169	141	33	23	73.3602	-1.51238	0.00149716	0.476305	-3.17523	0.0497804	TRUE
TTC23L	HGLibB_52016	ACAGATGAGTTGTATCCCAC	338	315	69	49	154.71	-1.51337	2.11e-06	0.319133	-4.74212	0.00104783	TRUE
HEBP1	HGLibB_21056	TGACAAAAGCGTTAAGATTG	169	180	33	30	82.8425	-1.51337	0.000326112	0.421127	-3.59362	0.0216817	TRUE
IFIT5	HGLibA_22636	TTTCCGGAAAGCTCTTCGTC	157	160	26	31	75.2191	-1.51426	0.000904538	0.456288	-3.31865	0.0381902	TRUE
HOXB8	HGLibA_21951	AATCGAGGTATCGCACGCCC	201	155	35	29	84.1363	-1.51542	0.000485323	0.434376	-3.48873	0.0272151	TRUE
F2RL3	HGLibB_15850	TGGGCACGTAGGCACCATAG	198	182	28	40	90.0325	-1.51662	0.000539403	0.438281	-3.46039	0.028822	TRUE
FIGLA	HGLibB_17494	TGACTCAGCAGTTCTACTTC	235	273	58	34	120.581	-1.51728	0.000233263	0.412307	-3.67997	0.0177286	TRUE
PKIA	HGLibB_36771	ATTGCTGTTGCCACTTGCAG	180	182	32	33	85.8113	-1.51836	0.000213414	0.410082	-3.70258	0.0168784	TRUE
FAM104B	HGLibA_15992	TCTTGAGAATCCTGAAAGAT	189	201	33	37	92.5117	-1.51852	0.000157433	0.401826	-3.77904	0.014093	TRUE
SRSF3	HGLibA_47074	GGAGTCCTCCACCTCGTCGC	217	203	30	45	99.4894	-1.5191	0.000382751	0.42771	-3.5517	0.0237282	TRUE
KLF17	HGLibA_25064	CTTCATGTACGGCCGACCGC	283	235	52	41	122.44	-1.51924	1.45e-05	0.350335	-4.33653	0.00333024	TRUE
hsa-mir-143	HGLibA_57835	GCGCCCTGTCTCCCAGCCTG	254	198	48	33	106.671	-1.52307	0.000152484	0.402185	-3.78699	0.0138033	TRUE
CHD6	HGLibA_09402	GCCTGACGAACCCATCTCTG	211	170	36	32	89.9363	-1.52552	0.000189819	0.408747	-3.73219	0.0157282	TRUE
SMIM4	HGLibA_45759	TCTCTGATACTGTCTTTCTG	189	179	40	26	87.0014	-1.52589	0.000479377	0.436964	-3.49202	0.0270466	TRUE
MYLIP	HGLibA_30782	CGTGCGTCTCTGTTATCGCT	246	221	38	45	110.349	-1.52916	3.1e-05	0.367054	-4.16604	0.00528665	TRUE
PDLIM1	HGLibA_35906	CGAAGTCCTTGCCGCCCACG	286	208	51	37	116.355	-1.52977	9.9e-05	0.392942	-3.89311	0.0106458	TRUE
NFKBIZ	HGLibA_31836	TCTGTGGAGAATACTGGTAC	199	189	37	32	91.6315	-1.53379	9.42e-05	0.392778	-3.90497	0.0103513	TRUE
PTGER1	HGLibB_39263	CGCAGTAGGATGTACACCCA	261	242	38	51	118.809	-1.5341	3.85e-05	0.37271	-4.11608	0.0060465	TRUE
STXBP3	HGLibA_47669	TACTGTTATAGTCCAGACCC	330	264	51	54	139.954	-1.53671	3.25e-06	0.330162	-4.65443	0.00132847	TRUE
ATP10D	HGLibA_03550	TATTCCTCGTTGCTCGCCTG	417	362	55	82	183.675	-1.53959	7.11e-06	0.34286	-4.49044	0.00216506	TRUE
C9orf114	HGLibA_06662	TCCAGGGTGAACACGGCCAA	166	162	29	29	77.4115	-1.54032	0.000399242	0.435048	-3.54058	0.0243212	TRUE
C19orf54	HGLibA_05681	TCAACCATGAGCCGTGTCAG	245	203	39	40	105.51	-1.54129	3.39e-05	0.3718	-4.14548	0.00560786	TRUE
ZNF677	HGLibA_56517	ACCAGTGTTCGAACCTCACT	186	213	44	27	94.2843	-1.54146	0.000517818	0.44405	-3.47137	0.0281406	TRUE
KIF13B	HGLibB_24824	GCTCTCACCTCGCCGGTTCA	154	158	25	30	73.662	-1.54287	0.000881512	0.463904	-3.32584	0.0374965	TRUE
IER3IP1	HGLibB_22548	TACCCTGTACTCACTGCTGC	192	172	31	33	85.736	-1.54624	0.000179169	0.412694	-3.74671	0.0151658	TRUE
ANKRD20A1	HGLibB_02025	GTACCGTCTCAGCCTATCAA	715	685	96	149	330.027	-1.54711	3.05e-07	0.302144	-5.12042	0.000307113	TRUE
CCL1	HGLibA_07962	CTCTTGCTGTCCACATCTTC	152	160	30	25	73.577	-1.54871	0.000687884	0.45626	-3.39436	0.032814	TRUE
TNXB	HGLibA_50930	TGGAGCCCAGCACCCCCTAC	276	201	32	51	112.012	-1.55089	0.000524911	0.447237	-3.46771	0.0283466	TRUE
NUDT13	HGLibA_32943	ACTTACCTAACAGGCTGTGC	144	158	28	25	71.1837	-1.55483	0.000878404	0.46736	-3.32683	0.0374604	TRUE
ZBTB8B	HGLibA_54927	TGTTGCGCAAGAGCGCCTCC	222	166	43	25	90.9578	-1.55728	0.000945689	0.471017	-3.3062	0.0391795	TRUE
LRRC4B	HGLibA_27379	CTTCGACGACCTCAAGTCGC	181	179	34	29	84.6981	-1.55784	0.000166486	0.413758	-3.76509	0.0145735	TRUE
TMEM130	HGLibA_49925	CTCCGCCTCGCTGAAGCTGC	186	165	25	36	82.5155	-1.55811	0.000742762	0.461897	-3.37329	0.0342236	TRUE
PHF1	HGLibA_36329	TGTCTTTGCGATCGCCACCA	173	166	25	34	79.7645	-1.55829	0.000669217	0.458065	-3.40189	0.0322833	TRUE
L3HYPDH	HGLibA_25892	AGCTTGCTGTACCCGTGTAA	189	160	35	26	81.9249	-1.55914	0.000379559	0.438713	-3.5539	0.0236408	TRUE
KCNK6	HGLibA_24331	CGCCACGTGTCCGACCTCCA	366	326	88	34	162.505	-1.5594	0.00125168	0.483261	-3.22684	0.0454117	TRUE
WDR1	HGLibA_54023	TGCTTCAGCATCGACAACCC	232	213	28	49	104.604	-1.56146	0.000645191	0.457655	-3.41187	0.0317673	TRUE
ILVBL	HGLibA_23225	CTTCACCGCAGTCACCGTGT	305	242	53	42	128.152	-1.56632	7.83e-06	0.350422	-4.46982	0.00233216	TRUE
BPIFB1	HGLibB_04716	CTCACCAGATGATGTGCTTC	238	144	34	32	89.2199	-1.5668	0.000970942	0.474957	-3.29881	0.0398168	TRUE
AKAP11	HGLibA_01409	CCAGTCTGTGTCATCCATAG	182	206	27	40	91.2798	-1.57084	0.000547764	0.454494	-3.45624	0.029068	TRUE
REEP6	HGLibA_40791	TGATTCTGTCTACGGCCCCG	222	204	45	29	99.8674	-1.57158	0.00012604	0.409897	-3.83407	0.0123129	TRUE
SLC16A12	HGLibA_44426	GCTTATGGTATCGCCATGTC	209	151	31	31	84.1653	-1.57343	0.000409277	0.445223	-3.53403	0.024647	TRUE
FCN1	HGLibB_17192	TGGTTACCTTTGGGCCCCAC	164	137	29	23	70.4582	-1.5748	0.000930576	0.475667	-3.31072	0.0388364	TRUE
UPK1A	HGLibB_53003	GTACCGTGTATACCCACTGA	161	142	23	29	70.967	-1.5783	0.00104543	0.481483	-3.27801	0.0414974	TRUE
XKR6	HGLibA_54527	CCCTCGACTACTACCGCAAG	341	252	57	45	138.501	-1.5792	8.06e-06	0.353798	-4.46357	0.00237635	TRUE
FAM73A	HGLibB_16694	TCAGACTGCTGCTCAGCGCC	202	143	26	33	80.5729	-1.57946	0.00096372	0.478491	-3.30091	0.0396787	TRUE
TBC1D30	HGLibA_48533	CTAGTGGTACGATGCTCTCA	148	195	26	33	80.6805	-1.58134	0.00109341	0.484282	-3.26532	0.0424551	TRUE
TRAPPC8	HGLibA_51337	TCTTCAGTCGATGCCAGCAT	263	255	47	42	121.308	-1.58332	2.34e-06	0.335347	-4.72144	0.00109224	TRUE
GAL3ST3	HGLibA_18504	CCACCAAGATGATGAGCCGC	180	146	33	23	76.1449	-1.58448	0.000763562	0.470775	-3.36568	0.0347577	TRUE
SBNO1	HGLibB_42754	AAAAGAAGATGATGAACCAG	158	128	26	23	66.8163	-1.58466	0.0012225	0.490063	-3.23358	0.0449059	TRUE
GPX5	HGLibA_20181	GCACATCCTCTTCGTCAACG	225	197	31	41	98.7044	-1.58593	0.000101369	0.407977	-3.88729	0.0108357	TRUE
ADRA1B	HGLibB_01038	CCCGCACTCCTTGTCATCGT	275	214	55	29	114.062	-1.58857	0.000375566	0.446645	-3.55668	0.0235153	TRUE
EXOSC1	HGLibA_15769	AGCGGCACCTACACCCGCCA	196	179	30	34	87.7018	-1.58861	0.000115368	0.412008	-3.85577	0.0117402	TRUE
ATG4C	HGLibB_03491	TTGGTTTGGTGATTCCCCCT	232	201	43	31	101.082	-1.59235	5.1e-05	0.393089	-4.05085	0.00714331	TRUE
DGKD	HGLibA_13063	TGCAGTAGGTCGGCCTCGCG	270	188	44	34	106.639	-1.59292	0.00011185	0.412318	-3.86333	0.0115671	TRUE
PRPF31	HGLibA_38720	CTGCGCTCACCTTGACCGTG	235	197	26	47	100.872	-1.59352	0.000849646	0.477661	-3.33609	0.0368538	TRUE
FCGR3A	HGLibA_17195	TCGAGCACCCTGTACCATTG	187	147	34	23	77.8556	-1.59389	0.000759428	0.473361	-3.36717	0.0346487	TRUE
PABPC1L	HGLibA_34923	TGGCTACATCGCGGCACACG	269	295	44	52	132.06	-1.59478	3.94e-06	0.345598	-4.61457	0.0015075	TRUE
FAM181B	HGLibA_16320	CGTTCAAGGTCAAGCCGCCG	177	130	25	27	71.5075	-1.59651	0.00107958	0.48839	-3.26892	0.0421799	TRUE
BEND3	HGLibA_04404	CTCTAACTTGTCGAAGTCGA	201	164	34	28	85.0732	-1.5982	0.000172896	0.425547	-3.75564	0.0147878	TRUE
LEFTY2	HGLibA_26278	GCACCTACCCATAGTCCCTG	205	205	43	27	95.7685	-1.59833	0.000164882	0.424239	-3.76751	0.0144973	TRUE
hsa-mir-3973	HGLibA_59653	ATTTCTTCTGCCTGCACCAT	205	162	28	34	85.5213	-1.59977	0.00027276	0.439512	-3.63989	0.0195249	TRUE
CHEK1	HGLibA_09420	AGTCATGGCAGTGCCCTTTG	252	322	57	41	134.444	-1.60057	2.37e-05	0.378663	-4.22689	0.00451214	TRUE
SUCO	HGLibA_47709	CCTTTGTCAGTCCACCTGAC	281	214	30	53	115.249	-1.60328	0.000504645	0.460942	-3.47828	0.0277543	TRUE
KBTBD6	HGLibB_24077	TGGTACCTATATTAATCCAT	210	167	40	24	87.736	-1.6036	0.000544179	0.463736	-3.45801	0.0289679	TRUE
BRMS1	HGLibA_04830	TAAGTACGAATGTGAGCTGC	227	192	42	29	97.5702	-1.60492	8.74e-05	0.409077	-3.92328	0.00990499	TRUE
GRIP1	HGLibA_20319	CTCCCGATACCGTCAGACCC	305	258	47	48	131.155	-1.60528	1.24e-06	0.331045	-4.84912	0.000767198	TRUE
ZNF296	HGLibB_55696	CTGCCTGCAGACCTTCCCGT	236	193	32	40	99.8487	-1.6094	6.91e-05	0.404448	-3.97925	0.00855391	TRUE
FHIT	HGLibB_17453	AGGATACGTCCTGGTACCAC	209	174	23	41	89.1725	-1.6099	0.00122565	0.497982	-3.23284	0.0449456	TRUE
PLLP	HGLibA_37203	TCCCGTCGAAAGTTAGCACG	309	218	58	31	122.305	-1.61143	0.000335308	0.449321	-3.58637	0.0220461	TRUE
PNMT	HGLibA_37389	CGACGCCGTTCGGGTTGCAC	193	189	26	38	89.0697	-1.61242	0.000301482	0.446157	-3.61402	0.0207835	TRUE
ADORA2B	HGLibB_01014	CAGGTATCTGTCGACTGCCA	194	168	37	24	84.1806	-1.61434	0.000335243	0.450125	-3.58642	0.0220461	TRUE
CCNA2	HGLibB_08046	TGAAGTACCAGACTACCATG	174	136	29	23	71.9916	-1.61622	0.000738243	0.478884	-3.37497	0.0341123	TRUE
AQP7	HGLibB_02604	GCCTGCCACGTGCACTCCCA	460	376	96	45	194.131	-1.61846	8.42e-05	0.411595	-3.93216	0.00966534	TRUE
TAF1C	HGLibA_48220	TCACCTGAGGCTGATCCCCG	272	249	62	26	121.111	-1.6197	0.000937104	0.489517	-3.30876	0.0390406	TRUE
NBPF24	HGLibA_31230	AGAGCAGCTCAAGCAAGCTG	337	259	62	38	138.27	-1.61976	2.73e-05	0.386122	-4.19495	0.00489968	TRUE
ASZ1	HGLibB_03395	CTGATCCAAATGTTGCTTGT	251	195	52	23	103.425	-1.62226	0.00142375	0.508579	-3.18979	0.0484731	TRUE
MST1R	HGLibB_30219	AGCCAGGACACTCCTTCTGC	189	136	25	29	75.3471	-1.62281	0.000793713	0.483702	-3.35498	0.0354561	TRUE
ACOT11	HGLibA_00469	ACTGTCGTTCCCCGCACGTA	324	276	34	65	139.323	-1.62685	0.000264421	0.445974	-3.64787	0.0191693	TRUE
KRT3	HGLibA_25471	TCTCCCCGAGGATGTTGTCC	217	219	25	47	101.416	-1.62923	0.000747091	0.48321	-3.37169	0.0343087	TRUE
CCL24	HGLibA_08002	TCTTACCCGTAGGGATGATG	287	221	42	42	117.644	-1.63323	7.6e-06	0.364883	-4.47603	0.00229287	TRUE
PARM1	HGLibA_35205	TACCGTGACAGTCATTGCCG	230	194	34	36	98.2561	-1.6362	2.5e-05	0.388226	-4.21456	0.00466955	TRUE
IL18BP	HGLibA_23025	GCTGTGGTGGTCTGCGAGAC	238	203	42	31	102.138	-1.63775	2.72e-05	0.390307	-4.19606	0.00489968	TRUE
DCDC1	HGLibA_12480	TACTGTACCAACCATCACCT	305	231	37	51	124.037	-1.63809	3.34e-05	0.394835	-4.14881	0.00556543	TRUE
MICAL3	HGLibA_29208	TCAAGTCCAAGCTTAACTAC	165	133	23	26	68.977	-1.64021	0.000789687	0.488683	-3.35638	0.0353406	TRUE
URB2	HGLibB_53073	TCTTCAGATTTCCCTAGTCA	197	213	41	27	95.1751	-1.64068	0.000106453	0.423359	-3.87539	0.011179	TRUE
ZNF266	HGLibB_55633	TTCCAGCCAAGAGATCAGAC	160	120	23	23	64.725	-1.6421	0.00136934	0.512989	-3.20104	0.0474161	TRUE
SPIC	HGLibB_46602	AACCATCGTCCTCATGTCAA	270	221	49	32	113.532	-1.64396	3.01e-05	0.394012	-4.17236	0.00520746	TRUE
TBR1	HGLibA_48633	TAGGAGTGGCCGTACTGCTG	246	214	49	27	106.401	-1.6456	0.000157672	0.435499	-3.77866	0.0141017	TRUE
IWS1	HGLibA_23885	GAATCCCGTTCATCCTGTAC	158	200	29	30	83.2325	-1.64568	0.0002789	0.452838	-3.63415	0.0197865	TRUE
ZKSCAN4	HGLibA_55354	TCCCAGCCCTTACACGATAG	217	227	36	37	102.983	-1.64612	1.09e-05	0.374233	-4.39864	0.00283982	TRUE
TNFSF9	HGLibB_50767	ACAGGGCATGTTTGCGCAGC	152	128	25	21	64.7534	-1.6466	0.000985021	0.499763	-3.29477	0.040048	TRUE
hsa-mir-8082	HGLibA_64171	TCCCAGCTCCATCATCACAC	205	169	25	36	86.4909	-1.64849	0.000320916	0.458194	-3.5978	0.0215387	TRUE
STK32B	HGLibB_47430	TGAACATGTCCTCCTCATCC	192	183	22	39	86.8449	-1.65123	0.000876768	0.496259	-3.32735	0.0374604	TRUE
E2F2	HGLibA_14309	CGAGACTGGAAGTGCCCGAC	185	151	30	25	77.6112	-1.65143	0.00024127	0.449815	-3.67135	0.0181409	TRUE
HS2ST1	HGLibB_22088	ACGTGTCCATGATAAAATCC	202	148	27	30	80.7489	-1.65273	0.000324056	0.459695	-3.59527	0.0216813	TRUE
AGXT	HGLibB_01268	CAACCTGCCTCCTCGCATCA	128	147	21	24	63.7913	-1.65285	0.00139574	0.517237	-3.19553	0.0478333	TRUE
SRM	HGLibA_46993	GTCAGTGATGATCACGTCGA	146	160	23	27	70.9333	-1.65381	0.000584649	0.480949	-3.43864	0.0299859	TRUE
AMN1	HGLibA_01811	AGCTCCGTAGATCTAGAGTT	147	153	24	25	69.4724	-1.65533	0.000483123	0.474314	-3.48994	0.0271458	TRUE
PSMB5	HGLibB_39062	CTTTCCAGGCCTCTACTACG	155	140	23	25	68.1719	-1.65787	0.000558533	0.480403	-3.45099	0.0292939	TRUE
FBXO7	HGLibB_17103	ATCCGTAGTTTCAGTTCCAA	146	179	24	29	75.3881	-1.658	0.000601203	0.483231	-3.43107	0.0304218	TRUE
C9orf114	HGLibA_06661	GCCGCGCTCTGACGTCCCGA	291	248	32	55	124.449	-1.6608	0.000111893	0.429899	-3.86324	0.0115671	TRUE
SMN2	HGLibA_45785	TTTGCTATGGCGATGAGCAG	242	210	28	45	104.37	-1.66165	0.00015394	0.439053	-3.78463	0.013893	TRUE
KRT76	HGLibA_25541	CAGAACCACAGACGTGTCAC	149	164	28	23	72.4168	-1.6632	0.000394067	0.469298	-3.54403	0.0241043	TRUE
NonTargetingControlGuideForHuman_0735	HGLibA_65118	GTTCTGCCACCGACTTGGCC	327	317	63	42	148.735	-1.66332	8.61e-07	0.338003	-4.92102	0.000608279	TRUE
HSD17B8	HGLibB_22174	CACGACAACCATTGGACACC	179	171	36	21	80.7639	-1.66683	0.000478209	0.477237	-3.49267	0.0270223	TRUE
LMNB1	HGLibA_26697	TCGTTGTCAGAGCCTTACTG	135	155	27	20	67.0114	-1.67324	0.000949515	0.506263	-3.30507	0.0392537	TRUE
PPRC1	HGLibA_38229	TCAGCTCTGATCGAGTCATG	269	216	38	40	111.631	-1.67327	6.09e-06	0.36993	-4.5232	0.00198712	TRUE
LONP1	HGLibB_26974	TGTCTCGGCAGATTCCTAAG	211	175	28	34	88.8893	-1.67348	8.42e-05	0.425584	-3.93221	0.00966534	TRUE
PAM16	HGLibA_35084	CCACTAGGTGGTCCGCGCAA	193	176	22	37	85.0527	-1.67628	0.000601019	0.488547	-3.43115	0.0304218	TRUE
DDX20	HGLibB_12656	TGTGTTCTCCACCATAGCTT	189	198	24	38	89.3417	-1.67678	0.000324856	0.466469	-3.59463	0.0216813	TRUE
MLXIP	HGLibA_29440	TGGACGTAGACGAGCACCGC	293	252	56	32	125.372	-1.67796	2.93e-05	0.401527	-4.17894	0.00513473	TRUE
MAPK9	HGLibB_28253	AAGCTCTCTTTGCATGAGTT	178	179	20	37	82.3599	-1.6783	0.00124383	0.519818	-3.22863	0.0452371	TRUE
ZNF827	HGLibB_56756	TGATATTCTTCCGTGCAGCA	168	154	33	19	74.1217	-1.67852	0.000839248	0.502624	-3.33952	0.036617	TRUE
DOLK	HGLibB_13768	CCACGGCGCACCACGAGTAT	128	158	22	24	66.1026	-1.6796	0.00110177	0.514717	-3.26316	0.0425872	TRUE
TRAF3IP3	HGLibB_51192	TCTCTCAGGTACTCAGACAA	155	188	24	31	79.2537	-1.68114	0.000421097	0.476716	-3.5265	0.0251371	TRUE
OCLN	HGLibA_33253	AGTGTAGGCTACCCTTATGG	180	140	22	29	73.5311	-1.68227	0.000638709	0.492666	-3.41462	0.0315915	TRUE
ZFR2	HGLibA_55262	GCTGGACGCCTGTCGCCGTG	186	189	27	33	86.4427	-1.68237	8.08e-05	0.426781	-3.94201	0.0093849	TRUE
DMWD	HGLibB_13430	GCGGTTGATCGACAAGACCA	182	191	36	24	85.9332	-1.68406	0.000139956	0.442214	-3.80825	0.0131533	TRUE
ZNF425	HGLibB_55897	CCAAGCCAGATTTGATCACA	160	169	35	18	75.7618	-1.68637	0.00130978	0.524724	-3.21383	0.0464721	TRUE
ABHD2	HGLibB_00271	ATTCGACCTCTTCGAGCCCT	184	207	43	20	90.068	-1.68905	0.00106279	0.515999	-3.27336	0.0418525	TRUE
AHSA1	HGLibA_01313	AGACGTTGCCATCTACCATG	204	131	23	30	76.7064	-1.68961	0.00110035	0.517725	-3.26353	0.0425598	TRUE
BATF	HGLibA_04173	GGAACTGAAGTACTTCACGT	219	155	24	35	85.6866	-1.69365	0.000505692	0.486999	-3.47772	0.0277848	TRUE
SP9	HGLibB_46262	GTCGGGCTTCCATTCGACGC	189	172	23	34	82.9233	-1.69663	0.000275918	0.466502	-3.63692	0.0196741	TRUE
C13orf35	HGLibA_05308	GCCTGACCTATAAAGGTCGC	196	177	29	30	85.6034	-1.69942	4.27e-05	0.415251	-4.09252	0.00636074	TRUE
PGP	HGLibA_36277	CAACCCCGAGCGCACCGTCA	164	158	27	24	73.9274	-1.70073	0.000170735	0.452466	-3.75879	0.0147017	TRUE
DHX30	HGLibA_13176	TCCTCCCTTACCTCGAGAGA	210	198	44	21	93.5859	-1.70181	0.000556162	0.492973	-3.45214	0.0292507	TRUE
LRRTM4	HGLibB_27453	GCTTCATCGCCACCATCGCC	180	130	30	19	70.8639	-1.70415	0.00115209	0.524276	-3.25048	0.043573	TRUE
ING3	HGLibB_23258	CACTTTCCAGATAGTCTTCT	160	150	32	17	70.9962	-1.71113	0.00127931	0.531312	-3.22058	0.0458212	TRUE
ZNF285	HGLibB_55680	AGACGGTATGATTAAGTTCC	131	198	30	22	75.7635	-1.71441	0.00123134	0.530526	-3.23152	0.0450519	TRUE
KIFC3	HGLibB_24943	TGGGAGCCACGCCCTCGCTG	188	183	27	31	85.0019	-1.71606	5.07e-05	0.423452	-4.05256	0.00711967	TRUE
DIO1	HGLibB_13221	TGTTTCAGGTAATAGGCCAC	145	187	23	29	76.3255	-1.71638	0.000536527	0.495803	-3.46182	0.0287787	TRUE
BECN1	HGLibA_04395	ATCTGCGAGAGACACCATCC	283	153	40	28	99.1309	-1.71754	0.00067636	0.50531	-3.39899	0.0324587	TRUE
SPDYE5	HGLibA_46597	TAGATCCCAGCCCCCCGCAT	752	848	113	137	367.117	-1.71806	1.98e-12	0.244188	-7.03581	7.88e-08	TRUE
HIST2H2BE	HGLibB_21506	GGTGACCGCCTTGGTGCCCT	292	229	35	46	119.028	-1.71826	9.44e-06	0.387906	-4.42958	0.00262777	TRUE
ASCL4	HGLibA_03274	AATGATGGAGACGCGTAAAC	175	129	19	28	69.3487	-1.72334	0.00128726	0.535396	-3.2188	0.0459627	TRUE
EIF2B5	HGLibA_14747	TCGTTGCCACGAAGACAATG	185	170	22	33	81.1949	-1.72393	0.000280502	0.474562	-3.63267	0.0198551	TRUE
KCNA5	HGLibB_24105	CCGCAAGTCCACGTTGCTCT	194	123	22	27	72.1664	-1.72394	0.00116251	0.530782	-3.24792	0.043759	TRUE
TAF3	HGLibB_48172	GGATGTGCGAGAGTTACTCC	122	172	25	21	67.5331	-1.72562	0.00128228	0.535922	-3.21992	0.0458689	TRUE
ZNF407	HGLibB_55861	ACTTGTATTCCCTCATCCCA	221	166	31	29	88.2178	-1.72672	5.85e-05	0.429675	-4.01866	0.00768748	TRUE
PPP1R26	HGLibB_38030	TGCCGATGCACCACCTTTGT	324	345	72	33	153.076	-1.72674	8.03e-05	0.437855	-3.94364	0.00933964	TRUE
FFAR4	HGLibB_17309	TCACGACAGCTCTTGCATCC	195	134	28	23	74.8985	-1.72743	0.000455057	0.49272	-3.50591	0.0263884	TRUE
CDV3	HGLibA_08894	GCACCTCCTGCTCCAGTAAT	202	177	35	24	86.5087	-1.72785	7.46e-05	0.436191	-3.96123	0.00890289	TRUE
PABPN1L	HGLibA_34944	TGACCACAGATCCGTCTACG	315	272	27	63	134.039	-1.72945	0.000675999	0.50879	-3.39913	0.0324545	TRUE
BCDIN3D	HGLibA_04272	TCGCGATTCCTCTTCCGCTG	166	165	18	33	75.7142	-1.72975	0.00128356	0.537251	-3.21963	0.0458715	TRUE
TRIM15	HGLibA_51413	AGAAAACTTGGCGCATCATC	220	141	35	21	82.0576	-1.73031	0.000887784	0.520571	-3.32387	0.0376693	TRUE
SYBU	HGLibA_47910	GCTCCATTACTCCGCCCATG	297	302	29	63	137.017	-1.73106	0.000340116	0.483177	-3.58266	0.0222387	TRUE
SRGAP2D	HGLibB_46922	GCCTCACCATATCCCCCATG	207	187	33	28	89.9099	-1.73312	1.85e-05	0.404682	-4.28268	0.00395936	TRUE
HDAC3	HGLibA_21009	TCTTATAGAGACCGTAATGC	252	156	38	25	92.6414	-1.73496	0.000391768	0.489332	-3.54557	0.0240252	TRUE
SLC15A2	HGLibA_44407	ACAGATACCTCTCTCAATGT	168	161	30	21	75.0913	-1.73514	0.000204935	0.467332	-3.71285	0.0164999	TRUE
CSF1R	HGLibA_11323	AACGGTGACCTTGCGATGTG	252	271	44	37	119.55	-1.73561	8.22e-07	0.352047	-4.93006	0.000597661	TRUE
STARD4	HGLibA_47363	GTGATGCGTTACACTACTGC	210	204	34	30	94.5187	-1.73593	8.71e-06	0.390373	-4.44685	0.00249714	TRUE
PRDM11	HGLibA_38367	TGACGTGCGATGTGTAAACG	207	154	38	18	82.1087	-1.73647	0.00131727	0.540589	-3.21219	0.0466565	TRUE
SNX22	HGLibB_46010	TTGACTTGCCTGCTGTCGCC	252	227	41	33	109.229	-1.73691	2.07e-06	0.365911	-4.74682	0.00104327	TRUE
ADAMTSL4	HGLibA_00858	TCCTGGCCGCTCGAATCTCC	251	305	25	60	127.295	-1.73897	0.00115553	0.535127	-3.24964	0.0436368	TRUE
SPATA5	HGLibB_46461	TGTAGCACAGCACCCACAAG	523	465	74	78	225.265	-1.73898	7.57e-12	0.253998	-6.84643	2.26e-07	TRUE
PELI3	HGLibB_35993	TATACTCCACTATGACCGAG	173	194	39	18	83.8145	-1.742	0.00107216	0.532579	-3.27087	0.0420968	TRUE
ACSF3	HGLibA_00550	GCAGCGCGTTGACCACACCA	140	128	17	24	61.1021	-1.74298	0.00144858	0.547281	-3.18479	0.0489697	TRUE
FLJ44313	HGLibA_17629	TCCTCGTGATAACTCCGCAG	197	190	21	38	88.2785	-1.74473	0.000462929	0.498304	-3.50134	0.0266379	TRUE
NAA11	HGLibB_30930	TGTGGAGAGCACCAACGTCC	180	201	41	18	86.9364	-1.74708	0.00115149	0.537457	-3.25063	0.0435639	TRUE
ERCC3	HGLibB_15414	ATCCTCATAGTGCCGCTTCC	147	141	20	24	65.6354	-1.7483	0.000497537	0.502085	-3.48208	0.0275538	TRUE
KIAA1211	HGLibA_24715	GACAGTTCAAGCAATGTCAC	189	167	18	36	81.0703	-1.74879	0.00132121	0.544568	-3.21133	0.0466607	TRUE
SLC12A2	HGLibB_44307	CGTGAAGTTTGGCTGGATCA	183	170	28	26	80.3776	-1.74965	4.75e-05	0.430122	-4.0678	0.00687707	TRUE
LCN15	HGLibA_26176	TGTCCACGATGCGCACGTCC	308	226	32	49	121.291	-1.74995	4e-05	0.426059	-4.1073	0.00615155	TRUE
USP17L3	HGLibA_53272	GCCAGAAGCCAATGCCTGTG	194	190	38	21	87.4166	-1.75206	0.000202264	0.471469	-3.71617	0.0163725	TRUE
SMPD4	HGLibA_45813	AACGCCATAGCAGCCTCCAG	148	165	29	19	71.3497	-1.75429	0.000460024	0.500795	-3.50301	0.0265475	TRUE
PSMD13	HGLibB_39112	ATCTCACCTTTGTAACCTGT	239	193	40	26	98.0883	-1.75447	3.76e-05	0.425663	-4.12173	0.00596276	TRUE
hsa-mir-660	HGLibA_62975	TATGCAATGGGTATGGGAGA	150	179	21	29	75.0796	-1.75727	0.000429688	0.499061	-3.52114	0.0254635	TRUE
GAS7	HGLibA_18657	GCAGAGCTACCTGTCGCCTC	189	212	28	33	91.428	-1.75741	3.01e-05	0.421202	-4.17236	0.00520746	TRUE
AGAP5	HGLibB_01150	TATTGTGCTTGCCTCTGGAT	365	309	48	54	153.057	-1.76096	2.86e-08	0.317297	-5.54986	6.32e-05	TRUE
GPX4	HGLibA_20178	CACGCCCGATACGCTGAGTG	284	242	49	31	119.359	-1.76226	5.63e-06	0.38817	-4.53991	0.00188751	TRUE
EIF4E2	HGLibB_14800	ACTTCCCAGGCTGTTGTCCC	227	180	19	42	92.3631	-1.76227	0.00143888	0.553001	-3.18674	0.0487799	TRUE
ARL13A	HGLibA_02930	TCTGCTGTCCGATAAAAGAG	151	146	22	23	67.5316	-1.76245	0.000267891	0.483588	-3.64452	0.0193621	TRUE
CATSPERG	HGLibB_07367	AAGGGAACAGCTGGTAGACC	134	117	19	19	56.9979	-1.76252	0.00119694	0.544053	-3.23961	0.0444111	TRUE
PDCD11	HGLibB_35673	TGAGCTTTGACCACCAGTCC	276	218	23	51	112.09	-1.76266	0.000744944	0.52266	-3.37248	0.0342496	TRUE
DTX1	HGLibA_14080	GGTCACAGCATCAGGCTACG	152	189	31	21	77.7212	-1.76382	0.000316445	0.489753	-3.60145	0.0213226	TRUE
STRIP1	HGLibA_47587	CTATTCGGAGTCACCAGACC	176	122	24	21	67.4542	-1.7644	0.000677266	0.519152	-3.39862	0.0324892	TRUE
OBFC1	HGLibA_33223	CTTGCAGTGGATGACAGCAC	268	212	48	25	108.776	-1.76446	0.000106804	0.455394	-3.87459	0.0111919	TRUE
OR4C45	HGLibB_33911	ATCATGAGCCAACCTATGTG	263	245	44	33	115.348	-1.76592	1.05e-06	0.361742	-4.88173	0.000678716	TRUE
NOP16	HGLibA_32306	TCTGCCGTACCGATTTAGCG	345	252	26	63	135.247	-1.76627	0.000919906	0.532982	-3.31394	0.038558	TRUE
hsa-mir-3165	HGLibA_58741	CATTGCATCCACCTTGCCAC	215	206	19	44	95.6906	-1.76698	0.00134748	0.551205	-3.20567	0.047005	TRUE
CCND3	HGLibA_08078	CTCTCTGCCCCGTGACCGAC	228	203	32	33	97.8155	-1.76805	4.76e-06	0.386454	-4.57505	0.00169669	TRUE
BCAR3	HGLibB_04245	TATCACCGCAAGTCTTTCAT	164	146	30	17	70.2989	-1.76926	0.000714601	0.522845	-3.38392	0.0335787	TRUE
ACOX2	HGLibA_00500	TGATAGCTCGGCGCCTGGGT	144	149	17	27	66.6228	-1.76997	0.00110398	0.542504	-3.26259	0.0426447	TRUE
MEF2BNB	HGLibB_28791	TACAGGCAGACATGCAGCGT	180	170	33	20	79.4095	-1.77087	0.000196316	0.475566	-3.72371	0.0160549	TRUE
CEP57L1	HGLibA_09150	CTTTCTAGGCCCAGCTTCAG	139	166	22	24	69.4273	-1.77191	0.000362667	0.496909	-3.56586	0.0230319	TRUE
hsa-mir-4540	HGLibA_60626	ACAGGCAGGACTAAGGCCAA	200	159	31	23	81.249	-1.77465	9.17e-05	0.453707	-3.91145	0.0102376	TRUE
SIRPB1	HGLibA_44204	CCTGCTGATGACGCTACTGC	195	175	39	17	83.8122	-1.77635	0.00101562	0.540555	-3.28616	0.0408128	TRUE
RBMX2	HGLibB_40548	TTGTTAACATTAATCTCGTG	233	203	48	18	98.6966	-1.77841	0.00130025	0.553001	-3.21592	0.0462882	TRUE
COL6A5	HGLibA_10604	TGCTGCGCTGAACCTTCGAC	314	274	25	62	133.213	-1.77997	0.000731002	0.526981	-3.37768	0.0338695	TRUE
MED23	HGLibA_28781	CTAAGGAAGCGTGTAAACTG	189	120	23	23	69.6939	-1.7815	0.000769275	0.529638	-3.36362	0.034845	TRUE
GCOM1	HGLibA_18823	AACGATCCAGGGCAGACGAC	224	155	21	35	85.5494	-1.78547	0.000570061	0.518207	-3.44547	0.0295812	TRUE
SYNJ2BP	HGLibA_48009	GTAGACCTCTTTCGTAATGC	228	208	37	28	98.6132	-1.78937	5.38e-06	0.393337	-4.54921	0.00183178	TRUE
ARL5B	HGLibA_02979	AGGAGTCTCTGCGATCATCC	122	153	21	20	62.4362	-1.79136	0.000819593	0.535359	-3.34609	0.036108	TRUE
CTSB	HGLibA_11691	CTCCACGCTGACGTGCGCAT	138	185	21	27	73.3999	-1.79255	0.000542945	0.518285	-3.45862	0.0289151	TRUE
P2RX2	HGLibA_34849	CCTCTCCGACGCCGACTGCG	272	212	46	26	109.15	-1.79466	4.2e-05	0.438122	-4.09626	0.0062904	TRUE
VWA3B	HGLibA_53906	GTGGCTTCTCGGTATGCTGA	142	127	25	15	60.7494	-1.79645	0.00130124	0.558647	-3.21571	0.0462952	TRUE
NWD1	HGLibB_33078	AATCTCGGTACACATCCTGC	191	190	41	16	86.1376	-1.79675	0.00146726	0.564822	-3.18108	0.04928	TRUE
DARS2	HGLibB_12331	TGTTCAAGTTATCATTCCCC	142	142	20	22	64.2552	-1.79723	0.00036767	0.504518	-3.56226	0.0232029	TRUE
DNAJC10	HGLibA_13565	TTAGATGCTGCTGTTAATTC	180	177	31	22	80.7105	-1.79763	6.02e-05	0.44808	-4.01186	0.00782865	TRUE
ZFP90	HGLibA_55241	ATCCAACGACCTTTCTATCC	272	204	36	34	107.211	-1.80279	3.92e-06	0.390566	-4.61584	0.0015075	TRUE
HDHD3	HGLibA_21056	TGCAGATACGACTGCTGACG	209	253	28	40	104.697	-1.80315	3.23e-05	0.43378	-4.15683	0.00544966	TRUE
CATSPERG	HGLibB_07368	TAGTTGATCTTCAGGTAGTA	181	164	31	20	77.8383	-1.80391	0.000131024	0.471668	-3.82453	0.0126367	TRUE
MED31	HGLibA_28806	ATGATGCTGGAAATCGACTT	184	161	32	19	77.7918	-1.80466	0.000216289	0.487852	-3.69919	0.0170091	TRUE
EFHC1	HGLibA_14569	TGATACGGTGGAAATTCGAG	195	216	42	19	92.8896	-1.80761	0.000455598	0.515636	-3.50559	0.0263942	TRUE
hsa-mir-3908	HGLibA_59498	TAGTCTAGCCTGAGCAATGT	233	173	25	34	91.3049	-1.81424	6.61e-05	0.454713	-3.98985	0.00831002	TRUE
ARHGAP28	HGLibB_02744	AATGTTCAGAAAACCAGATT	127	119	19	17	55.455	-1.81429	0.00105531	0.553922	-3.27535	0.0417106	TRUE
CD200	HGLibB_08276	TCATCTGTCTACCTACAGCC	166	116	19	22	63.3561	-1.81496	0.000877165	0.545488	-3.32722	0.0374604	TRUE
TEX10	HGLibA_49047	ACTTGCTGCATAACCTGTAG	280	159	38	26	98.3307	-1.81593	0.000260683	0.497307	-3.65153	0.0190254	TRUE
DCST1	HGLibA_12530	CGCCTTGGCTGCCATCTATG	212	211	36	26	95.3769	-1.81598	7.96e-06	0.406609	-4.46616	0.0023653	TRUE
hsa-mir-194-2	HGLibA_58085	CCACATGGAGTTGCTGTTAC	372	282	46	49	146.975	-1.81896	8.65e-08	0.339804	-5.35295	0.000135945	TRUE
RPS10	HGLibB_42006	CGACCTGCGAGACTCACAAG	167	205	19	35	84.1203	-1.81913	0.000646832	0.533284	-3.41118	0.0317765	TRUE
hsa-mir-4692	HGLibA_60877	TACTTGATACCCACACTGCC	284	181	46	22	104.219	-1.81918	0.000469434	0.520121	-3.49762	0.026847	TRUE
CPSF4	HGLibB_10993	AGATGACTCTCCGTGTGTGC	293	261	50	31	124.653	-1.82014	1.92e-06	0.382241	-4.76177	0.00100937	TRUE
hsa-mir-3650	HGLibA_59146	AATGTGCCAGACAGAGCCCC	149	175	18	29	73.1943	-1.82175	0.000610378	0.531595	-3.42696	0.0307434	TRUE
XXYLT1	HGLibB_54546	GCTATGCCGATGATGGCGCC	151	125	21	19	62.0133	-1.82608	0.000440585	0.519585	-3.5145	0.0258379	TRUE
POP4	HGLibB_37640	CTGGCTTGAGCCCACTGCAC	193	141	19	29	74.9446	-1.82811	0.000480904	0.523636	-3.49117	0.0270466	TRUE
TNFRSF1A	HGLibB_50709	GACCAGTCCAATAACCCCTG	167	152	20	26	71.7458	-1.82966	0.000170837	0.486788	-3.75864	0.0147017	TRUE
PCBP1	HGLibA_35366	GTCGGTTAAGAGGATCCGCG	163	164	18	29	73.6131	-1.83261	0.000386857	0.51639	-3.54889	0.0238918	TRUE
DCTN3	HGLibB_12536	TGAAGATCTGATCAAGTACC	247	257	43	30	113.38	-1.83438	1.34e-06	0.379461	-4.83417	0.00078256	TRUE
PPIL2	HGLibA_37943	TACGGGACCAACCCCAGCAA	170	131	16	27	67.5063	-1.836	0.00112748	0.563775	-3.25662	0.0431616	TRUE
CYP2F1	HGLibA_12132	TCACAGCTTGGTACCCGCTG	181	173	26	25	79.5606	-1.83618	2.47e-05	0.435411	-4.21711	0.00464512	TRUE
TIMMDC1	HGLibA_49532	ATAACGAATGAAGCCTCGTG	242	196	33	30	98.2303	-1.83656	3.53e-06	0.396062	-4.63706	0.00140138	TRUE
COQ6	HGLibA_10761	AACAGACACCGTGTATGACG	241	201	21	42	99.2045	-1.83753	0.000296447	0.507831	-3.61839	0.0205193	TRUE
E2F3	HGLibA_14314	AGAAGTGACCGAGCTCAGTC	172	134	24	20	68.5771	-1.83763	0.000220283	0.49739	-3.69454	0.017202	TRUE
BATF3	HGLibA_04180	GCGCCGCGACGCTCCTCTGC	201	183	23	32	86.2558	-1.83842	4.12e-05	0.448338	-4.10052	0.00622231	TRUE
LGALS1	HGLibB_26308	GTGCCTTCGAGTGCGAGGCG	251	171	22	38	94.4421	-1.84007	0.000300525	0.50903	-3.61485	0.0207655	TRUE
NBPF15	HGLibA_31223	TCTTACTGTATTTCTTCTGT	348	282	61	30	141.149	-1.84034	1.92e-05	0.430564	-4.27427	0.00403828	TRUE
HMCN1	HGLibB_21648	CTCCCCCTCCTACACTGACA	152	127	22	18	62.5241	-1.84328	0.000392666	0.51997	-3.54496	0.0240432	TRUE
AQP2	HGLibB_02587	GCCTCCACCGATGAGCGCCG	181	157	16	32	75.8299	-1.84373	0.00101726	0.561138	-3.28571	0.0408237	TRUE
FRG1	HGLibA_17994	TACAGAATCGCCCTGAAGTC	204	152	30	21	79.6396	-1.84483	0.000111172	0.477339	-3.86482	0.0115326	TRUE
MRPL51	HGLibB_29969	TCTATCGAAACTTCCCATGT	160	170	19	28	74.1586	-1.84815	0.000224167	0.50084	-3.6901	0.017324	TRUE
TSEN54	HGLibB_51774	TGTGGTCGGTCAGCAGCAGC	213	148	18	33	80.7072	-1.84872	0.000798713	0.551324	-3.35324	0.0355236	TRUE
TIMM10B	HGLibA_49495	GCGCCGCATCGCAGACTACG	110	141	20	16	56.4817	-1.85026	0.00146358	0.581511	-3.18181	0.0491982	TRUE
UPB1	HGLibB_52987	CTGGAACGAGACAGCGAGCA	152	108	20	17	58.0898	-1.85082	0.00110819	0.567472	-3.26151	0.0427265	TRUE
SERP1	HGLibA_43500	GTCTGTAGGACCCTGGTTAT	121	118	16	18	53.6048	-1.85241	0.0012631	0.574527	-3.22423	0.0456622	TRUE
USP39	HGLibA_53356	AACTCCCGCTTCACGCGCAC	179	135	15	29	70.1406	-1.86114	0.0014883	0.585827	-3.17695	0.0496644	TRUE
POLQ	HGLibA_37547	AGCTTGTCTCTTTCGTAGTC	113	148	18	19	58.6484	-1.86326	0.00107713	0.56988	-3.26956	0.0421258	TRUE
ARID3C	HGLibA_02896	TCCCCACGAGTGGACCTACG	213	220	26	35	97.0211	-1.86494	8.54e-06	0.418974	-4.4512	0.00246868	TRUE
KLRC2	HGLibB_25252	TCCAGAGAAGCTCACTGCCG	167	131	22	20	66.5178	-1.86538	0.000215897	0.504203	-3.69965	0.017004	TRUE
PAK1IP1	HGLibB_34995	TCAGCAGCAATGGACTCTTG	199	214	21	37	92.5893	-1.86562	0.000128431	0.487177	-3.82945	0.012447	TRUE
BUB3	HGLibB_04991	ATGATCTAGTCCTCCACTCC	532	438	55	81	216.708	-1.866	1.38e-08	0.32876	-5.67586	4.13e-05	TRUE
SMR3A	HGLibA_45824	AGGGGTGGTGGAAATCTCCC	144	131	25	14	61.4603	-1.86608	0.00101118	0.567648	-3.2874	0.0407198	TRUE
PVRIG	HGLibA_39619	CATTGCCGGATGCCACGTTC	299	260	28	50	124.895	-1.87086	1.94e-05	0.437938	-4.27197	0.00405266	TRUE
HEATR1	HGLibB_21037	TAAGCCAGCACAGAAGTGTC	253	242	23	46	110.71	-1.87201	0.000110774	0.484262	-3.86569	0.0115012	TRUE
PAPOLA	HGLibB_35091	GTAATGCCATAGTGCTTCTG	260	264	50	24	117.076	-1.87681	3.63e-05	0.454455	-4.1298	0.00585828	TRUE
SGSM3	HGLibA_43864	GAGTTCTACTACGATGAGTT	122	168	26	15	65.0338	-1.87737	0.00132921	0.584923	-3.2096	0.046722	TRUE
OPRD1	HGLibB_33399	AGGCGTTGGCGTGCCCATCA	222	174	24	31	88.2135	-1.8814	2.61e-05	0.447431	-4.2049	0.0048097	TRUE
SCRN2	HGLibA_43051	TTGGCAGCCTCCATGCGCAC	126	118	16	18	54.4615	-1.88163	0.000944096	0.569039	-3.30668	0.0391678	TRUE
ZSCAN5B	HGLibB_56963	CAGTCTATAGTCAACTTGCT	151	155	28	15	68.3253	-1.88202	0.000545409	0.544344	-3.4574	0.0290071	TRUE
RNPS1	HGLibB_41678	ACTCACCCGGAATGTGACAA	117	141	16	20	57.7629	-1.88222	0.00102748	0.573343	-3.28289	0.0411545	TRUE
COPS3	HGLibB_10705	TGTGAACTGATCAACAAGAG	178	130	26	17	68.4924	-1.88277	0.00039811	0.531655	-3.54133	0.024277	TRUE
DHFR	HGLibA_13104	CGTCGCTGTGTCCCAGAACA	278	224	39	31	111.778	-1.88309	6.38e-07	0.378176	-4.97941	0.000518896	TRUE
B4GALNT2	HGLibA_04014	ATCACCTCCACTCCGTGGAC	257	194	39	24	100.318	-1.8834	2.12e-05	0.442998	-4.25149	0.00424701	TRUE
CBLN1	HGLibA_07406	CGACCGAGCATACCTCAAGC	132	142	14	24	61.2575	-1.88424	0.001371	0.5887	-3.20069	0.0474212	TRUE
LILRA5	HGLibA_26502	TGGGTTCTGACCATACCTGC	179	210	21	33	87.0355	-1.8857	0.000101568	0.485152	-3.88682	0.0108401	TRUE
ACKR4	HGLibA_00450	TGTGCTACTTTATCACAGCA	188	148	32	15	74.7301	-1.88647	0.000736414	0.558846	-3.37565	0.0340661	TRUE
A2ML1	HGLibA_00012	TATTTCCAACTCCCGACACC	128	118	14	20	54.8451	-1.88951	0.00142174	0.592287	-3.1902	0.0484324	TRUE
PSMD4	HGLibA_39171	TAGGACTCACATGGGCCACG	228	187	19	38	92.3874	-1.89084	0.000293536	0.522197	-3.62094	0.0204244	TRUE
NCLN	HGLibB_31288	AGGAGGCAAGTTTAACTACC	142	117	22	14	57.6037	-1.89149	0.00103583	0.576565	-3.28061	0.0413377	TRUE
TRIM49D1	HGLibA_51531	CCTGTCCCTCAGTCCAGTGA	983	852	77	174	408.505	-1.89334	4.43e-06	0.412469	-4.59027	0.00162133	TRUE
RAB36	HGLibB_39841	CAGTCCCCGTGTTCCTGCGT	239	227	46	19	103.734	-1.89603	0.000223088	0.513644	-3.69133	0.01726	TRUE
RPL10	HGLibA_41854	TATGAGCAGCTGTCCTCTGA	269	241	49	22	113.443	-1.89645	7.11e-05	0.477386	-3.97257	0.00870157	TRUE
CASD1	HGLibA_07282	ACAGTTTCTCTGCTCGATTC	192	167	36	14	79.8089	-1.89749	0.00113221	0.582869	-3.25543	0.0432455	TRUE
KIAA1009	HGLibA_24677	TCATCTTCAGTTATCCACCA	195	187	34	19	85.0191	-1.8985	6.78e-05	0.476545	-3.98389	0.00843226	TRUE
SYT13	HGLibA_48056	AGCAGTCACAGCCTCCGTCG	218	155	21	30	82.7625	-1.90064	0.000120266	0.49424	-3.84558	0.0119268	TRUE
URB1	HGLibB_53070	GACTGCCTACCTGTAACCTG	375	294	35	56	148.467	-1.90763	1.66e-06	0.398164	-4.79107	0.000915151	TRUE
KCNK7	HGLibB_24299	CCAGCAAGTGGGCCACAACC	185	110	17	23	65.2207	-1.91033	0.00120271	0.58993	-3.23824	0.044542	TRUE
hsa-mir-6762	HGLibA_63211	CACAGGCTGCTCCATGGCCC	175	146	26	18	71.2102	-1.91042	0.000114613	0.495264	-3.85737	0.0117018	TRUE
TTN	HGLibB_52153	AGTAGCTCTTCCAACGCTAT	124	176	16	25	67.0211	-1.91124	0.00110078	0.585655	-3.26341	0.0425626	TRUE
OGG1	HGLibA_33324	GCTACGAGAGTCCTCATATG	167	135	17	24	66.9883	-1.91338	0.000306543	0.530064	-3.60971	0.0209389	TRUE
UBE2K	HGLibB_52558	AGCTGCAATGACTCTCCGCA	156	123	19	19	61.8473	-1.91342	0.000304124	0.529776	-3.61176	0.0208887	TRUE
ATP5O	HGLibB_03683	ACCATGATGAGTGTCCATCG	283	260	35	39	120.604	-1.91374	5.18e-08	0.351471	-5.44494	9.98e-05	TRUE
PLD3	HGLibA_37042	AGTAGAAGGAGGCGATGTCC	251	208	23	39	101.785	-1.91804	3.24e-05	0.461548	-4.15567	0.00546962	TRUE
ZNF253	HGLibB_55606	ACCATTGCAATTTAGAGATG	384	349	36	63	162.703	-1.91879	1.38e-06	0.397451	-4.82773	0.000788932	TRUE
REM1	HGLibA_40831	CCTGATGTGTGCGCCGCAGC	135	130	17	19	58.8466	-1.91888	0.000379165	0.539896	-3.55418	0.0236285	TRUE
GAB4	HGLibB_18303	CAGGTAAAAGGTACGCTCAC	171	125	20	20	65.4605	-1.9235	0.000235745	0.523077	-3.67727	0.017849	TRUE
HSPA9	HGLibA_22298	ACCTTCCATAACTGCCACGC	219	169	26	26	85.7032	-1.93639	1.02e-05	0.438702	-4.4139	0.00274875	TRUE
CNNM2	HGLibB_10305	ATGAGAACGAAGTAGTCTAC	172	156	21	23	72.5984	-1.93645	3.84e-05	0.470365	-4.11692	0.00603243	TRUE
FOXH1	HGLibA_17873	TGGCCGGCCGTGCAGCACGT	266	209	44	20	104.809	-1.94115	9.33e-05	0.496782	-3.90745	0.0103008	TRUE
CAMKK2	HGLibA_07090	GAACCCCGAGTCGAGGATCG	108	182	19	20	64.5947	-1.94342	0.00122984	0.60133	-3.23187	0.0450439	TRUE
ACTL6B	HGLibB_00622	TCCCCGCACAGATGAGGTGG	225	182	20	34	89.8976	-1.94351	7.15e-05	0.48938	-3.97137	0.00870157	TRUE
TECPR2	HGLibA_48943	ATCTAACCTTGTATGCGTCA	141	107	16	17	54.6998	-1.94547	0.000856733	0.583563	-3.33378	0.0369796	TRUE
C18orf25	HGLibA_05608	TCGCCAAGGTTAAAGGTCAT	272	223	17	48	109.261	-1.94942	0.000983022	0.591568	-3.29534	0.0400044	TRUE
BTN2A1	HGLibB_04959	CATGGCCCCTCATTGAAATG	159	118	24	13	61.0073	-1.94967	0.00107623	0.596267	-3.2698	0.0421178	TRUE
RCC1	HGLibB_40632	TGGGCACAGGTCTATTCCTT	146	163	18	23	68.4097	-1.9534	0.00013267	0.511167	-3.82145	0.0127049	TRUE
PHPT1	HGLibA_36457	AGATCGTGCGCGGCTACAAG	131	110	18	14	53.1337	-1.95479	0.000886427	0.588032	-3.32429	0.0376415	TRUE
hsa-mir-3669	HGLibA_59225	ATATATACGGAATATGTATA	196	150	31	15	76.1295	-1.95873	0.000376952	0.550867	-3.55572	0.0235768	TRUE
ZNF200	HGLibA_55571	GTCGGCTGTCAAACTGTACC	122	128	15	18	55.2448	-1.96072	0.000638627	0.574207	-3.41466	0.0315915	TRUE
MNX1	HGLibA_29579	GGCGGCGCTCTACGGCCACC	120	116	13	18	52.0795	-1.96423	0.00130316	0.610903	-3.21528	0.0463362	TRUE
EPN1	HGLibA_15341	GTACCTCATCAAGACCGGCT	149	132	19	18	61.9162	-1.96491	0.000156345	0.519713	-3.78077	0.0140252	TRUE
PLIN2	HGLibA_37173	TCACTCCCGTGCCTACCAGC	168	144	21	20	68.6978	-1.96718	5.44e-05	0.487447	-4.03568	0.00738727	TRUE
HTR3E	HGLibB_22361	CATTACTTACATATGCTGTG	126	118	16	16	53.7579	-1.97082	0.000580524	0.572821	-3.44055	0.0298641	TRUE
HLA-DOA	HGLibB_21581	TATTCCACCACCAGATGCCA	146	188	24	20	73.8422	-1.97228	7.57e-05	0.498362	-3.95753	0.00898896	TRUE
PTPN20A	HGLibB_39402	ACATCCTCATAATCATTATG	158	169	24	19	72.1265	-1.97243	3.9e-05	0.479505	-4.11348	0.0060612	TRUE
hsa-mir-942	HGLibA_64354	TACTCACAGCCCCTCACACA	185	167	22	24	77.4889	-1.97421	1.3e-05	0.452828	-4.35974	0.0031474	TRUE
SARS	HGLibA_42749	TGTACCCATCAGTAACGATG	179	174	19	27	77.7823	-1.97567	3.86e-05	0.480044	-4.1156	0.00605113	TRUE
COL16A1	HGLibB_10507	CTTTGGGCTACCTTCGGCCA	252	176	34	22	93.8608	-1.97576	2.17e-05	0.465258	-4.24658	0.00431229	TRUE
CDHR3	HGLibA_08703	CTGGATCGAAGGCCTCAACC	257	221	23	39	105.153	-1.9773	1.25e-05	0.452645	-4.36831	0.00310165	TRUE
RBM23	HGLibB_40462	TCACTTGCTTGTCTCCCCGA	217	173	30	21	85.6469	-1.97736	1.21e-05	0.451822	-4.37641	0.00303276	TRUE
POLR3A	HGLibB_37559	CTGACCTACCTTCAGAAGCG	147	151	21	18	65.6561	-1.97755	8.19e-05	0.502086	-3.93866	0.00947995	TRUE
CEP164	HGLibB_09105	GTATCCACAAGACCTCGTAA	145	162	17	23	67.727	-1.97882	0.000150396	0.52206	-3.79041	0.0137158	TRUE
TPSAB1	HGLibA_51195	TGCCTCAGAGACCTTCCCCC	305	342	54	31	142.614	-1.97969	4.04e-07	0.390686	-5.06723	0.000370998	TRUE
SERPINB4	HGLibA_43553	TCATTGCCAATAGTCCCATC	331	307	65	19	140.192	-1.9852	0.000575482	0.576605	-3.44291	0.0297457	TRUE
WEE2	HGLibA_54242	CAGTCTACAAGTGCATTAAG	119	119	19	12	52.3254	-1.98851	0.00116443	0.61233	-3.24745	0.0437901	TRUE
AIP	HGLibB_01359	GGCAATGGCATCGTAGTACT	206	155	32	15	79.0742	-1.98916	0.000308139	0.551263	-3.60836	0.0209759	TRUE
COG1	HGLibA_10470	CCAGATGCGCCGCTGCGCCG	178	144	30	12	70.5788	-1.99019	0.00109936	0.609781	-3.26378	0.0425598	TRUE
EGR4	HGLibA_14656	AGCAAGGCATCGGACCCCGC	265	198	15	44	101.492	-1.99062	0.00133273	0.620356	-3.20884	0.046722	TRUE
MRPL50	HGLibA_30007	GATGGCGGCGCGATCTGTGT	163	177	22	22	74.8159	-1.99253	1.9e-05	0.465885	-4.27687	0.00400458	TRUE
AKNA	HGLibA_01464	CTCAAGTCTCCTCGAGCTGA	154	138	26	12	64.0614	-1.99277	0.000837799	0.596637	-3.33999	0.0366019	TRUE
CYB561D2	HGLibA_11985	ATGCCTACCTATACCGCAAG	153	121	12	23	60.0612	-1.99595	0.00142948	0.625957	-3.18863	0.0485991	TRUE
CALHM1	HGLibB_07007	CCCAGACGACAGGCGCGATG	195	115	26	14	67.6499	-1.99621	0.00108054	0.61071	-3.26867	0.0421961	TRUE
TM7SF2	HGLibA_49716	CCCGTCATGTGTGATATCCA	217	184	36	16	87.8559	-1.99771	0.000155355	0.528166	-3.78235	0.013992	TRUE
EDIL3	HGLibA_14467	CCCCAACTGTTCTAGTGTTG	200	188	27	23	85.1438	-1.9984	2.57e-06	0.424975	-4.70239	0.00117262	TRUE
NDUFA7	HGLibB_31428	CCGCCACCCGTCTCATCCAG	272	183	22	36	99.4967	-1.99848	4.87e-05	0.492043	-4.0616	0.00696781	TRUE
RASEF	HGLibA_40327	CGTCAGTATGAAACTGAAGT	136	136	19	16	59.7052	-2.00178	0.00018548	0.535519	-3.73801	0.0154908	TRUE
HNRNPA0	HGLibA_21789	ACCGTAGTCGCTCCCACCGT	144	152	18	20	65.0317	-2.00215	9.04e-05	0.511393	-3.91509	0.0101602	TRUE
CRYBA1	HGLibA_11253	AGGACATGAGACGCTCAATG	185	144	19	23	72.0032	-2.00393	5.6e-05	0.497353	-4.0292	0.00749143	TRUE
VPRBP	HGLibB_53653	ACGACAGCAGTTTCCAGCCC	237	248	32	30	106.402	-2.01047	8.88e-08	0.375917	-5.34819	0.000137757	TRUE
FLJ44635	HGLibB_17609	ATGTGTCTGTCAACAGCGAT	161	128	25	12	63.1295	-2.01375	0.000811475	0.601325	-3.34885	0.0358985	TRUE
CDC16	HGLibB_08507	CATGTCGTTACCTTGCAGCT	214	197	21	31	89.9888	-2.01682	7.99e-06	0.451644	-4.46551	0.00236664	TRUE
CCDC134	HGLibB_07593	CATCCTTCAGCTTCTCGTCC	159	108	22	12	58.1929	-2.01709	0.00129291	0.626902	-3.21755	0.0460953	TRUE
TSR2	HGLibA_51996	CAACGAGTTTGATACAGTTG	149	230	17	31	83.4665	-2.0198	0.000480303	0.578489	-3.49151	0.0270466	TRUE
RPL13A	HGLibB_41818	CCACAGGTCCTGGTGCTTGA	107	122	13	16	50.2285	-2.02152	0.0012293	0.625472	-3.23199	0.0450379	TRUE
ZC3H10	HGLibA_54945	GACAGCTATGCCAACGGTAC	126	159	15	21	62.5654	-2.02495	0.000387705	0.570678	-3.54831	0.0238918	TRUE
SLC26A4	HGLibA_44795	AAAGCGAGCTCGCTGTAGAC	126	134	20	13	56.9078	-2.02638	0.000471906	0.579593	-3.49622	0.0268793	TRUE
ZNF615	HGLibB_56324	ATCTACTCTCGAATCTGTTC	220	152	29	18	80.9944	-2.02663	6.57e-05	0.507746	-3.99142	0.00827223	TRUE
MANSC4	HGLibA_28103	CAGCATACCATTTATCGTGG	148	130	17	18	60.7222	-2.02791	0.000138183	0.532063	-3.8114	0.0130531	TRUE
C11orf86	HGLibA_05203	CAGAGTCACGCTGGGGAAGA	112	117	17	12	50.1034	-2.02819	0.00110035	0.621471	-3.26353	0.0425598	TRUE
CLCN6	HGLibB_09826	AGGAGGATGAGATTCTTCCA	167	138	12	26	66.5753	-2.03072	0.00103881	0.619159	-3.2798	0.0413903	TRUE
NUP107	HGLibB_32973	TACTACTTTAGGAGTGGCTT	187	179	30	16	79.8279	-2.04165	4.96e-05	0.5032	-4.05733	0.0070388	TRUE
hsa-mir-3655	HGLibA_59167	TGAGCCTTACTATCTCGCTC	259	190	32	24	97.6211	-2.04333	2.16e-06	0.431305	-4.73756	0.0010585	TRUE
C12orf66	HGLibA_05282	TACCTACTTCCTAACCCGCC	177	160	21	21	73.4716	-2.04384	1.21e-05	0.4671	-4.37561	0.00303284	TRUE
GLRX5	HGLibA_19321	CGTTGTAGGCCGCGTAATCG	229	196	29	24	92.567	-2.04458	7.13e-07	0.412394	-4.95783	0.000558861	TRUE
SMPDL3A	HGLibB_45759	ACAATGCAGTAGCAAACCTC	180	120	14	23	65.17	-2.04609	0.00059961	0.596217	-3.43179	0.0303928	TRUE
OR56A5	HGLibB_34176	CCTTCTGATCACCATCTATC	169	155	13	27	70.661	-2.04647	0.000490572	0.58708	-3.48585	0.0273712	TRUE
PMF1	HGLibA_37303	TAGATTTGCTGTGTCATCGC	246	196	34	21	96.081	-2.0508	4.12e-06	0.445332	-4.6051	0.00154312	TRUE
RPL23	HGLibA_41905	TCTCTCAGTACATCCAGCAG	193	210	27	23	87.9043	-2.05554	1.46e-06	0.426746	-4.81678	0.000825592	TRUE
UQCRFS1	HGLibA_53118	CGGCTCACCATTGAGGCCCA	225	164	29	19	84.3628	-2.06066	1.82e-05	0.480746	-4.28638	0.0039354	TRUE
hsa-mir-3683	HGLibA_59286	TACTACTTCCAATGTCGCAG	129	129	21	11	56.1496	-2.06186	0.000820667	0.616266	-3.34573	0.0361311	TRUE
DCK	HGLibB_12482	TTATCTTCAAGCCACTCCAG	200	239	22	32	95.8331	-2.06188	6.13e-06	0.455986	-4.52181	0.00198931	TRUE
NRK	HGLibA_32699	CAAAGTTGGTGCCGCTGACC	156	104	20	12	56.2963	-2.06441	0.00103278	0.629118	-3.28144	0.0412561	TRUE
NPIPL3	HGLibA_32478	ACCTTCCTCAGGTACTCGCA	166	161	16	24	71.1656	-2.06613	6.18e-05	0.515793	-4.00573	0.0079378	TRUE
PUF60	HGLibB_39528	CAGAGCACAGCCGCCAAGCT	150	183	22	19	72.6131	-2.06838	2.91e-05	0.494738	-4.18075	0.00510916	TRUE
HMGA1	HGLibB_21657	TGCCAACACCTAAGAGACCT	172	147	20	19	69.24	-2.07133	2.29e-05	0.489202	-4.23409	0.00441951	TRUE
ASB3	HGLibB_03235	TCCTCATTACAGTAAAGATC	152	133	23	12	61.8248	-2.07392	0.00038818	0.584533	-3.54799	0.0239034	TRUE
C15orf26	HGLibA_05378	TCTTGGCTTGAACTGCGCTC	149	178	22	18	71.19	-2.07817	3.18e-05	0.499497	-4.16052	0.00540478	TRUE
DHX36	HGLibA_13190	TGTGGCAGTGGTAATAGTAC	121	102	12	15	48.3442	-2.08106	0.00116303	0.640759	-3.24779	0.0437649	TRUE
RNF213	HGLibB_41569	TGACTTTGCTTTCAAACCCG	159	114	17	16	59.0234	-2.08488	0.000237162	0.5672	-3.67574	0.0179109	TRUE
N4BP2L2	HGLibA_30959	CTTGTTGCCTGATGACTATG	243	215	19	36	99.2939	-2.08724	1.97e-05	0.489015	-4.26826	0.00409897	TRUE
YPEL3	HGLibB_54645	GCAGTTCTCGCAGTGGATGT	146	120	13	19	57.6061	-2.08766	0.000394725	0.589138	-3.54359	0.0241322	TRUE
ATE1	HGLibB_03426	CGCAACAGCATCATCCATTG	223	169	17	30	84.8139	-2.08804	5.91e-05	0.519892	-4.0163	0.00773154	TRUE
CDC20	HGLibB_08512	TCCACTGAGCCGAAGGATCT	198	240	24	29	95.2777	-2.08861	1.67e-06	0.436011	-4.79027	0.000915151	TRUE
SV2B	HGLibA_47878	GGGCCTGTACGCATCTGCCA	194	193	29	18	83.9195	-2.08931	6.81e-06	0.464335	-4.49957	0.00211719	TRUE
CORO1C	HGLibA_10778	CGATGCCGACTCTCTTTGAG	173	134	19	18	66.3883	-2.09036	4.9e-05	0.514822	-4.06035	0.00698956	TRUE
CISD1	HGLibB_09718	TCCTAGTTCCCATTCTGTGA	175	139	24	14	67.8805	-2.09175	0.000119795	0.543799	-3.84655	0.0119268	TRUE
TXNL4A	HGLibB_52372	ATCATCGAGACGGTGTACCG	149	132	21	13	60.8199	-2.09291	0.000193517	0.561503	-3.72733	0.0158919	TRUE
HOXC9	HGLibA_21980	CCCGGGCCACCTCATACCGA	193	162	29	14	76.7611	-2.09431	0.000106914	0.540559	-3.87434	0.0111919	TRUE
GPRC6A	HGLibA_20136	AGTGTCCTTGACATATGCGC	164	161	16	23	70.4712	-2.09469	4.41e-05	0.512818	-4.08466	0.00650675	TRUE
MSH6	HGLibB_30161	CAAAATGTTGCTGTGCGCCT	106	125	17	11	50.1636	-2.09471	0.00113849	0.643763	-3.25386	0.0433605	TRUE
RHBDL3	HGLibA_41141	AGCCGATCTGCCCATCCGCG	214	212	19	32	92.3779	-2.09572	9.69e-06	0.47373	-4.42387	0.00266723	TRUE
MRTO4	HGLibA_30120	CCCACAGCTTCGGAAATGTG	229	176	36	13	87.4167	-2.0995	0.000390911	0.592052	-3.54615	0.0240096	TRUE
HINT3	HGLibA_21331	AGATAATGATGAGTTGCTGC	147	104	15	15	54.153	-2.10005	0.000499736	0.603308	-3.4809	0.0276371	TRUE
LOC100130705	HGLibB_26756	AGCATCTTTGATCTCGCCCC	121	146	16	16	57.9412	-2.10501	0.000208699	0.567657	-3.70825	0.0166903	TRUE
NAPA	HGLibA_31125	CCAGGGCCGATTCACGATTG	134	159	15	20	63.5844	-2.10539	0.000136438	0.55194	-3.81454	0.0129189	TRUE
ITGB1BP2	HGLibA_23774	CAGGACTTGACAGTCTGATC	151	125	19	14	59.5918	-2.10645	0.000146039	0.554663	-3.79771	0.0134858	TRUE
RNF115	HGLibA_41482	CTTTCTAAGTAGCAGTCCAC	214	176	13	33	84.2619	-2.10692	0.000480868	0.603496	-3.49119	0.0270466	TRUE
EIF4EBP2	HGLibB_14810	CCGGCGCTCACCTCCCGGTG	121	97	14	12	47.0515	-2.10745	0.0011349	0.647499	-3.25475	0.0433284	TRUE
THG1L	HGLibB_49295	CCCTTGCACTGCGATATCAT	179	140	20	18	68.8277	-2.10807	2.78e-05	0.503071	-4.1904	0.00496991	TRUE
XRRA1	HGLibA_54610	CACGAAGGTCCGGCAAGACG	166	126	24	11	62.9431	-2.10867	0.00065078	0.618465	-3.40952	0.0318064	TRUE
ARMC7	HGLibB_03028	AGAGCTGACCGCCACGCCCG	182	120	22	14	64.9972	-2.10938	0.000254803	0.576746	-3.65738	0.0187106	TRUE
DESI2	HGLibA_13010	TCTACAGAGTTGCCTCCCGA	125	143	17	15	58.0661	-2.11128	0.000162651	0.559886	-3.77091	0.0143643	TRUE
TMEM121	HGLibB_49842	CACCAGGTACGCGTCCATGA	176	157	30	10	71.8725	-2.11336	0.00108154	0.646601	-3.26841	0.0422011	TRUE
STOX1	HGLibA_47551	AGCTCAGATTGTAGTAACGC	109	111	11	15	47.5768	-2.11787	0.00123157	0.655389	-3.23147	0.0450519	TRUE
FKBP15	HGLibB_17537	CAAATTTGGTGCTGCAGTTC	227	163	23	23	83.9447	-2.11948	4.83e-06	0.463566	-4.57212	0.00170052	TRUE
HSD17B3	HGLibA_22189	TGGGAAAGCGTACTCGTTCG	221	175	32	15	85.2443	-2.12323	5.85e-05	0.528341	-4.01867	0.00768748	TRUE
MYC	HGLibA_30663	AACGTTGAGGGGCATCGTCG	170	162	16	23	71.6792	-2.12498	2.9e-05	0.50821	-4.1813	0.00510916	TRUE
LDLRAD2	HGLibB_26208	CAAGCCTCGTGTGTGACCCC	293	211	26	33	108.405	-2.12693	5.18e-07	0.423739	-5.01944	0.00043575	TRUE
hsa-mir-6130	HGLibA_62670	GAATAATGCTGCAATGAATG	251	231	36	21	103.9	-2.12732	6.82e-07	0.428331	-4.96653	0.000542568	TRUE
GINS4	HGLibA_19111	ACGTCCTCAGCAGCTACTTG	221	155	20	24	80.8345	-2.12784	1.29e-05	0.487793	-4.36218	0.00313787	TRUE
MAVS	HGLibB_28405	GTCCTGCTCCTGATGCCCGC	112	133	19	10	52.9424	-2.13219	0.00109818	0.653227	-3.26409	0.0425514	TRUE
UGT2B7	HGLibA_52931	AGTATGTTTACCTTAGGCAG	156	134	19	15	62.4202	-2.13436	5.86e-05	0.531126	-4.01856	0.00768748	TRUE
PPIAL4G	HGLibA_37915	AAAGATGACGGAGTTGACCA	142	157	17	18	64.5541	-2.13682	4.11e-05	0.521015	-4.10127	0.00621017	TRUE
TSTD3	HGLibB_51971	TGCAGATTAACACGCAGATG	173	162	17	22	72.1728	-2.13924	1.41e-05	0.492729	-4.34161	0.00333024	TRUE
PARK7	HGLibA_35198	AGTACAGTGTAGCCGTGATG	128	139	13	18	57.5902	-2.14444	0.000231669	0.582457	-3.68172	0.0176976	TRUE
SLC25A24	HGLibA_44682	AAATAGTCAGACCCAGTGTC	182	154	20	19	72.2134	-2.14607	7.83e-06	0.480135	-4.46971	0.00233216	TRUE
AURKAIP1	HGLibB_03875	GCCCACAGACCATGCTCCTG	257	206	14	39	99.4714	-2.14787	0.000349143	0.600667	-3.57581	0.0225705	TRUE
ZBTB9	HGLibA_54935	GGTGTCCCCCCTAGCTTCAC	153	134	12	21	61.6977	-2.1513	0.000282483	0.592504	-3.63086	0.0199459	TRUE
RPS18	HGLibA_42091	ACTTACCTTAATGGCAGTGA	217	210	16	33	91.8898	-2.15303	3.98e-05	0.524044	-4.10849	0.00613562	TRUE
HS2ST1	HGLibA_22117	CCTACCAGCATTCGGAGCTA	97	119	14	11	46.5476	-2.15916	0.00123898	0.668521	-3.22975	0.0451432	TRUE
INTS8	HGLibA_23434	TCTTCGTCAAGTTATAGCTG	376	266	26	47	137.451	-2.16243	2.01e-06	0.454998	-4.75262	0.00103789	TRUE
WDR55	HGLibB_54062	TCACCTGATGACTCCATCAG	204	164	18	24	78.8791	-2.16485	7.36e-06	0.482908	-4.48294	0.0022311	TRUE
ARPP19	HGLibA_03097	TATGTCTGCGGAAGTCCCCG	190	161	16	24	75.2778	-2.16614	1.93e-05	0.506926	-4.27309	0.00405252	TRUE
SLC3A2	HGLibA_45132	GATTCTCTATGTCCCGAACC	143	119	16	14	56.1471	-2.16652	0.0001446	0.570113	-3.80016	0.0133922	TRUE
VPS52	HGLibA_53807	TCTGGAGGATGAGTTAGTAA	144	111	13	16	54.5881	-2.17024	0.000301383	0.600492	-3.61411	0.0207835	TRUE
TOP2A	HGLibB_50931	TAATTCCACAGAACCAATGT	182	127	17	18	66.0078	-2.17658	5.65e-05	0.540494	-4.02702	0.00753604	TRUE
hsa-mir-6737	HGLibA_63101	TCTGGCGGGAAGCTGGGTAG	136	153	19	14	62.0616	-2.17792	6.61e-05	0.545866	-3.98984	0.00831002	TRUE
SRRT	HGLibA_47056	GTGATGACGAGTACGATCGA	174	127	15	19	64.3262	-2.17874	8.02e-05	0.552436	-3.94387	0.00933957	TRUE
CSF1R	HGLibB_11311	GACAGGGCAGTAGTGCGTCC	330	337	22	53	143.134	-2.17984	1.56e-05	0.504576	-4.32014	0.00353279	TRUE
DNAJA3	HGLibA_13516	TCACGTTGATCGTCTCGTAC	178	133	14	21	66.4638	-2.18194	9.49e-05	0.559018	-3.90317	0.0103855	TRUE
SCRN2	HGLibA_43052	GGACATCTCGGCCCAACACC	216	250	29	24	100.059	-2.18243	1.12e-07	0.411322	-5.3059	0.000159372	TRUE
CRYBA1	HGLibB_11240	TTCGTTGTTGAACCAGCCCA	214	237	23	28	96.7961	-2.18487	2.17e-07	0.421418	-5.18456	0.000246224	TRUE
VN1R4	HGLibA_53703	AATGATCTTATCACAGACCG	175	142	24	12	67.7169	-2.18605	0.000132128	0.571896	-3.82246	0.012692	TRUE
NUDT17	HGLibA_32958	TAGCAAGACAGTCTTGTCGC	179	183	24	17	77.5411	-2.18847	3.54e-06	0.472016	-4.63644	0.00140138	TRUE
THSD4	HGLibB_49344	CACAGCCCTCCACTCAACAC	100	104	13	10	43.6785	-2.19449	0.00137576	0.685843	-3.19969	0.0475056	TRUE
SOS2	HGLibB_46149	AGCAGTCCTCATCCCTTAGC	178	133	22	13	66.3001	-2.19528	8.89e-05	0.560169	-3.91897	0.0100646	TRUE
hsa-mir-1184-3	HGLibA_57236	TTTCTTGCAGAACGAGGTGA	123	144	14	16	57.2612	-2.19577	0.000141684	0.577044	-3.80521	0.0132503	TRUE
POLR3D	HGLibB_37569	TGGCAGTTCCTCGATGACCC	265	197	34	18	98.4611	-2.19678	5.1e-06	0.481665	-4.56081	0.00176354	TRUE
MYOG	HGLibA_30886	TAAGAGGAAGTCGGTGTCCG	130	135	21	9	56.6974	-2.19717	0.000827751	0.657177	-3.34334	0.0363492	TRUE
YARS	HGLibA_54634	TGTGTACAGACTCTCCTCCG	178	160	23	15	72.1949	-2.19817	1.18e-05	0.501638	-4.38198	0.00300419	TRUE
OR7C1	HGLibB_34420	ATGTACCTAGTCACTTTCAC	164	207	28	14	79.5609	-2.19826	5.53e-05	0.545208	-4.03197	0.00744415	TRUE
SBK1	HGLibB_42748	TGGTGATGCTCACCTCCCGT	245	262	34	23	108.493	-2.2005	4.54e-08	0.402401	-5.46844	8.93e-05	TRUE
CANT1	HGLibB_07123	GAAGGACGAGCGTCTGTACG	239	164	26	19	85.7676	-2.20215	4.77e-06	0.481401	-4.57446	0.00169669	TRUE
ACP2	HGLibA_00511	GTTGAAGCGCTGCATCCCGT	226	201	32	16	91.1327	-2.20223	6.9e-06	0.489732	-4.49681	0.00212823	TRUE
FBN1	HGLibB_16933	CGAACAAAATCCATCCCCAC	127	115	14	13	51.6713	-2.20455	0.00023983	0.600224	-3.67288	0.0180535	TRUE
hsa-mir-325	HGLibA_58968	ACACTTACTGGACACCTACT	99	159	16	13	55.4564	-2.20542	0.00069624	0.650363	-3.39106	0.0330278	TRUE
RTBDN	HGLibB_42316	GGAGCTCCTACCTCCAAGGT	184	199	30	13	81.8585	-2.20972	6.03e-05	0.550845	-4.01151	0.00782987	TRUE
MED13	HGLibB_28708	CAGATGTACTTGGTGTTTGG	231	174	26	19	86.1969	-2.21071	1.69e-06	0.461738	-4.7878	0.000915151	TRUE
hsa-mir-301b	HGLibA_58431	TGGCCGCAGGTGCTCTGACG	221	190	33	13	87.572	-2.21194	7.48e-05	0.558498	-3.96051	0.00891213	TRUE
RPL14	HGLibA_41874	TCATCCTCAAGTTTCCGCAC	171	137	19	15	65.5303	-2.22006	2.35e-05	0.52502	-4.22852	0.00450444	TRUE
LSM11	HGLibA_27523	ATTCGCGTGAGCACGTTGCG	432	390	75	17	175.046	-2.22298	0.000383166	0.625941	-3.55141	0.0237335	TRUE
ZNF576	HGLibA_56293	CCCGCTTCATGTGACGCTCC	141	106	12	15	52.491	-2.2267	0.000354513	0.623409	-3.57182	0.0227452	TRUE
FDXACB1	HGLibA_17265	GTCCACGTGGCATTATGTAG	146	155	17	16	64.176	-2.23226	1.83e-05	0.520931	-4.28515	0.00394299	TRUE
ATP5B	HGLibB_03638	TCTGCTAGCTCCCTATGCCA	297	247	43	17	115.574	-2.23281	1.29e-05	0.511981	-4.36112	0.00313812	TRUE
PBX4	HGLibB_35306	GGGCGGCCTCACCATCTCCC	169	133	19	14	64.1159	-2.2354	3.46e-05	0.539872	-4.14062	0.00569656	TRUE
CCT4	HGLibA_08200	TTAGCTGGTGGAGCTGTCTA	178	124	22	11	63.9766	-2.23924	0.000247936	0.611084	-3.66438	0.0184192	TRUE
CRTC1	HGLibA_11228	TTACCCGCGCGGCCCGCGTC	203	205	14	30	86.8731	-2.24294	4.02e-05	0.5462	-4.10645	0.00615898	TRUE
SRRM2	HGLibB_46990	AGTCCAAGAAACGTAAGCAT	250	252	16	38	106.863	-2.2445	2.85e-05	0.536343	-4.18482	0.00505573	TRUE
SLC7A6OS	HGLibA_45377	GCGAGCACAAGAGCCTCCGC	203	140	17	20	72.6494	-2.24534	1.72e-05	0.522409	-4.29804	0.00381002	TRUE
RGL4	HGLibA_41011	GTTCTTTACAGACCCACGAC	200	107	15	18	64.8293	-2.24567	0.000281549	0.618352	-3.63171	0.0199034	TRUE
INHBE	HGLibA_23310	GAGTTAAGGTATGCCAGCCC	178	194	12	28	79.2435	-2.24706	0.000149476	0.592589	-3.79194	0.0136552	TRUE
N6AMT2	HGLibA_30968	ACGTGCACATCTTCACTCCA	241	242	21	31	102.715	-2.25145	1.44e-07	0.428062	-5.25964	0.000191484	TRUE
FAM35A	HGLibA_16573	ACAACCAGTATATACGATGT	113	92	10	12	43.4556	-2.25513	0.00124527	0.698551	-3.2283	0.0452502	TRUE
TNF	HGLibB_50641	AGAGCTCTTACCTACAACAT	150	168	10	24	67.6963	-2.25536	0.00043978	0.64164	-3.51498	0.025816	TRUE
DCTN5	HGLibB_12541	GTTCTTCCCAACATGAACAT	168	129	19	13	62.8728	-2.25635	5.14e-05	0.557226	-4.04926	0.00716409	TRUE
RPS18	HGLibB_42039	GGGCCGAAGATATGCTCATG	182	152	22	14	70.7572	-2.25811	1.3e-05	0.517818	-4.36083	0.00313812	TRUE
NonTargetingControlGuideForHuman_0830	HGLibA_65213	AAGCCATTGTATAACTCCAG	157	131	19	12	60.9963	-2.26023	6.77e-05	0.567313	-3.98409	0.00843226	TRUE
PTPN14	HGLibB_39393	AGAGTATGTGCTATTTCCTA	142	117	20	8	54.8304	-2.26073	0.00103188	0.688891	-3.28169	0.0412336	TRUE
[truncated: 1,583 more rows]

## Sheet: Sheet2
gene	sgRNA	guide	NT_1	NT_2	low_1	low_2	baseMean	log2FoldChange	pvalue	lfcSE	stat	padj	Significant
OCLM	HGLibB_33208	TTAAAAATCCTTTATAAAAG	10	8	164	144	62.4132	4.23229	0.000208299	1.14117	3.70873	0.0166774	TRUE
MTPAP	HGLibA_30458	CAACTCAAAAGCCTGACGAT	11	22	100	119	80.8367	3.68542	7.78e-11	0.566565	6.50485	1.16e-06	TRUE
FAM135B	HGLibA_16135	GATCTTATACCGGAATGAAG	9	9	32	78	41.2023	3.58781	6.56e-05	0.898777	3.99188	0.00826646	TRUE
MAGEB6	HGLibA_27957	TTCATATTCAAAATCCGATG	17	45	29	307	128.615	3.41728	0.000882047	1.02754	3.32567	0.0375059	TRUE
PPP1R11	HGLibB_37968	GCCTTAGCCATGGCCGAGGC	20	7	35	91	48.294	3.21431	0.000539507	0.928901	3.46033	0.028822	TRUE
CLEC10A	HGLibA_09921	TCACCTTATTCTCCAAGTAC	14	8	34	60	36.2097	3.07322	0.000533928	0.887412	3.46313	0.0287037	TRUE
DDIT3	HGLibA_12614	CCGAGCTCTGATTGACCGAA	15	14	46	74	46.3615	3.01844	2.34e-05	0.713633	4.22968	0.0044923	TRUE
hsa-mir-4699	HGLibA_60906	GTAAATTCCATTTCTTAATC	14	11	58	42	38.3692	2.95612	9.8e-05	0.758873	3.8954	0.0105984	TRUE
SGMS1	HGLibB_43781	GCATTTCAACTGTTCTCCGA	10	13	44	43	33.7573	2.87475	0.000434491	0.817108	3.5182	0.0256569	TRUE
hsa-mir-4433	HGLibA_60119	GTGAAATATTCAAACAGGAG	18	13	71	46	45.1287	2.87128	3.98e-05	0.698799	4.10888	0.0061332	TRUE
GNB5	HGLibA_19503	CTTTGCACCAGTCCATGCAC	13	18	83	31	43.8711	2.81451	0.000894128	0.847263	3.32188	0.0378712	TRUE
PRRG1	HGLibA_38870	TCAAAAAACCCATTAGCTCT	10	27	94	42	52.491	2.80759	0.000854718	0.841999	3.33444	0.0369172	TRUE
hsa-mir-4285	HGLibA_59848	CAATATTTTAAGGAATGACC	31	37	161	76	92.0473	2.74345	5.09e-07	0.546191	5.02288	0.000434126	TRUE
TACC1	HGLibA_48158	CTGTGATCCATCACTCGGAT	26	23	45	121	66.0683	2.74011	0.000147793	0.72208	3.79475	0.0135701	TRUE
IRX1	HGLibA_23629	GGTAATAAGCCGGCGCCGTG	25	21	101	54	60.5216	2.70215	9.6e-06	0.61051	4.42605	0.00265263	TRUE
PHF3	HGLibB_36332	TCTTTAGAAGCTAGTTCTTC	20	24	94	54	57.8857	2.69608	1.12e-05	0.613904	4.39169	0.00290633	TRUE
COG4	HGLibA_10480	CAACCTCGCCACCACAGAGC	19	15	64	49	44.3962	2.68994	5.72e-05	0.668492	4.02389	0.00756665	TRUE
PSRC1	HGLibB_39182	ATTCTCTGTCAACTCGAAAA	17	15	47	58	41.5872	2.67935	0.00013545	0.702076	3.81633	0.0128457	TRUE
DCC	HGLibB_12461	GTCTAAAAAGTATTCTTTAT	22	36	108	82	74.8764	2.6592	5.02e-07	0.529118	5.02572	0.00043346	TRUE
PTPN21	HGLibA_39456	ACAACAAGCAAAATCAGCGC	59	65	221	176	156.941	2.63258	1.01e-16	0.317057	8.30319	6.05e-12	TRUE
CST9L	HGLibB_11463	GTCCAAGACTGTATTCTCAA	33	40	99	133	92.4397	2.63062	7.16e-09	0.454559	5.7872	2.95e-05	TRUE
LINGO4	HGLibA_26593	CCCGACTTTCGGATCAGGGC	14	33	111	40	59.1851	2.61097	0.0014938	0.822122	3.17589	0.0497719	TRUE
RIC8B	HGLibB_41186	AACAGATGAAGATAAAAGAA	19	13	50	50	39.7496	2.60829	0.000311845	0.723469	3.60526	0.0211451	TRUE
hsa-mir-5787	HGLibA_62411	GCGAGGCGGGGGCTGGGGCG	10	24	55	52	42.5476	2.60012	0.00126172	0.806353	3.22455	0.0456622	TRUE
RASA3	HGLibB_40250	AATAAAACACTTCATCGAAC	23	40	113	84	78.1278	2.59067	1.25e-06	0.534375	4.84804	0.000767422	TRUE
INSIG1	HGLibB_23343	GGCGTCACGGTGGGGAACAT	59	66	343	51	153.569	2.58179	0.00117924	0.7959	3.24385	0.0440692	TRUE
HRASLS	HGLibA_22075	CCGCCGGGACCGTTTCAGCG	43	17	128	57	72.8864	2.58129	0.000285779	0.711519	3.62786	0.0200636	TRUE
DOCK6	HGLibA_13751	GTCGAAGGGTTTCATTGCGC	27	28	62	103	66.44	2.55357	9.58e-06	0.576879	4.42652	0.00265263	TRUE
TMPRSS7	HGLibB_50590	CAGAAATCTCCAGCGGGTAG	22	79	137	170	123.18	2.54947	0.000117702	0.662051	3.85086	0.0118396	TRUE
FAM173B	HGLibB_16257	AATCTCGCGATGGAGGGAGG	13	21	42	60	41.0288	2.54454	0.000993518	0.772862	3.29236	0.0402805	TRUE
ZNF658	HGLibA_56473	GTTATAAGAAAGATCAGCAT	14	33	50	90	56.5638	2.53333	0.000934718	0.765478	3.30947	0.0389547	TRUE
PCDH18	HGLibA_35406	ATCTTTCAACCACGATGTAC	23	20	69	56	50.1005	2.49663	2.79e-05	0.595862	4.18995	0.00497235	TRUE
MRGPRX2	HGLibB_29809	CTTCCAGATTATAAATTGCC	20	18	38	71	44.2324	2.49316	0.000917553	0.752161	3.31466	0.0385353	TRUE
ALG5	HGLibA_01632	CACAACGACAGAAAGTTGTT	38	49	174	79	100.769	2.48017	4.97e-06	0.543192	4.56591	0.00173629	TRUE
TPD52L3	HGLibA_51121	AATAAATACACGTTAAATCA	14	26	62	51	45.5604	2.445	0.00065382	0.717379	3.40825	0.0319028	TRUE
PDCD11	HGLibB_35674	CTTCTAGATTTCTACTGAAG	17	20	46	57	41.8041	2.43826	0.000484177	0.698769	3.48936	0.0271795	TRUE
P4HTM	HGLibA_34912	TTAGGTGGGGCACGAGCGTA	21	37	54	107	65.7885	2.43718	0.000363092	0.683535	3.56555	0.0230319	TRUE
ETV2	HGLibB_15627	CGCGGGCCCGCCCCACGAAA	28	35	93	82	70.7547	2.4279	4.08e-07	0.479338	5.06511	0.000372019	TRUE
FIG4	HGLibB_17488	TCTACGAATATTTCAAAATG	28	20	85	47	53.0922	2.412	0.000214012	0.651562	3.70187	0.0169002	TRUE
hsa-mir-608	HGLibA_62577	GGGCCAAGGTGGGCCAGGGG	28	24	64	77	57.4079	2.40402	1.26e-05	0.550603	4.36615	0.003125	TRUE
DOCK1	HGLibB_13712	TTAAGATGAATATATGAAGC	27	21	40	88	52.6146	2.39315	0.00106317	0.731124	3.27325	0.0418537	TRUE
SLC2A5	HGLibA_44883	CCCAGCCGCGCAGCGTCTGT	25	41	131	50	72.6538	2.38873	0.000517113	0.688052	3.47173	0.0281406	TRUE
MRPL16	HGLibA_29909	GCGCTAGTGCGCCGCTCCTG	27	58	119	111	93.5388	2.38308	9.82e-06	0.539033	4.42104	0.00269618	TRUE
LYRM7	HGLibA_27758	CTCAGAACATCTGTTATACA	38	38	125	80	82.9065	2.38228	3.5e-07	0.467645	5.0942	0.000339974	TRUE
RWDD4	HGLibA_42491	TCTCTTCAGATAGGTGAAAA	35	57	163	87	100.865	2.38191	7.72e-06	0.532539	4.47273	0.00231213	TRUE
P2RY6	HGLibA_34891	GCCAGCACCGCCGAATACAC	41	33	49	146	80.5579	2.38094	0.000681782	0.700936	3.3968	0.0326272	TRUE
NPR3	HGLibB_32470	TCCTCAGTAGAGTGACTGTC	44	62	161	124	115.66	2.37642	3.77e-09	0.403209	5.89376	2.05e-05	TRUE
MYO6	HGLibB_30817	GAAGCAATAAAGTCATATCA	32	22	101	44	58.3832	2.37387	0.00051748	0.683809	3.47154	0.0281406	TRUE
TSPEAR	HGLibA_51956	CCACACACAGCGCCCGAGAC	31	45	66	135	82.7673	2.37067	9.27e-05	0.606483	3.90888	0.010299	TRUE
HMGN3	HGLibB_21696	CCTGGAGCAAAGATTAGCAG	24	40	113	58	69.153	2.3566	0.000165593	0.625683	3.76644	0.0145061	TRUE
SLC38A8	HGLibB_45030	CAACCTGCTCATGATCTCCG	37	16	53	84	56.3279	2.35056	0.000993428	0.713938	3.29238	0.0402805	TRUE
ADIPOR1	HGLibB_00977	GCTCTTGAAGCAAGCCCGAA	18	46	88	81	69.013	2.34518	0.000347089	0.655563	3.57735	0.0224919	TRUE
SLC44A3	HGLibB_45109	GCAAAACGCACTGAAAGAAC	31	18	43	83	51.995	2.34261	0.00132534	0.729687	3.21044	0.0467214	TRUE
ABCD2	HGLibA_00195	CAGCAGTGGACTAATTATGG	20	34	93	49	57.5955	2.33386	0.000553578	0.675815	3.4534	0.0292265	TRUE
RCC2	HGLibB_40635	AAAGAAGTGCCTAAACAGCA	18	33	46	85	54.165	2.32335	0.00149399	0.731569	3.17585	0.0497719	TRUE
MDN1	HGLibB_28662	CTGCTTACCTCAACCTGAAA	33	45	135	67	82.0499	2.31388	3.79e-05	0.561625	4.11997	0.0059846	TRUE
KRT14	HGLibB_25389	GGGCATTGTCAATCTGCAGA	28	43	109	74	74.6815	2.31162	1.28e-05	0.529838	4.36288	0.00313787	TRUE
C5orf34	HGLibA_06378	GTACAAGTACAATATGTTGA	32	41	54	130	76.484	2.30595	0.000438944	0.655939	3.51549	0.0257923	TRUE
SEMA4D	HGLibA_43349	CGTTGGTCCCACACACGTAA	24	22	42	73	47.6666	2.29315	0.000986664	0.696097	3.2943	0.0400843	TRUE
SFI1	HGLibB_43665	GACCTATGTGCGTCAGCAGC	44	30	108	78	76.1587	2.28794	2.7e-06	0.487581	4.69244	0.00119385	TRUE
COMMD4	HGLibB_10654	CTCAGAGTCAGGCGATGTGA	26	21	51	66	48.3486	2.28304	0.000294765	0.630698	3.61986	0.0204741	TRUE
GGTLC1	HGLibB_18998	ATGGTGGTGGGAGCTGCCGG	24	29	77	56	54.5423	2.27786	8.25e-05	0.578588	3.93693	0.00952101	TRUE
PFKP	HGLibA_36172	TCCCAGGGCGGGACGATCAT	24	22	56	58	47.0283	2.27047	0.000205425	0.611615	3.71225	0.0165104	TRUE
MUC20	HGLibA_30539	CTAAGGTGCTGTTCGTCCCT	23	39	86	68	63.374	2.25982	8.62e-05	0.575522	3.92655	0.009846	TRUE
USP3	HGLibA_53326	CGCTTACTTCTGAACTGACT	57	46	188	68	104.253	2.25671	0.000137469	0.591897	3.81268	0.0129959	TRUE
TNFRSF10D	HGLibB_50680	GCAACAGAGGCGCAGCCTCA	48	36	117	89	84.7754	2.2521	2.84e-07	0.438707	5.1335	0.000297876	TRUE
WDR26	HGLibB_53988	GATCTCCTCATGCAAGAGTC	28	42	119	54	70.7792	2.24321	0.000389832	0.632448	3.54687	0.02397	TRUE
MIDN	HGLibB_29200	GAAGCTGCAGGAGTTCGGCG	54	37	172	51	90.8382	2.23571	0.00112295	0.686272	3.25776	0.0430739	TRUE
AFP	HGLibA_01128	TTCAGGGTGTTTAGAAAACC	39	56	134	97	95.2798	2.22981	7.35e-07	0.450292	4.95192	0.000558861	TRUE
hsa-mir-4421	HGLibA_60070	GCTGAGAGTTGAACACTTGT	18	47	83	74	65.074	2.21547	0.00109283	0.678453	3.26547	0.0424551	TRUE
AEBP1	HGLibB_01082	CCACCAAGAAGCCCCCGTCA	21	43	84	70	63.7923	2.21218	0.000340747	0.617552	3.58217	0.0222387	TRUE
C19orf43	HGLibB_05655	CGATGATAAAACTCGGCCCC	37	47	97	103	83.1692	2.20873	4.65e-07	0.438204	5.04041	0.000413406	TRUE
hsa-mir-4471	HGLibA_60291	GTTTAAGTTTTAAATTTGGA	27	37	105	49	63.3106	2.20662	0.000586248	0.641852	3.4379	0.0300163	TRUE
ILF3	HGLibB_23185	TGGGGGCACTTCGTTGTGCA	28	38	66	89	64.8117	2.19246	6.91e-05	0.55095	3.97941	0.00855391	TRUE
DEFB113	HGLibB_12835	ACAAGACACAGTGAAGACAA	22	37	87	53	57.8974	2.18862	0.000624834	0.639836	3.4206	0.0312417	TRUE
hsa-mir-6888	HGLibA_63736	GATCTGTCTCGATTGTTTCC	52	59	115	144	108.286	2.18421	2.71e-08	0.392919	5.55894	6.11e-05	TRUE
KPNA4	HGLibA_25362	TTGAACAATAGCTTCTAGAG	44	69	131	132	109.795	2.17181	2.91e-07	0.423421	5.12919	0.000302124	TRUE
hsa-mir-3917	HGLibA_59544	GAGCAGGTGGGTGCGGGGCT	44	41	122	76	82.0735	2.17116	4.16e-06	0.471643	4.6034	0.00155014	TRUE
TMEM123	HGLibB_49843	AACTCCAGTGCTAACTCAAC	58	44	72	161	98.3474	2.17082	0.000167276	0.576746	3.76391	0.0145909	TRUE
ZCCHC6	HGLibB_54976	TTTGAAACCCAATCTGCTAC	46	51	94	129	93.5834	2.16486	8.44e-07	0.439572	4.92494	0.000599891	TRUE
SULT1A1	HGLibA_47731	TTCCTTGAGTTCAAAGCCCC	70	46	163	105	111.214	2.16484	7.65e-07	0.437861	4.94413	0.00056945	TRUE
CSF1	HGLibB_11309	GAGGTGTCTCATAGAAAGTT	26	35	94	48	58.7831	2.16086	0.000700606	0.637547	3.38934	0.0331564	TRUE
PSG8	HGLibB_39006	CCATCAACAACTTAAAACCC	39	30	98	60	65.657	2.14882	7.86e-05	0.544211	3.94849	0.00924874	TRUE
NonTargetingControlGuideForHuman_0699	HGLibA_65082	TGGGGACGTTTATCAATATA	51	80	236	69	125.6	2.14811	0.00107183	0.656721	3.27096	0.0420968	TRUE
SLC36A3	HGLibA_45037	CAACAAGCCGGCATTCTTTA	38	58	79	139	92.0208	2.14716	9.37e-05	0.549665	3.90631	0.0103228	TRUE
APOA4	HGLibB_02457	GGGTCAGGACCACGGCCTTC	37	33	98	62	66.5579	2.14475	4.14e-05	0.523168	4.09954	0.00623269	TRUE
GATAD1	HGLibA_18684	CGTGACTTGAAATACTCAGA	30	20	54	59	47.3855	2.14303	0.000755468	0.636176	3.36862	0.0345416	TRUE
NASP	HGLibB_31120	AGAAACTGAAGGCTCAGAAG	29	23	46	71	49.325	2.14096	0.00109086	0.655533	3.26598	0.0424391	TRUE
CHCHD10	HGLibA_09361	CTCCGAGCTCCCCCCGCTGA	28	30	78	54	55.0354	2.13763	0.000177725	0.570227	3.74874	0.0150713	TRUE
LRIG2	HGLibA_27180	GTCTAACTGGAACATCAGCT	36	22	73	58	54.7167	2.13715	0.000324818	0.594535	3.59466	0.0216813	TRUE
hsa-mir-4668	HGLibA_60790	ATCCTTTTTGTTTTTCCAGG	26	34	50	85	57.041	2.13549	0.000815718	0.637952	3.34741	0.0360195	TRUE
NPS	HGLibB_32478	TTATCCAGTTCCATCTTCTA	57	24	108	74	75.8991	2.13219	0.000428947	0.605459	3.5216	0.0254427	TRUE
FGL1	HGLibA_17463	GTAATTCAGAGACGATCTGA	35	34	53	101	65.2053	2.13034	0.000475475	0.609678	3.49421	0.0269505	TRUE
PRAMEF4	HGLibB_38268	GAAACTCATTCTCTCCCACA	62	43	132	104	98.6804	2.12811	2.26e-07	0.411126	5.17629	0.000254951	TRUE
C12orf40	HGLibA_05237	GTCCAGGGTTCTGATCAAGC	31	45	101	71	71.8497	2.12545	4.45e-05	0.520617	4.08257	0.00654135	TRUE
XPO5	HGLibB_54501	GTAGAAACACCATCAAACTT	48	77	102	177	118.142	2.12124	3.75e-05	0.514552	4.1225	0.00595066	TRUE
SH3PXD2A	HGLibB_43912	GGCTTCTCAGATGCAGCTTT	62	105	88	281	157.526	2.11622	0.00120159	0.653458	3.2385	0.0445146	TRUE
EIF2AK1	HGLibA_14723	AACACCTGTCTTGAACGAAG	39	54	104	103	87.0911	2.10892	1.45e-06	0.437666	4.81856	0.000822127	TRUE
TMEM176A	HGLibA_50071	ACCCCGTTTCTCGTAAATGA	27	28	80	43	51.2972	2.10791	0.00118914	0.650296	3.24147	0.0442593	TRUE
OTOA	HGLibA_34723	CTGCATCCGACAAAGAACCC	31	34	87	58	60.6583	2.10772	0.000105941	0.543707	3.87657	0.0111547	TRUE
CACNB2	HGLibB_06914	CTGGCGAACAAAACTATTTG	45	36	112	67	74.8658	2.09656	3.9e-05	0.509702	4.11331	0.0060612	TRUE
KIRREL	HGLibA_24999	TTGTCTCATAGCGACTCTCG	70	66	208	93	125.501	2.0907	2.16e-05	0.492145	4.24814	0.00429673	TRUE
DAXX	HGLibB_12337	AGGCGTCTCTCCTCACAACT	43	39	101	79	75.64	2.09025	2.69e-06	0.445407	4.69289	0.00119385	TRUE
SLC6A11	HGLibA_45292	CCCGCGCGTCAAGCGCGACA	37	79	98	156	107.904	2.08779	0.000269463	0.573095	3.64301	0.0194171	TRUE
PRL	HGLibA_38595	CGCGGTCAAACAGGTCTCGA	39	24	61	75	57.5951	2.08038	0.000380451	0.58548	3.55329	0.0236586	TRUE
HLA-F	HGLibB_21617	CTCCAGTGACCACAGCTCCA	30	32	69	66	56.9776	2.08013	7.8e-05	0.52657	3.95035	0.00918904	TRUE
MTRNR2L4	HGLibA_30480	CGATCTGAACTGAGATCACA	67	43	141	98	100.408	2.07803	2.73e-06	0.443039	4.69041	0.00120131	TRUE
ABCA12	HGLibA_00102	CCCGGAACATATACTTTCAA	46	73	150	110	109.413	2.07399	3.26e-06	0.445664	4.65371	0.00132856	TRUE
PRDM6	HGLibA_38395	GGGAACCTAGTAAGTCGAGC	26	35	67	64	55.4661	2.05687	0.000256756	0.56269	3.65543	0.0187962	TRUE
SENP8	HGLibA_43403	GGTAGACCAATAAACTCCAG	29	25	52	63	48.8586	2.05566	0.000700617	0.606507	3.38934	0.0331564	TRUE
NCR1	HGLibB_31321	CAGTTACTCACCAGGAAAGG	25	31	61	59	50.828	2.05511	0.000449027	0.585592	3.50945	0.0261347	TRUE
KIAA0141	HGLibB_24560	GTGTCTCCCCGAACACCCTA	63	103	195	162	150.927	2.05305	2.09e-07	0.395483	5.19125	0.000242146	TRUE
STARD4	HGLibA_47364	TATATTCAGACAGATCTGCG	35	29	88	49	57.6091	2.04878	0.000648398	0.600725	3.41052	0.0317765	TRUE
EIF2A	HGLibB_14699	CTGAAAGAACAAGCAGCAAC	67	46	105	133	101.333	2.04379	1.68e-06	0.426827	4.78833	0.000915151	TRUE
LIPJ	HGLibA_26620	TATGATATTGTAACCGAAGA	45	37	82	91	73.549	2.04096	7.17e-06	0.45471	4.48849	0.00217931	TRUE
VWA2	HGLibA_53899	GGCAGCTGAAATCTTCCCGA	31	32	59	73	56.2982	2.02998	0.000233145	0.551611	3.6801	0.0177286	TRUE
TBC1D5	HGLibB_48500	TTCCTCAAGACAAAAGTCAA	57	51	159	70	96.2488	2.02949	0.000161469	0.537937	3.77273	0.0142817	TRUE
SUPT20HL2	HGLibB_47754	CCAGTCTTCAGTATCCGGGA	36	40	90	70	67.8102	2.02702	2.61e-05	0.481997	4.20547	0.00480808	TRUE
DSE	HGLibB_13993	CTACCTGAGCAAGACACAAC	47	26	82	70	64.5245	2.02268	0.000264712	0.554525	3.64759	0.0191785	TRUE
OXER1	HGLibB_34774	CGTGCTGAGCCGTGCTTCCG	69	63	208	71	117.051	2.02002	0.000562756	0.585689	3.44896	0.0294096	TRUE
EN1	HGLibA_15097	AGCTTTAGACGCGCCCGCGC	41	60	67	142	89.9744	2.017	0.000728804	0.597008	3.37851	0.0338333	TRUE
PTPN21	HGLibB_39407	CTTTGATCAGTATGAATCCC	96	59	116	201	136.207	2.00985	2.76e-05	0.47941	4.19235	0.00493477	TRUE
DMRTA1	HGLibA_13425	GAGGTCGGCCGCTAACGCCT	55	58	172	65	99.7143	2.00838	0.000535898	0.580097	3.46214	0.0287708	TRUE
NLRP9	HGLibA_32137	GCGCTTTGCAAAGAATCGCC	37	33	79	66	61.6701	2.00804	5.74e-05	0.499133	4.02306	0.00757933	TRUE
GIMAP4	HGLibB_19054	AATGCAGCGAATAATCTCCT	88	72	211	120	140.157	2.00004	9.17e-07	0.407446	4.90871	0.000625499	TRUE
