# Supplementary material for: Genome-wide CRISPR screens identify PTPN21 and WDR26 as modulators of the mitochondrial stress-induced ISR
Source: Life Metab. 2024 May 28;3(4):loae020. doi: 10.1093/lifemeta/loae020 (PMC11749115; doi:10.1093/lifemeta/loae020)
Supplement: loae020_suppl_Supplementary_Table_S2 [file loae020_suppl_Supplementary_Table_S2.xlsx]

## Sheet: CHOP-high
gene	sgRNA	guide	Ctrl_1	Ctrl_2	high_1	high_2	baseMean	log2FoldChange	lfcSE	stat	pvalue	padj	Significant
ADRA2A	HGLibB_01043	CGGACGCGGGCAACGCGAGC	14	9	82	47	44.6524	3.13796	0.801216	3.9165	8.98e-05	0.0112128	TRUE
RNF24	HGLibB_41599	ATGTGGGAAATCCGAGCTCA	10	10	76	33	38.2208	3.10579	0.920014	3.3758	0.000736007	0.0393714	TRUE
CYTIP	HGLibB_12235	CACTTTGATATGCAAAATAC	12	9	68	44	38.8082	3.05652	0.829143	3.68636	0.000227483	0.0200006	TRUE
NPY	HGLibB_32504	CAGAAAATGTTCCCAGAACT	17	21	108	84	66.5098	2.96147	0.572057	5.17688	2.26e-07	0.000212123	TRUE
KRTCAP2	HGLibA_25854	CGAAGAGACCCGAACCAAGC	10	38	51	201	82.1747	2.91188	0.848584	3.43146	0.000600342	0.0351712	TRUE
RDX	HGLibB_40708	ATGGCTTAAACTAAATAAAA	10	28	40	156	64.0461	2.89101	0.853961	3.38541	0.000710719	0.0385017	TRUE
POLRMT	HGLibB_37589	CGGGGCTCAAACGAGCCCTA	11	18	70	62	46.089	2.79982	0.714185	3.9203	8.84e-05	0.0111621	TRUE
MBD3L2	HGLibB_28434	TTTGAAAGGGGAAGCTCAAA	23	19	93	95	65.3565	2.77543	0.52458	5.29077	1.22e-07	0.000134656	TRUE
GIMAP5	HGLibB_19058	GAGCAGTGAAACGCCCCAGC	20	23	30	174	66.649	2.76723	0.846783	3.26793	0.00108337	0.0498252	TRUE
FBXO27	HGLibA_17057	AGTCTCCCGCCCGTAACGCC	21	31	134	94	80.6777	2.76057	0.553881	4.98404	6.23e-07	0.000401882	TRUE
MAGEA11	HGLibA_27899	CATACACCCCCATAATGCTC	37	56	42	403	144.032	2.75952	0.835721	3.30196	0.00096012	0.0461681	TRUE
SSX5	HGLibB_47158	AATACTTCTCTGAGAAAGAG	20	20	61	117	60.4973	2.72871	0.594767	4.58785	4.48e-06	0.00166052	TRUE
FOLR1	HGLibA_17782	AGGGTTTAACAAGTGCGCAG	17	25	78	105	63.2259	2.7137	0.557834	4.86471	1.15e-06	0.000628016	TRUE
BHLHE41	HGLibB_04481	ACTGTCAATTTCAGATGTTC	12	30	86	95	63.1469	2.70252	0.658281	4.10542	4.04e-05	0.00691927	TRUE
PCSK1N	HGLibB_35623	CGCCCCCCGCGCTCTGCGCG	11	46	117	128	85.5862	2.69289	0.714056	3.77125	0.00016243	0.0163659	TRUE
TNP1	HGLibB_50829	CAGCAAAAGAAAATACCGTA	22	13	40	111	50.8621	2.67104	0.765122	3.491	0.000481223	0.0306598	TRUE
hsa-mir-6811	HGLibA_63423	CCGATCTTCACGACTCTGCA	22	19	104	59	58.8279	2.63813	0.663907	3.97364	7.08e-05	0.00970296	TRUE
CCDC115	HGLibB_07546	GGGGGCTCACCTGCTTCGCG	30	25	126	89	77.175	2.60162	0.533695	4.87472	1.09e-06	0.000613671	TRUE
RORB	HGLibA_41777	CACATGTGATGACTCCGTAG	30	22	53	160	72.1069	2.58922	0.657868	3.93577	8.29e-05	0.0107275	TRUE
SEMA3E	HGLibA_43332	AATCAGTGACGGCTATAAAG	24	19	75	94	59.326	2.57657	0.547907	4.70258	2.57e-06	0.00113604	TRUE
ATCAY	HGLibA_03424	CTCACCTCCGGTCGATCATC	11	21	51	76	44.2979	2.56918	0.743268	3.4566	0.00054704	0.0331044	TRUE
CCDC7	HGLibA_07846	GGGCAAAGCATACCGTAAAA	28	24	85	118	71.068	2.56009	0.489363	5.23147	1.68e-07	0.000167328	TRUE
PSMB6	HGLibA_39116	CGGGAATCATCATCGCAGGC	20	40	86	149	81.6841	2.5406	0.569511	4.46101	8.16e-06	0.00238853	TRUE
KRTAP3-3	HGLibA_25747	TGGGGGACAGTTGTCACAGC	24	14	85	53	50.26	2.50768	0.72391	3.46408	0.000532042	0.0325741	TRUE
ZNF286A	HGLibA_55749	CAAACCTGAGAGCTACAACT	25	17	90	63	55.4849	2.50321	0.646195	3.87377	0.000107166	0.0124143	TRUE
PLK1S1	HGLibA_37187	CGGCCCATAAAGATTGTTGC	23	31	48	161	71.204	2.49368	0.692319	3.60192	0.000315875	0.023961	TRUE
KIAA1107	HGLibA_24690	GAGCAGCACAGCCGATCTGT	36	23	62	161	76.7239	2.48262	0.614099	4.04271	5.28e-05	0.00814236	TRUE
KHDRBS3	HGLibB_24537	CGCTTCAGAGAATTGCCACG	24	18	66	87	54.2106	2.46486	0.584735	4.21535	2.49e-05	0.00494237	TRUE
CSNK1G3	HGLibB_11386	AGAGACGATTTAGAAGCTTT	30	22	104	78	66.2501	2.44033	0.565708	4.31376	1.6e-05	0.00377971	TRUE
ESM1	HGLibB_15547	TCTACTTTCAGAGCATGACA	22	34	109	87	71.2825	2.42712	0.558719	4.34409	1.4e-05	0.00345007	TRUE
hsa-mir-369	HGLibA_59340	TCAATAAAGCGAATATAACA	16	24	82	57	50.8581	2.42512	0.690496	3.51215	0.000444505	0.0295907	TRUE
hsa-mir-3166	HGLibA_58743	TAAATTTTTTTGAGGCCAGT	15	31	67	98	58.4847	2.42321	0.646293	3.7494	0.000177261	0.017299	TRUE
KNDC1	HGLibB_25305	CTCACCCTGCAGCGCTCCGA	34	40	92	170	92.1961	2.39884	0.47357	5.06543	4.07e-07	0.00030988	TRUE
C1orf21	HGLibB_05822	TGCCACTGTTCAAAATGAAG	30	18	76	88	58.9548	2.38275	0.575621	4.13943	3.48e-05	0.00627013	TRUE
OLFM1	HGLibA_33343	CCGCCTGTCCAAGACCTCTA	24	20	49	104	53.7078	2.3697	0.649563	3.64814	0.000264143	0.0219471	TRUE
EPHA6	HGLibB_15281	GCAAAAGCTTTATAGAATCC	15	24	57	75	47.3886	2.34903	0.671379	3.49882	0.000467323	0.0302743	TRUE
LAMA3	HGLibB_25909	AGGCAAATATGGCTGTCACC	38	33	148	77	84.2978	2.31588	0.584068	3.96508	7.34e-05	0.00996613	TRUE
ZNF709	HGLibB_56538	TATAGAGGCCAAGTTAACAA	17	36	73	101	62.7019	2.29826	0.624987	3.67729	0.000235724	0.0204541	TRUE
WDR85	HGLibA_54200	GCCTCGTCTCATTCACCATC	25	36	109	85	71.7168	2.29105	0.548981	4.17327	3e-05	0.00562782	TRUE
PARVB	HGLibA_35260	GATGATTGACCCCACTTCCA	93	125	113	624	253.572	2.27593	0.631302	3.60513	0.000311994	0.0237723	TRUE
SOX2	HGLibB_46196	GTGCCCGGCACGGCCATTAA	22	21	51	88	49.7534	2.27413	0.634108	3.58635	0.000335337	0.0248596	TRUE
CYBA	HGLibA_12016	GGCCCGAACATAGTAATTCC	16	32	59	96	55.6846	2.26565	0.665611	3.40386	0.000664408	0.0371561	TRUE
POLR2E	HGLibB_37527	ACTTGGGGGCCATGTCGACC	22	24	87	55	53.1194	2.26371	0.664195	3.4082	0.000653928	0.0368267	TRUE
CCDC96	HGLibB_07930	CGTTAGCCCTTTCGGGGCCT	21	40	108	80	70.0393	2.24511	0.611067	3.67409	0.0002387	0.0206373	TRUE
TLE3	HGLibB_49552	GTGGCCCGCATCGGGGGGTG	28	26	98	66	61.3698	2.2387	0.596962	3.75015	0.000176727	0.017299	TRUE
TRAPPC12	HGLibB_51243	TAGTACTCGTAATAAAGATC	74	58	95	330	148.908	2.23378	0.560505	3.9853	6.74e-05	0.00944462	TRUE
GPRIN2	HGLibB_20114	TCCGGCGCGGCCCCCGAGTG	25	26	90	63	57.3142	2.21724	0.611481	3.62602	0.000287827	0.0228728	TRUE
PHF10	HGLibA_36332	TTACGGAATACTCTTTATAA	25	49	113	112	83.1576	2.20817	0.537912	4.10507	4.04e-05	0.00691927	TRUE
ELK3	HGLibB_14893	CTCACCTGGAACAGCGTGCT	38	45	69	191	92.2037	2.19977	0.572553	3.84203	0.000122019	0.0133696	TRUE
IL15RA	HGLibB_22952	CGGGACAATAGCTGCTGTTG	43	50	145	133	103.239	2.19486	0.411794	5.33001	9.82e-08	0.00011384	TRUE
NOSTRIN	HGLibB_32293	AGAGGGAATGAAATCCACAG	17	26	66	63	47.8334	2.19425	0.665892	3.29521	0.000983489	0.0469139	TRUE
CCDC66	HGLibA_07836	CCGTTCTATGACTGCTCTCT	43	28	88	125	77.7186	2.18244	0.484707	4.50259	6.71e-06	0.00215465	TRUE
CRIPT	HGLibA_11162	AAAAGTTCTGTGCACCAACC	19	27	68	69	50.7467	2.18116	0.625292	3.48822	0.000486241	0.0308971	TRUE
B3GNT4	HGLibA_03991	AGAATCTGACCTTTGGTAAA	31	67	92	209	107.902	2.17245	0.583299	3.72442	0.000195764	0.0183659	TRUE
IRX1	HGLibA_23629	GGTAATAAGCCGGCGCCGTG	25	21	70	65	50.2435	2.17199	0.613124	3.54249	0.000396363	0.0274028	TRUE
PAX6	HGLibB_35264	CTGCTGATAGGAATATGACT	23	30	56	103	57.5824	2.15859	0.602881	3.58045	0.000343	0.0251246	TRUE
CCL13	HGLibA_07966	CCAGGTGTTTCATATAATTC	18	42	77	101	65.4369	2.1537	0.632925	3.40277	0.00066706	0.0372521	TRUE
TCEANC2	HGLibA_48731	ATCCCAAAACCGAGTCGTTG	22	54	92	131	81.9152	2.13206	0.596409	3.57483	0.000350451	0.0253977	TRUE
OPN5	HGLibA_33441	CGATCCAGCCAAACACCCAG	22	49	85	123	76.3707	2.13028	0.588038	3.62269	0.000291553	0.0230381	TRUE
PTN	HGLibB_39347	AAAGTGAAGAAGTCTGACTG	23	40	64	122	67.5197	2.12917	0.601381	3.54047	0.000399411	0.0275179	TRUE
PLA2G4F	HGLibA_36916	GGAGCTCACCCTCTATGACA	25	24	65	75	51.9705	2.11895	0.579316	3.65767	0.000254522	0.0214764	TRUE
DUSP26	HGLibB_14146	AGGCACGCCCGAGGCCTATG	32	25	49	118	60.1519	2.11681	0.637359	3.32121	0.000896265	0.0443662	TRUE
SOST	HGLibA_46208	CTCGGGGTACTCTCCGAGCT	46	94	118	296	148.981	2.11263	0.547844	3.85627	0.000115131	0.0129402	TRUE
MYSM1	HGLibB_30881	GCGGCGGCGGGGGCACAGCC	26	29	55	104	57.9073	2.10582	0.592761	3.55257	0.000381489	0.0266991	TRUE
KIAA1161	HGLibA_24703	CGCATAGCGTCAGAACCCCG	50	68	176	149	122.928	2.07937	0.413891	5.02397	5.06e-07	0.00035135	TRUE
DDX60L	HGLibA_12764	CTTGTGGATCTTCTGAGTAA	33	43	130	76	79.1367	2.07806	0.575751	3.60931	0.000307013	0.0236423	TRUE
PNOC	HGLibA_37398	CTTCACCGGGGCCCGGAAGT	26	32	60	104	60.1691	2.07742	0.569931	3.64503	0.000267358	0.0220912	TRUE
MRFAP1	HGLibA_29829	GCGTCGCTGACGCGCGAGCA	28	33	92	74	63.0255	2.06677	0.554693	3.72598	0.000194561	0.0183058	TRUE
LAMB4	HGLibA_25966	GGGCAGGAACACGCAGCTTA	43	48	114	136	93.4204	2.05854	0.403072	5.10713	3.27e-07	0.000271202	TRUE
ZNF584	HGLibA_56317	CAGCTTAGACGGGTAACTGA	36	36	87	109	73.2264	2.04396	0.458978	4.45329	8.46e-06	0.00242712	TRUE
hsa-mir-4469	HGLibA_60283	AGCGACCCTAGAGGGAGCGG	25	31	60	94	57.0027	2.0429	0.573199	3.56404	0.000365192	0.0260471	TRUE
hsa-mir-6071	HGLibA_62537	GGGCATCTTCTGTGGTGGCG	32	54	65	177	87.6712	2.04045	0.613717	3.32474	0.000885017	0.0439918	TRUE
SHC3	HGLibB_43953	CAGTACCTTTCTCTTCTTGA	44	61	154	127	106.981	2.03913	0.444777	4.58461	4.55e-06	0.00167094	TRUE
SPCS3	HGLibB_46509	AAAAATGTAGAAGATTTCAC	34	29	100	66	63.8035	2.03609	0.587102	3.46803	0.000524282	0.0323335	TRUE
COTL1	HGLibA_10799	CCCGGTGGTGAAGCGCACGA	35	38	106	88	73.9014	2.03174	0.496596	4.09133	4.29e-05	0.00712007	TRUE
ASIC2	HGLibA_03303	CGGGGTCCCGATGGACCTCA	53	60	93	216	113.013	2.01362	0.485057	4.15132	3.31e-05	0.00607847	TRUE
NonTargetingControlGuideForHuman_0111	HGLibA_64494	GAACGCCGCTCAAGTTGATA	49	50	161	95	99.1655	2.01309	0.51332	3.92171	8.79e-05	0.0111206	TRUE
EPB42	HGLibA_15260	GCTCCCGGCGCCTCTTTGTG	35	112	188	205	148.436	2.00975	0.57499	3.49527	0.000473581	0.0304489	TRUE
BCS1L	HGLibB_04370	GCTGCGGGGCCACGCTCAGC	65	57	91	242	121.269	2.0074	0.50761	3.95462	7.67e-05	0.0102053	TRUE
CSPG5	HGLibB_11405	CGCCGCGCCATGGGGCGAGC	37	46	64	162	82.5302	2.0017	0.57095	3.50591	0.000455048	0.0298458	TRUE
PDE4A	HGLibA_35786	CTGGTGATGGAAATCCGCGG	25	34	80	74	58.6822	1.99664	0.570261	3.50127	0.00046305	0.0301619	TRUE
RRN3	HGLibA_42261	CTCCCCCAAGAAAAACTGTT	35	37	87	102	71.2973	1.99452	0.466854	4.27225	1.94e-05	0.00423163	TRUE
ORM1	HGLibA_34619	CCACCTACCTGAATGTCCAG	24	44	96	80	67.4689	1.98662	0.592703	3.35179	0.000802905	0.0414374	TRUE
S100A6	HGLibA_42564	TCTTCCACAAGTACTCCGGC	30	70	105	161	99.3211	1.98651	0.554846	3.58029	0.000343212	0.0251248	TRUE
SP1	HGLibB_46226	GCTACTTCGAGCCTGTGAAA	48	49	96	160	95.2917	1.98287	0.429111	4.62088	3.82e-06	0.00150543	TRUE
PLAA	HGLibB_36884	AATACTAGCATCATTTGCAC	30	23	61	77	51.9687	1.98282	0.585827	3.38465	0.0007127	0.038563	TRUE
DUSP14	HGLibA_14142	GGACTCCTTCTCATAGACGT	59	50	94	195	106.659	1.9796	0.461308	4.29128	1.78e-05	0.00405064	TRUE
ARHGEF9	HGLibB_02878	TTACCTCACAAATATCCTTG	46	63	112	175	107.19	1.97892	0.424061	4.66659	3.06e-06	0.00129658	TRUE
KRTAP8-1	HGLibA_25826	TAGCCGAAGCCATAGCCCAC	40	25	88	78	63.5118	1.97819	0.559384	3.53637	0.000405667	0.0278364	TRUE
ZAR1	HGLibB_54710	CCCAGTAAAACTTCGCCACG	33	63	134	113	94.7695	1.97681	0.525058	3.76494	0.000166587	0.0165612	TRUE
INTU	HGLibA_23438	CATCAGTCCAATCAGAAGAC	26	37	80	83	61.9781	1.9767	0.546771	3.61523	0.000300085	0.0233415	TRUE
CALB1	HGLibA_06985	AGCCGAGTATACAGACCTAA	55	39	110	133	91.7651	1.97585	0.42142	4.68855	2.75e-06	0.00120336	TRUE
FAM149B1	HGLibA_16153	ATAACTCACACCATATCCCC	38	30	105	66	66.4343	1.97266	0.589798	3.34464	0.000823909	0.0420635	TRUE
ZNF425	HGLibB_55896	AATGCTATTAATCAGCGAAC	54	26	109	92	77.2447	1.96153	0.563303	3.48219	0.000497335	0.0313684	TRUE
PIP5K1B	HGLibA_36717	ACTGCATCATCTGCTATTAA	54	44	120	129	94.7839	1.95574	0.402031	4.86464	1.15e-06	0.000628016	TRUE
DSN1	HGLibA_14034	TTTCTTTAGAACGTCAGACT	44	74	116	190	114.513	1.95086	0.460431	4.23704	2.26e-05	0.00469478	TRUE
APOPT1	HGLibA_02556	CGAAGGTTTGAATATTTATC	69	103	202	237	166.685	1.94918	0.350856	5.55551	2.77e-08	4.41e-05	TRUE
VRK1	HGLibA_53824	CGTGTAAAAGCAGCTCAAGC	28	34	71	87	59.8901	1.9474	0.532583	3.65652	0.000255663	0.0215271	TRUE
hsa-mir-1468	HGLibA_57850	GGGAATCATAAAGAGGTGGG	25	38	76	84	60.9428	1.94533	0.559395	3.47757	0.000505984	0.0317295	TRUE
EPCAM	HGLibA_15273	TGTCTGTGAAAACTACAAGC	55	44	140	106	95.2167	1.94442	0.460713	4.22047	2.44e-05	0.00489224	TRUE
LOR	HGLibB_26989	GCGGTCCAGTGCCAGAGCTA	40	60	128	121	95.7497	1.92604	0.455382	4.22951	2.34e-05	0.00477181	TRUE
GALNT1	HGLibA_18528	GGCTCTGATATGACCTATGG	36	34	95	77	66.6016	1.92186	0.524853	3.66171	0.000250539	0.0212757	TRUE
UTP20	HGLibA_53447	AGCTTGCAGTTCTATCAATC	52	60	119	162	106.456	1.91971	0.383206	5.00961	5.45e-07	0.000367881	TRUE
CIB3	HGLibB_09680	CAGCCCCCCCCGCGTCAGTT	54	99	254	115	146.361	1.91909	0.582776	3.29301	0.000991201	0.0471876	TRUE
E4F1	HGLibA_14331	GCGGGTGACGGCCGCTCATA	44	44	123	92	83.5903	1.91754	0.484005	3.96183	7.44e-05	0.0100686	TRUE
CHAF1A	HGLibA_09348	CCGACCTGTGGCGGCTCCCC	57	29	75	140	80.4944	1.90742	0.558734	3.41383	0.000640568	0.03642	TRUE
PLXNC1	HGLibA_37279	GGAGATACCTTTGTAGCGAA	38	51	132	83	84.3313	1.90734	0.544752	3.50129	0.000463004	0.0301619	TRUE
NPR3	HGLibB_32470	TCCTCAGTAGAGTGACTGTC	44	62	83	185	99.7863	1.89952	0.514939	3.68884	0.000225282	0.0198802	TRUE
LIN9	HGLibB_26546	CTTTACAGAAAACACCTGTT	51	59	149	117	103.51	1.89797	0.437419	4.33901	1.43e-05	0.0035034	TRUE
ISM2	HGLibB_23645	AGGGGTACTCAAGGTTGTGT	41	71	99	182	105.49	1.89603	0.499275	3.79756	0.000146129	0.0151584	TRUE
CREB1	HGLibB_11076	AAAGAATTTCCCTTCGCTTT	63	147	146	389	198.054	1.89183	0.5551	3.40809	0.000654199	0.0368267	TRUE
KIF21A	HGLibB_24864	TACTGTGAATACAGAATCAG	47	36	71	135	77.2723	1.8907	0.510345	3.70475	0.000211603	0.0191178	TRUE
SPERT	HGLibB_46568	CTATACCTGGCAACTCACAT	50	43	111	113	86.4007	1.88105	0.422726	4.44981	8.59e-06	0.002455	TRUE
ACTA2	HGLibB_00598	TCAGGGGTGCCTCCGTGAGC	35	63	138	96	91.7711	1.88092	0.551699	3.40932	0.000651257	0.0367783	TRUE
hsa-mir-617	HGLibA_62707	TTATTGAATCAGAAGGAGCC	29	30	70	72	54.7867	1.87704	0.559087	3.35734	0.000786976	0.0409959	TRUE
NMNAT3	HGLibA_32191	GATGAAGAGCCGAATACCTG	50	48	68	175	90.3786	1.86963	0.544485	3.43375	0.000595285	0.0349543	TRUE
RGS10	HGLibB_41002	CAGAAGGCGTGAAAAGATTT	44	36	116	71	73.836	1.86825	0.565065	3.30626	0.000945517	0.045798	TRUE
ASAP2	HGLibA_03198	AAATGAAGAGCAGTACACCC	53	74	175	125	117.752	1.86727	0.459824	4.06084	4.89e-05	0.00775297	TRUE
FLRT2	HGLibA_17658	ATCGGGGCTCTAAGTTAACC	31	49	98	92	73.8261	1.85747	0.522717	3.5535	0.000380142	0.0266674	TRUE
HSBP1L1	HGLibB_22124	TCAGGCAGAAAATCTATTTC	72	72	131	217	131.968	1.85639	0.366958	5.05887	4.22e-07	0.000316702	TRUE
YAE1D1	HGLibA_54626	CAAAGCAGTTACTCTTCAAC	48	38	61	149	78.4455	1.85314	0.564895	3.2805	0.00103624	0.0484967	TRUE
ETFDH	HGLibB_15605	CCTAGTAGCTCTTGGTCTTG	85	63	134	221	134.758	1.84979	0.378768	4.8837	1.04e-06	0.000600532	TRUE
FAM220A	HGLibB_16492	CTTACTGATTCTCTCACATA	43	47	74	144	82.2161	1.84939	0.494799	3.73765	0.000185746	0.0177702	TRUE
KCNH1	HGLibB_24177	CTTGTACATCAGAATTTCAA	38	28	72	84	60.1088	1.84827	0.531244	3.47914	0.000503017	0.0316099	TRUE
LOC100506422	HGLibA_26861	AAGATGGAGGGAGCACGTCT	39	77	128	147	106.211	1.83988	0.488094	3.76951	0.000163565	0.0164399	TRUE
SNRK	HGLibB_45883	GGAATGTTATACTTTGTAGC	55	48	114	128	93.5313	1.83945	0.395975	4.64538	3.39e-06	0.0014073	TRUE
PGR	HGLibB_36239	AACTTCTTTCAGTAGTCAAG	61	50	103	161	100.605	1.83934	0.408484	4.50285	6.7e-06	0.00215465	TRUE
hsa-mir-548av	HGLibA_61931	GCCATCACCTTTACCTTTAA	71	64	130	190	122.341	1.83704	0.355939	5.16112	2.45e-07	0.000223736	TRUE
AGGF1	HGLibA_01189	TCTATAGTATTTCCACTAGT	84	81	191	194	149.579	1.83383	0.315479	5.81285	6.14e-09	1.29e-05	TRUE
CDKN3	HGLibB_08840	GTGAATTGTTCTCAGTTTCT	47	96	148	191	130.417	1.83226	0.46784	3.91642	8.99e-05	0.0112128	TRUE
ACO2	HGLibA_00463	CACATAGCCGTCCCGCTCAA	46	50	86	142	86.8185	1.8304	0.447215	4.0929	4.26e-05	0.00710896	TRUE
EZH2	HGLibA_15836	AAAACTTCATCTCCCATATA	34	41	66	112	67.747	1.8263	0.522742	3.49369	0.000476391	0.0305458	TRUE
HRCT1	HGLibB_22060	CTTCCGGCGGCGGGGCCACC	47	39	97	102	77.3342	1.82187	0.448128	4.0655	4.79e-05	0.00764034	TRUE
ARL5C	HGLibB_02979	TTTATATAGCTCCTCCCGAG	61	103	127	262	147.276	1.80836	0.469018	3.85563	0.000115433	0.0129402	TRUE
RBM11	HGLibB_40426	AGATAAATTCACACAACTAC	29	35	67	81	57.304	1.80806	0.545153	3.31661	0.000911182	0.0448228	TRUE
HUWE1	HGLibB_22401	TTGAAATCATGAAAGTAGAC	72	57	79	228	114.784	1.80707	0.540667	3.34229	0.00083089	0.0422332	TRUE
KPNA4	HGLibA_25362	TTGAACAATAGCTTCTAGAG	44	69	137	121	101.328	1.8042	0.462847	3.89806	9.7e-05	0.0117477	TRUE
GLTSCR1L	HGLibB_19329	GGCGAAAATTGAATTTGAAT	33	36	59	102	61.4548	1.80214	0.548282	3.28687	0.00101306	0.0478484	TRUE
EZH2	HGLibA_15834	ACACGCTTCCGCCAACAAAC	59	65	130	155	110.526	1.80132	0.36343	4.95645	7.18e-07	0.000458394	TRUE
KPNA2	HGLibA_25358	ATTTCGGAATCAAACCAGCC	28	45	78	90	65.2695	1.79982	0.545777	3.29771	0.000974767	0.0465723	TRUE
ANK3	HGLibB_01937	TTATTCACGAAGCTCTAGAA	36	59	92	128	84.8147	1.79767	0.489368	3.67346	0.000239291	0.0206734	TRUE
CGGBP1	HGLibB_09309	AGTCAAAGACTCATACCAAG	50	40	64	147	79.6771	1.79758	0.54408	3.30389	0.00095354	0.0459504	TRUE
NEFM	HGLibB_31580	GGTCCAACACAAATTTGTCG	59	36	89	129	83.8844	1.7958	0.475989	3.77278	0.000161439	0.0162936	TRUE
SLC17A7	HGLibA_44478	AATAACAGCACGACCCACCG	84	86	165	225	150.589	1.79211	0.311995	5.74405	9.24e-09	1.74e-05	TRUE
FLCN	HGLibB_17582	CTGGTGGCTGACGTATTTAA	55	49	85	156	91.9065	1.79168	0.453976	3.94665	7.93e-05	0.0104326	TRUE
ATP6V1G3	HGLibB_03760	CCCCTGAGACTGGCTTGTCA	85	83	214	162	148.917	1.79089	0.379035	4.72487	2.3e-06	0.00104138	TRUE
hsa-mir-6740	HGLibA_63114	GAGGAGAAACTTGAGGTCTC	33	44	74	103	68.3139	1.79004	0.505482	3.54126	0.000398214	0.0274513	TRUE
C4orf26	HGLibB_06305	TGTGCAAATTAATATGCTGC	38	50	69	136	77.9891	1.7896	0.525176	3.40762	0.00065532	0.0368555	TRUE
C10orf128	HGLibB_05047	AAGACCCCTGGGGCTGAAAT	42	68	129	120	97.8169	1.78834	0.468539	3.81684	0.000135173	0.0143332	TRUE
FAM196A	HGLibB_16358	AAGAAAACTCCACCCTATTG	46	93	108	217	123.597	1.78645	0.525339	3.40057	0.000672463	0.0374138	TRUE
TMEM236	HGLibB_50213	CAGGTTCAAAAGAGCATTAA	55	52	99	146	94.3728	1.78598	0.405506	4.40433	1.06e-05	0.00280299	TRUE
DDN	HGLibA_12625	GGCGTCCCGCAGGTTTACTT	37	80	119	149	104.013	1.78379	0.516422	3.45413	0.000552072	0.0332654	TRUE
AQP12B	HGLibA_02586	GCCAGCTTCAGCAGCGTGCC	36	44	93	87	70.7425	1.78301	0.494008	3.60927	0.000307063	0.0236423	TRUE
DYNLRB2	HGLibA_14261	TATTCCCATCCGAACAACCT	46	35	88	94	71.1383	1.77977	0.476641	3.734	0.000188466	0.0179301	TRUE
hsa-mir-6793	HGLibA_63350	TCACTGTGGGTTCTGGGTTG	45	49	127	80	82.799	1.77642	0.529293	3.35621	0.000790195	0.041074	TRUE
PLEKHA1	HGLibA_37063	CGACTTAGGTTATCAGAATT	59	62	145	124	106.287	1.77284	0.405738	4.36943	1.25e-05	0.00314538	TRUE
SLC22A15	HGLibB_44499	GCGGCCCGCCATGGAGGTGG	35	43	94	79	68.4604	1.76841	0.520321	3.39869	0.000677099	0.037497	TRUE
SLC25A36	HGLibB_44668	CCGAGTCTTTATAAGCCAAA	49	54	88	146	89.9816	1.76587	0.440326	4.01038	6.06e-05	0.00885412	TRUE
PKM	HGLibB_36784	CATCAGGTTTGATGAAATCC	67	66	94	210	115.616	1.75928	0.462242	3.80598	0.000141243	0.0148451	TRUE
OR4K17	HGLibB_33983	TGGGGTTGAAATGGTACTGT	58	65	162	106	107.336	1.75865	0.472421	3.72264	0.000197149	0.0184331	TRUE
LY6D	HGLibB_27613	CTGGCCCTGTAGCCACAGCC	43	43	103	86	74.9234	1.75825	0.483815	3.63415	0.0002789	0.0226042	TRUE
hsa-mir-3674	HGLibA_59248	CATCTCAAACGGCCAATCTT	51	58	94	152	94.8263	1.75735	0.427015	4.11542	3.86e-05	0.00668755	TRUE
MAP2K4	HGLibB_28108	CACCTTTCAAATCTACAGCA	40	56	122	88	83.8157	1.7556	0.517529	3.39227	0.000693156	0.0379637	TRUE
U2AF1L4	HGLibA_52495	TGGCTGAACTCAGTAACCGC	41	69	106	141	96.0422	1.75531	0.467698	3.75309	0.00017467	0.0171506	TRUE
TSHZ2	HGLibA_51865	CTGACCAGTAGGAATCCGAC	67	48	119	135	99.4482	1.7524	0.401535	4.36425	1.28e-05	0.00321307	TRUE
C11orf80	HGLibA_05186	AATGAACCCACTTTGAACCT	86	116	157	299	174.924	1.7451	0.389659	4.47852	7.52e-06	0.00229516	TRUE
GNB2	HGLibB_19463	GGGTCCTCCGGGTCCTCATC	62	91	156	182	132.459	1.74137	0.3786	4.59949	4.24e-06	0.00160529	TRUE
PRELID1	HGLibB_38380	TTCAAAACCCTTCATAGTCT	53	79	130	162	114.146	1.73931	0.406436	4.27941	1.87e-05	0.00416265	TRUE
ZNF720	HGLibA_56626	GCCCTCAGAATTTAAACTTA	32	52	88	97	72.7102	1.73884	0.518842	3.35138	0.000804085	0.0414374	TRUE
IFNK	HGLibB_22685	CAGCAATGAATATACCCATA	40	55	110	97	82.1399	1.73854	0.480351	3.61931	0.000295388	0.0231898	TRUE
UCHL5	HGLibA_52806	CTGATAATGTCTCGCCTAAA	59	82	162	145	121.785	1.73649	0.406206	4.2749	1.91e-05	0.0042139	TRUE
TMPRSS11A	HGLibA_50612	GGCAGTGACCATAGGTCTCC	96	119	258	207	185.366	1.73489	0.353529	4.90736	9.23e-07	0.000558317	TRUE
DMRTA1	HGLibB_13408	TTGCTGGAAAACTTCGAAAG	39	38	62	109	65.9542	1.73151	0.524417	3.30178	0.000960722	0.0461785	TRUE
C2orf47	HGLibA_06133	TCTGATTCCCCAACTTAACC	71	79	190	131	128.876	1.72984	0.429029	4.03199	5.53e-05	0.00839195	TRUE
SLC9A5	HGLibB_45364	CAGGCTATTTCATGCCTAGC	69	33	93	129	86.5349	1.72533	0.519891	3.31864	0.000904555	0.044647	TRUE
PRAMEF11	HGLibB_38234	ACTGTCCAAGGATGAGAGAA	52	64	101	153	98.8295	1.71628	0.415894	4.12673	3.68e-05	0.00648948	TRUE
MIEF2	HGLibA_29247	GCCGCTCTACGACGGGCTGC	53	34	83	105	73.6861	1.71622	0.48784	3.51799	0.000434822	0.0291666	TRUE
MBLAC2	HGLibA_28504	CCTCTACCAGTTCGACCGCG	37	49	97	86	72.9973	1.7045	0.502183	3.39418	0.000688345	0.0378914	TRUE
VAC14	HGLibA_53486	GTAAATCCTCTCTCGCAACA	59	57	125	122	98.109	1.70406	0.394597	4.31848	1.57e-05	0.00372188	TRUE
SMG6	HGLibB_45650	GAAGTTCAGGCAACTTGTCA	97	89	147	257	156.633	1.70049	0.35242	4.82517	1.4e-06	0.000738184	TRUE
LDHAL6A	HGLibB_26185	CCAAATATTGTCTCCAGCAA	36	57	95	104	78.7532	1.69797	0.493765	3.43882	0.000584246	0.0345846	TRUE
C7orf55	HGLibB_06549	CAAGGGTGAGCGCTCGGTGG	74	80	117	218	129.633	1.69672	0.399058	4.2518	2.12e-05	0.00447329	TRUE
RNF121	HGLibB_41433	AGAAATGTGTGCAGACTACA	49	52	119	93	85.1409	1.69501	0.468369	3.61895	0.000295796	0.0231898	TRUE
ODF3B	HGLibA_33286	GCCGCGCACGGTCATGCGAG	68	93	137	211	135.782	1.69488	0.381047	4.44795	8.67e-06	0.00246169	TRUE
EPO	HGLibB_15329	TAGAAATTAACTTTGGTGTC	88	128	169	301	182.269	1.69466	0.382833	4.42663	9.57e-06	0.00262821	TRUE
ETS1	HGLibA_15642	GAAGATCCTCGAATGAACTG	82	54	110	182	113.617	1.69141	0.423094	3.99772	6.4e-05	0.00917784	TRUE
TTR	HGLibB_52163	CCCATTCCATGAGCATGCAG	55	39	70	133	78.5486	1.69117	0.511372	3.30713	0.000942576	0.045675	TRUE
PCK1	HGLibB_35566	TTGGTCTTCCCGCAGGCGCT	55	145	208	219	169.505	1.68959	0.510521	3.30954	0.000934506	0.0455148	TRUE
CCNY	HGLibB_08126	ATCCTCCAGGACAAATAGCA	63	54	103	147	97.9287	1.68938	0.39504	4.27649	1.9e-05	0.00419795	TRUE
COX19	HGLibB_10814	TGAAAATGCTTTGTGCAGAA	51	57	75	159	90.2837	1.68337	0.495189	3.39946	0.000675191	0.0374717	TRUE
GLIS2	HGLibA_19275	ATGCGGGGTACTGCTGCCAC	69	57	110	158	105.061	1.6829	0.384409	4.37788	1.2e-05	0.00306001	TRUE
ARAP3	HGLibA_02630	TGAACTGCACAAAGCGTCTC	195	238	207	749	361.987	1.67976	0.484464	3.46725	0.00052581	0.0323437	TRUE
SCP2D1	HGLibA_43037	CTGAACCCAGAACCTCGAAC	38	46	96	79	70.3125	1.67943	0.513876	3.26816	0.0010825	0.0498252	TRUE
FBXO28	HGLibA_17060	AAGAGGAACCGCCGTCGCCT	77	73	127	192	124.896	1.67799	0.354802	4.72938	2.25e-06	0.00102239	TRUE
OAT	HGLibA_33209	CCTGTAAACTAGCTCGTAAG	52	54	92	133	88.2848	1.67654	0.417507	4.0156	5.93e-05	0.00869598	TRUE
hsa-mir-6074	HGLibA_62549	GGTAGCCTTGAGGGTGGGTG	46	60	87	139	88.3506	1.67391	0.454339	3.68427	0.000229358	0.0200768	TRUE
GUCY2F	HGLibA_20666	CGGTAGGGGGTGTGCTTATA	53	56	117	110	90.7762	1.67299	0.418645	3.9962	6.44e-05	0.00920084	TRUE
SUSD3	HGLibB_47792	CACTTCAACAAACCCGTGAG	54	59	105	133	93.9841	1.67204	0.395294	4.22985	2.34e-05	0.00477181	TRUE
MSRA	HGLibB_30198	CGAGTTGCCCATCCTCGGGA	67	78	138	167	120.685	1.67185	0.351386	4.75787	1.96e-06	0.000923311	TRUE
UBR1	HGLibB_52682	ATGTCGTAGAAATGACTATA	47	54	110	100	84.1244	1.67149	0.446782	3.74119	0.000183154	0.0176497	TRUE
SLC22A4	HGLibB_44536	CGTATTATATTCTCTACATT	58	42	85	126	82.7577	1.67128	0.452604	3.69259	0.000221978	0.0196613	TRUE
KIAA1107	HGLibB_24657	GCTGAACTCTGACAGTACAA	57	51	98	129	89.5191	1.66957	0.40418	4.13077	3.62e-05	0.00640485	TRUE
hsa-mir-3658	HGLibA_59178	TTTTTTTTCTTTTTGTACTT	64	140	240	183	170.837	1.66937	0.491751	3.39473	0.000686951	0.037867	TRUE
RIMKLB	HGLibA_41274	AAGAATACGCGGGGTCACAG	58	59	139	101	97.132	1.6667	0.457191	3.64553	0.000266843	0.0220792	TRUE
B3GAT2	HGLibA_03975	CCGGGCCGCTTGTAGCGCCG	46	75	117	137	100.758	1.66595	0.448237	3.71667	0.000201869	0.0185548	TRUE
VN1R4	HGLibA_53705	GATTGCTCCTATCAATGTGC	48	74	145	106	101.609	1.66507	0.493338	3.37512	0.000737841	0.0394236	TRUE
TEX29	HGLibA_49090	GCCTTGATTGTGATCATCGC	93	81	178	183	143.982	1.66499	0.320451	5.19579	2.04e-07	0.000198898	TRUE
HIST1H2AG	HGLibA_21390	CGCGCCGGTGTATCTGGCAG	79	81	119	221	132.297	1.66393	0.392224	4.24229	2.21e-05	0.00463452	TRUE
C2CD5	HGLibB_06102	CTCGGAGTGGTTTAAATTTG	52	86	133	156	114.705	1.66218	0.429824	3.86711	0.000110132	0.0126254	TRUE
TTC31	HGLibB_52047	GGGGCATGGCCACCTGAAGC	69	56	124	134	102.837	1.65568	0.3809	4.34676	1.38e-05	0.00341661	TRUE
TMEM164	HGLibB_49974	CAGTTGAGAGAAGAGCCCAC	75	63	164	116	113.655	1.65541	0.43933	3.76803	0.000164542	0.0164626	TRUE
GANC	HGLibA_18609	GACACCAAGTCTACCTTGAA	72	67	98	195	113.956	1.64984	0.432157	3.81769	0.000134708	0.0143221	TRUE
ZNF490	HGLibB_56022	GAGTCTTGATGCTTTGTCCA	67	53	127	118	98.4	1.64904	0.410025	4.02182	5.78e-05	0.0085762	TRUE
hsa-mir-1276	HGLibA_57558	TGGAACAAGAGCCGCCATCA	69	68	147	133	112.599	1.64902	0.380204	4.33719	1.44e-05	0.00351652	TRUE
PIGP	HGLibB_36528	TTGCCAGAAAGAGCGATTTA	49	81	109	163	107.116	1.64672	0.454495	3.62318	0.000291005	0.0230344	TRUE
MANBA	HGLibA_28086	CACCGCACAGCGCGAGCAGC	44	35	77	85	64.6237	1.64546	0.497728	3.30595	0.000946542	0.0458015	TRUE
CHRNA4	HGLibA_09573	GACGTGGTCCTCGTCCGCTT	59	39	75	129	79.8684	1.64463	0.496767	3.31067	0.000930726	0.0453575	TRUE
NCOR2	HGLibB_31317	CCACTCATACCTGCCCGAGC	39	50	71	115	73.0284	1.64456	0.498461	3.29927	0.00096935	0.0463692	TRUE
C12orf39	HGLibA_05232	GATTACCTGCGGAGCGCAGC	96	116	208	228	174.051	1.64439	0.302504	5.43593	5.45e-08	7.07e-05	TRUE
MASTL	HGLibA_28413	CATATTAAACTGACGGATTT	69	103	162	193	141.284	1.64175	0.372827	4.40351	1.07e-05	0.0028074	TRUE
CD33	HGLibA_08354	TGGCCGGGTTCTAGAGTGCC	56	105	172	156	132.228	1.63568	0.459405	3.56043	0.000370249	0.0262198	TRUE
OR5D13	HGLibA_34273	CAGACCCCTATATCAGCCAG	69	61	95	175	105.625	1.63361	0.426722	3.82828	0.000129041	0.0139305	TRUE
RAD52	HGLibA_40097	ATTGTAACCAAACATCTCAT	46	51	101	95	78.9625	1.62875	0.453113	3.59459	0.000324906	0.0243063	TRUE
C1orf54	HGLibB_05870	CCTGTCCTCTGACTCAAATA	55	52	74	148	86.6664	1.62662	0.482965	3.368	0.000757168	0.0400193	TRUE
STAT5B	HGLibA_47397	TAAATAATGCCGCACCTCAA	58	51	102	119	88.2654	1.62458	0.404193	4.01933	5.84e-05	0.00865169	TRUE
TMEM133	HGLibA_49942	GGGTCCTACGCAGTGATGTG	44	53	97	99	78.7673	1.623	0.451754	3.59266	0.000327317	0.024456	TRUE
C8orf48	HGLibB_06631	GATACCCGAGTGATTTCTGT	49	62	118	105	90.166	1.62189	0.445536	3.6403	0.000272316	0.0222849	TRUE
CC2D2B	HGLibB_07479	CTTAGTCACAAGATATATCA	60	50	74	153	88.6138	1.61878	0.49037	3.30114	0.000962944	0.046248	TRUE
HSPB7	HGLibA_22316	GGACCCGACGTCGGTGACCT	109	83	156	235	154.622	1.61853	0.335887	4.81868	1.45e-06	0.000753469	TRUE
PIGC	HGLibB_36501	GTGTGACCCCCACATAGCTC	67	48	101	131	92.3931	1.6142	0.416791	3.87292	0.000107541	0.0124368	TRUE
PURB	HGLibB_39538	CGCGCTCAAGAGCGAATTCT	48	57	102	109	84.7771	1.61264	0.428473	3.76368	0.00016743	0.0165897	TRUE
GYPC	HGLibA_20703	TGTAGCGCAGCATGACGAAG	40	44	85	83	67.7669	1.61194	0.48924	3.29479	0.000984951	0.0469638	TRUE
RAB15	HGLibB_39766	TGACCCACTTCATGATGTGC	58	48	118	91	85.1884	1.609	0.471956	3.40922	0.000651492	0.0367783	TRUE
IFFO2	HGLibB_22559	AGATGAATGAGAAGATCGAG	47	46	72	117	74.6505	1.60798	0.473154	3.39842	0.000677759	0.0375162	TRUE
LOC100130357	HGLibB_26741	CATCCATGATGAAGACGCTG	57	38	92	97	76.0329	1.60689	0.475495	3.37941	0.000726405	0.0390818	TRUE
G6PD	HGLibB_18288	GCCCGAAAACACCTTCATCG	57	91	144	153	119.494	1.60686	0.418312	3.8413	0.000122383	0.0133934	TRUE
hsa-mir-4437	HGLibA_60151	CTTGTGGGCTCAGGGTACAA	87	97	190	173	147.267	1.59604	0.341489	4.67377	2.96e-06	0.00126551	TRUE
FDX1	HGLibA_17257	GCGCCGACACGCTCAGCGAC	63	68	137	121	104.808	1.59573	0.401062	3.97875	6.93e-05	0.00960697	TRUE
HIRA	HGLibB_21323	TCCCAAGATGCTTTGCCAGA	46	54	99	99	80.0191	1.59519	0.446766	3.57053	0.000356266	0.0256402	TRUE
TERT	HGLibB_48961	CTAGGTGAACAGCCTCCAGA	85	114	133	272	158.916	1.59164	0.416573	3.82081	0.000133017	0.0142066	TRUE
TBC1D9	HGLibB_48513	GATATCACCACATTTGTGAG	75	86	116	209	128.224	1.58993	0.395882	4.01618	5.91e-05	0.00869509	TRUE
DENR	HGLibB_12954	ACTAATTCCAGCTTCTTGTT	52	88	122	158	112.031	1.5896	0.441277	3.60227	0.000315447	0.0239523	TRUE
METTL11B	HGLibA_28948	ACATCCTCCGGAGCCTAATA	56	63	132	100	94.9674	1.58946	0.455424	3.49006	0.000482909	0.0307345	TRUE
CXCL11	HGLibB_11835	ATCCCAAATCGAAGCAAGCA	46	41	80	92	69.1606	1.58884	0.467407	3.39925	0.000675701	0.0374717	TRUE
TNNI3	HGLibA_50878	TGAGTCTCAGCATGGCGGAT	58	93	174	120	120.868	1.5884	0.485482	3.27181	0.00106862	0.049511	TRUE
ARMCX3	HGLibA_03043	TCACCGAATTGATTCTGAGT	83	86	171	160	134.378	1.58495	0.344793	4.59681	4.29e-06	0.00161588	TRUE
UQCR11	HGLibB_53042	CACCGATTGGCGGCTGATCC	64	84	131	162	117.625	1.58143	0.374293	4.22512	2.39e-05	0.00484112	TRUE
TCTEX1D2	HGLibA_48867	ATACAGTCTTTAACCACAGA	48	68	88	144	92.0794	1.57894	0.462357	3.41498	0.00063787	0.0363316	TRUE
MGP	HGLibA_29169	TCTAAGATCCCTTCATTAAC	51	53	96	108	82.2863	1.57665	0.42138	3.74165	0.000182819	0.0176317	TRUE
FAM136A	HGLibB_16116	TGCCACAGGACCGCCTGGCC	184	177	425	265	285.455	1.57557	0.363403	4.33561	1.45e-05	0.00352746	TRUE
TECTB	HGLibA_48957	AAACAGATCTGAACCGATTT	88	80	191	131	132.705	1.57399	0.419858	3.74885	0.000177645	0.0173145	TRUE
hsa-mir-3668	HGLibA_59223	CTCTACATTTCATATATTTT	82	107	179	191	149.68	1.57371	0.339167	4.63992	3.49e-06	0.0014286	TRUE
PDLIM5	HGLibA_35918	GAACATGTCACCAGCTTCTA	63	76	91	188	109.789	1.57321	0.45881	3.42889	0.000606066	0.0354197	TRUE
CTR9	HGLibB_11662	AATAATATTCCAGCCCTTCT	80	137	142	295	171.965	1.57133	0.454631	3.45627	0.000547703	0.0331228	TRUE
ZNF90	HGLibA_56902	AGCCTACATAGTGAAGAACA	46	56	103	95	80.6396	1.57074	0.459091	3.42141	0.000622962	0.0359872	TRUE
GTF2I	HGLibA_20566	TCTGCCCCAGGGAAAGCTTT	49	69	90	144	93.1373	1.56805	0.455366	3.44349	0.000574266	0.0341803	TRUE
C4BPA	HGLibA_06289	GAATGGGATCTGACGTAGCC	78	92	131	205	133.873	1.5672	0.361853	4.33103	1.48e-05	0.0035511	TRUE
OR6C2	HGLibA_34386	GACTATTATCACCCTCACAT	96	58	102	203	120.316	1.56577	0.466479	3.35656	0.000789175	0.0410413	TRUE
KCNJ10	HGLibB_24216	GAGCTGGTGCTGATCCTAAG	83	86	201	119	132.936	1.56312	0.461567	3.38656	0.000707741	0.0383752	TRUE
NonTargetingControlGuideForHuman_0478	HGLibA_64861	AACTAGAATAGGCGGGCTTG	113	103	219	196	169.478	1.56163	0.31826	4.90677	9.26e-07	0.000558317	TRUE
LSAMP	HGLibA_27513	CAAGTTTACTTGATCGTACA	80	61	156	111	110.19	1.55688	0.449178	3.46607	0.000528123	0.0324364	TRUE
VIMP	HGLibB_53592	GAAGACGATGTACCAGCCAT	87	72	144	163	124.217	1.55657	0.33987	4.57991	4.65e-06	0.00168308	TRUE
SYNJ2BP	HGLibB_47951	GAAGAGATCAATCTTACCAG	45	70	111	111	90.3652	1.55479	0.466087	3.33584	0.00085043	0.0427712	TRUE
KCNS3	HGLibA_24391	CGCTATCTCCTCCTTGAGCG	65	71	155	102	106.491	1.55313	0.46832	3.31639	0.00091187	0.0448228	TRUE
PLSCR3	HGLibA_37238	CCGGAGCCGGCGCTACATCC	76	73	157	126	116.337	1.55063	0.398838	3.88786	0.000101133	0.0120629	TRUE
MTBP	HGLibB_30281	AACGAATATCGAAGAATGTT	65	44	93	117	84.6721	1.55029	0.443102	3.49873	0.000467479	0.0302743	TRUE
CYTH4	HGLibB_12232	CCACAGCCGGATGGCCCAGA	84	117	161	231	157.23	1.55022	0.353579	4.38437	1.16e-05	0.00299315	TRUE
TINF2	HGLibB_49493	GGAACCCTTTCTGGCTGCCA	48	54	101	94	79.683	1.54923	0.452482	3.42385	0.000617403	0.0358541	TRUE
CLASP2	HGLibB_09786	TAACTTACCCATTGCTACAT	86	61	129	153	114.062	1.54679	0.374899	4.12588	3.69e-05	0.00649408	TRUE
DCUN1D3	HGLibA_12572	CTTCCTAACAGAGAACCCCT	69	57	87	159	97.7382	1.54585	0.441419	3.50199	0.000461791	0.0301457	TRUE
STEAP1B	HGLibA_47423	TTTAGAAGACAACGATTATT	94	105	176	207	155.039	1.54579	0.304038	5.08421	3.69e-07	0.000295394	TRUE
PDS5A	HGLibB_35895	GTATCTTGTCCCCCACAACC	55	54	110	97	84.8445	1.54456	0.440001	3.51035	0.000447515	0.0296381	TRUE
RPUSD3	HGLibA_42212	CCCCGAGGGGCCCCGACCGT	64	91	162	132	120.983	1.54253	0.427757	3.6061	0.000310839	0.0237547	TRUE
GJA4	HGLibA_19145	GCGCATCCGCGGAGCACTGA	105	104	210	185	162.11	1.53765	0.327307	4.69788	2.63e-06	0.00115393	TRUE
PUS7L	HGLibB_39556	TGTTTCTTTAATGATCACGT	58	66	97	142	96.0313	1.53535	0.405815	3.78339	0.000154709	0.0158013	TRUE
HAPLN2	HGLibB_20817	GTACCAGTTCAATTACTACG	60	63	89	149	95.1045	1.53454	0.424792	3.61245	0.00030332	0.0235166	TRUE
ST6GAL1	HGLibB_47200	CAGATGGGTCCCATACAATT	63	103	175	138	129.185	1.53403	0.452239	3.39208	0.00069364	0.0379727	TRUE
AGT	HGLibA_01256	TTGCAGCGACTAGCACCAGC	51	49	80	111	77.0175	1.52761	0.441893	3.45696	0.000546297	0.0330929	TRUE
ODF2	HGLibA_33279	GGGTGCAGGTTTCCATCGTG	65	70	103	156	104.061	1.52755	0.390419	3.91259	9.13e-05	0.0112977	TRUE
SMARCA4	HGLibB_45554	GGCGTGCCCCCCGGGATGCC	88	70	151	146	121.61	1.52745	0.363207	4.20546	2.61e-05	0.0050998	TRUE
hsa-mir-1297	HGLibA_57668	AAGTTAGGTGTTTATCTCTA	62	80	136	132	109.769	1.52644	0.397043	3.84453	0.000120783	0.0132669	TRUE
MOAP1	HGLibB_29541	TACCGGGAAAAGGGGGTATC	60	74	135	116	103.401	1.52317	0.421126	3.6169	0.000298155	0.023252	TRUE
hsa-mir-938	HGLibA_64327	AGGTGTACCACGGTTCATGA	76	71	125	153	112.835	1.52067	0.349846	4.34668	1.38e-05	0.00341661	TRUE
hsa-mir-219a-1	HGLibA_58275	CCCTTCCCCGCCCCGGGCCG	56	76	96	157	101.5	1.51821	0.436259	3.48006	0.000501306	0.0315355	TRUE
CCDC120	HGLibA_07565	GCCGTGAAACTCCTCGAGTG	70	92	169	132	124.662	1.51626	0.418976	3.61897	0.000295781	0.0231898	TRUE
DHRSX_X	HGLibA_13158	GAAGAAACCTTGAACGACAA	73	88	126	180	123.516	1.51566	0.362811	4.17754	2.95e-05	0.00555177	TRUE
hsa-mir-6839	HGLibA_63530	ATTGAAGAGACGACCCAAGC	46	49	84	94	72.6621	1.5105	0.454646	3.32237	0.000892571	0.0442384	TRUE
PET117	HGLibB_36027	AAAAGAAAACATTCGTCTTT	105	181	240	301	219.796	1.5104	0.361352	4.17985	2.92e-05	0.00551955	TRUE
HSCB	HGLibB_22128	TCTTATAGGCATCATTCACC	129	113	246	200	184.641	1.50798	0.33196	4.54265	5.56e-06	0.00188428	TRUE
FAM110C	HGLibB_15995	CAGAAATGCGAATTCGTGCG	86	78	166	136	125.035	1.5056	0.382304	3.93822	8.21e-05	0.0106651	TRUE
OR8D4	HGLibA_34514	AAGCTCATCAATATAAGTGC	51	48	85	100	75.4201	1.50552	0.439855	3.42277	0.00061986	0.0359443	TRUE
DFFB	HGLibB_13005	TCCCGATTTCAGAGCAAGTC	83	78	119	185	122.494	1.505	0.361161	4.16712	3.08e-05	0.00572798	TRUE
C1orf101	HGLibB_05729	GTTCTCATACTTGCTTTCTG	58	58	78	142	88.1275	1.50159	0.456072	3.29245	0.000993187	0.0472068	TRUE
EML2	HGLibA_15058	CGAGCCATTAAGGGGCGTCC	66	91	127	168	119.776	1.50146	0.38374	3.9127	9.13e-05	0.0112977	TRUE
FGF10	HGLibB_17340	GAGTTTCCCCTTCTTGTTCA	155	217	197	522	283.798	1.50133	0.432258	3.47322	0.000514261	0.0319631	TRUE
CASP8AP2	HGLibA_07328	CGTAGGTGGTGACTCTCAAA	54	48	98	90	77.5278	1.50045	0.45511	3.29691	0.000977559	0.046687	TRUE
hsa-mir-6842	HGLibA_63542	CTCTTCTCCAGCCCTGGGGG	55	90	127	144	110.794	1.50004	0.433537	3.46001	0.000540145	0.0328203	TRUE
DDX4	HGLibA_12709	AACTCCAAAACCACCCATTG	81	119	127	255	152.467	1.49964	0.431567	3.47487	0.000511104	0.0318998	TRUE
PALMD	HGLibB_35033	TTTCTTACAGTCTGTGAAAG	79	88	114	202	126.806	1.49807	0.390232	3.83892	0.000123575	0.0134867	TRUE
TPPP3	HGLibB_51108	GCTGGCGACCAAGAGATTCA	87	77	98	214	124.158	1.49739	0.44306	3.37967	0.000725734	0.039067	TRUE
YIPF5	HGLibB_54615	CATCCGTTAAAAGTAGCAGA	55	49	88	105	78.7746	1.49547	0.429365	3.48299	0.000495849	0.0312912	TRUE
ANKRD10	HGLibB_01989	AGAGCGAGCTGCCTTGTGAA	68	67	89	165	101.899	1.48922	0.43174	3.44935	0.000561935	0.0336645	TRUE
KRTAP9-2	HGLibA_25834	ACAGCAGGTGGGCTGGCAGC	64	56	81	144	90.4293	1.48833	0.44657	3.3328	0.00085976	0.0431192	TRUE
SEC14L2	HGLibB_43140	CACCATAATTTATGACTGCG	107	113	205	198	166.275	1.48631	0.3076	4.83197	1.35e-06	0.000717376	TRUE
C11orf93	HGLibA_05213	AGCCGAGTTACCCGACATCG	96	108	177	199	154.152	1.48578	0.306757	4.84349	1.28e-06	0.000689247	TRUE
CDC26	HGLibB_08528	AAATTGAGATGAACGATTAT	63	71	99	150	100.893	1.48079	0.399557	3.70607	0.000210498	0.0190689	TRUE
hsa-mir-3161	HGLibA_58722	TCGAGAGCTGATAAGAACAG	113	119	228	193	174.873	1.48053	0.328924	4.50113	6.76e-06	0.00216366	TRUE
PRR14	HGLibA_38778	AAAGGCCTCTCGGCGGGTCC	119	191	286	282	234.48	1.47977	0.345158	4.28722	1.81e-05	0.00409124	TRUE
LRRC19	HGLibA_27276	CTCCATCTATGTAATTCAAC	48	55	89	100	77.5829	1.47914	0.442061	3.346	0.000819868	0.0420144	TRUE
AAR2	HGLibB_00061	GGACTTTGCTGCGGAACCTG	76	59	132	112	101.355	1.47883	0.420909	3.51343	0.000442353	0.029539	TRUE
NonTargetingControlGuideForHuman_0688	HGLibA_65071	ATTGAGAATTCGTTTCAAGG	76	116	149	207	144.865	1.47773	0.382139	3.867	0.000110184	0.0126254	TRUE
WFDC10A	HGLibA_54248	GAGGATACCGTGACAAGAAG	51	51	85	102	76.5837	1.47604	0.435829	3.38675	0.000707258	0.0383664	TRUE
HEATR2	HGLibB_21040	TTCTCGGGGGCAACCCCGCA	64	68	93	152	99.0486	1.47568	0.412011	3.58166	0.000341418	0.0250702	TRUE
NPL	HGLibA_32481	GAGCGTCTCAGAGCGTCGCC	94	90	130	210	137.623	1.47137	0.349661	4.20798	2.58e-05	0.00505984	TRUE
ZNF304	HGLibA_55778	TCCGCTTCTCATGGCAGCGG	117	69	130	212	138.367	1.47014	0.411833	3.56976	0.000357315	0.0256847	TRUE
KLHL41	HGLibB_25176	CCACTGAAGTCAATGACATA	72	73	113	153	108.501	1.47009	0.363841	4.04048	5.33e-05	0.00819684	TRUE
LTBP4	HGLibA_27598	CCCCCGGGACCTCGACGACC	64	96	135	158	120.278	1.47006	0.39834	3.69046	0.000223846	0.0197828	TRUE
BRPF1	HGLibA_04838	TCGTGGAATTGATCCGCAAG	59	73	106	136	98.9601	1.46936	0.397064	3.70055	0.000215132	0.0192262	TRUE
WDR88	HGLibB_54142	GGCCCTCACTGTCTTATCAT	60	59	116	98	89.0895	1.46834	0.436569	3.36336	0.000770002	0.0403405	TRUE
FAM124B	HGLibA_16077	GGATAGGCTATTTCGCGTCC	57	70	111	120	95.1839	1.46768	0.405281	3.62138	0.000293037	0.0231095	TRUE
FBXL17	HGLibA_16989	CCAGTTCAGTGATATGACGT	55	61	94	118	86.7961	1.4676	0.411323	3.568	0.000359721	0.0258059	TRUE
ADCY4	HGLibB_00914	GGCGGCGTCCCGCATGCCCA	70	76	146	116	109.38	1.46756	0.414969	3.53656	0.000405371	0.0278321	TRUE
ALPK2	HGLibA_01703	AATAATGCCACTCCCATCGA	83	83	169	128	124.246	1.46727	0.402163	3.64845	0.000263829	0.0219471	TRUE
NOD2	HGLibA_32246	GATCACCCAAGGCTTCAGCC	82	120	197	167	151.624	1.46588	0.393591	3.72436	0.000195813	0.0183659	TRUE
RRAD	HGLibA_42222	CAAAAAGGCGAAGCGCTTCT	63	76	127	124	103.961	1.46322	0.395701	3.6978	0.000217479	0.019349	TRUE
ZNF26	HGLibB_55621	GCCTGACTTAATCTTCAAGT	62	54	86	126	86.3025	1.46231	0.421747	3.46726	0.000525794	0.0323437	TRUE
PLEKHF1	HGLibB_37049	CCATTCCTGGCGCTCCGTAG	84	74	165	115	117.689	1.46026	0.433311	3.37	0.000751672	0.0398346	TRUE
OSBPL9	HGLibB_34625	TCGAAGAATTGTTTCTTCTA	65	82	127	139	109.722	1.45915	0.38114	3.82839	0.000128984	0.0139305	TRUE
PDE6D	HGLibA_35813	ACTCACGTTAAGACGCTTGC	57	58	102	105	85.6173	1.45789	0.415603	3.5079	0.00045166	0.0297445	TRUE
ZFX	HGLibA_55263	CGCCGTGCACGAGCAGCAAA	63	60	90	134	91.2529	1.45511	0.409292	3.55518	0.000377725	0.0265602	TRUE
SNRNP35	HGLibB_45895	CTACGCCTTCATCGAATACA	137	67	189	172	150.255	1.45194	0.440818	3.29375	0.000988612	0.0470831	TRUE
PIK3CG	HGLibB_36595	ATATGGAACTCTAAAGCTTT	93	89	161	165	135.007	1.45188	0.326119	4.452	8.51e-06	0.00243593	TRUE
BCL9L	HGLibA_04349	GAAGACATATACGAACTGCG	96	61	136	144	115.822	1.44977	0.398202	3.64078	0.00027181	0.022274	TRUE
CSPP1	HGLibA_11421	CAGTAAGATACTGATCTCTA	81	87	129	175	124.47	1.44942	0.342003	4.23804	2.25e-05	0.00468206	TRUE
HILPDA	HGLibB_21290	GAGGTCTTATCACATGCTTC	125	109	186	235	172.92	1.4479	0.282225	5.13029	2.89e-07	0.000246306	TRUE
CCDC147	HGLibB_07626	CTTTGAACCTCAGTAAATCT	65	54	106	106	87.9538	1.44744	0.416643	3.47406	0.000512656	0.031936	TRUE
SLC39A14	HGLibB_45049	ACAATTTCAGCGAGCAGTCG	113	136	140	320	184.421	1.44729	0.415211	3.48569	0.000490878	0.031079	TRUE
RASAL2	HGLibB_40264	AACTGTCAGTGTCCCTTCCG	79	84	139	153	120.684	1.44664	0.342643	4.22199	2.42e-05	0.00487987	TRUE
DST	HGLibB_14021	AGATTGCCAACAGAGTTCAG	90	93	108	228	135.173	1.4457	0.421137	3.43284	0.000597292	0.035027	TRUE
UTY	HGLibB_53403	TTGAATAATCTTCCAACAAG	61	59	86	131	88.5095	1.44343	0.419285	3.44261	0.000576127	0.0342569	TRUE
CFLAR	HGLibA_09288	GGGCCGAGGCAAGATAAGCA	110	112	226	164	164.177	1.44338	0.375211	3.84685	0.000119646	0.0131906	TRUE
ADCYAP1	HGLibA_00936	AACCCGCTGCCAGACTTCGA	69	113	125	207	134.968	1.44279	0.431332	3.34496	0.000822939	0.0420635	TRUE
NBN	HGLibA_31217	ACGCCAGTCAAAAGTCTGTA	98	97	148	202	143.553	1.4385	0.314391	4.57551	4.75e-06	0.00170843	TRUE
C22orf15	HGLibB_06050	GGTCATCCAGGTTCTCCAAT	122	132	224	227	187.353	1.43826	0.285462	5.03835	4.7e-07	0.000339474	TRUE
ACPL2	HGLibA_00522	GTTCAAGGGGCTTTCGAAAG	80	97	141	176	130.55	1.43745	0.342464	4.19736	2.7e-05	0.00523409	TRUE
hsa-mir-634	HGLibA_62774	GCATTTTGGCCATCGAGGGT	100	116	158	231	159.137	1.43714	0.321561	4.46925	7.85e-06	0.00233137	TRUE
FAM129A	HGLibA_16096	TTTAAGCCACCATTGGCGCC	155	111	149	336	194.887	1.43698	0.411356	3.49328	0.000477117	0.0305458	TRUE
MTFR2	HGLibB_30325	GACTGACTTACCTCAAAATT	87	126	164	219	157.309	1.43655	0.355098	4.04551	5.22e-05	0.00810623	TRUE
PCDHAC2	HGLibB_35418	CGAAGAGCGCTCCACTCGTC	218	184	394	308	295.134	1.43357	0.297779	4.8142	1.48e-06	0.000763884	TRUE
HIGD1A	HGLibA_21306	GGAGATGGAGCAGAAGCTTG	106	84	126	216	139.069	1.43273	0.370937	3.86246	0.000112252	0.0128009	TRUE
NWD1	HGLibA_33123	GAGTTCCTGGCGTCCGCAGA	110	63	120	189	126.117	1.4307	0.426164	3.35716	0.000787488	0.0410047	TRUE
KLHL38	HGLibB_25166	TGGGGAGCGGATTGTCATTG	168	139	203	349	224.54	1.43019	0.309005	4.62837	3.69e-06	0.00148163	TRUE
FAM90A1	HGLibA_16792	TCCACCGAACTTTGGGGAAA	53	58	97	99	81.5283	1.42969	0.431771	3.31122	0.000928887	0.0453454	TRUE
GGN	HGLibA_19000	AGTGCGGCCGCACGCCGTCG	143	122	226	241	193.93	1.42773	0.272912	5.23146	1.68e-07	0.000167328	TRUE
MEX3A	HGLibB_28986	CCGAGACTAGCCCCCCGCTG	88	180	232	244	197.869	1.42747	0.424298	3.36431	0.000767359	0.0403125	TRUE
GPRIN3	HGLibA_20145	CCGCGTCAGCGAGTTCCTCA	71	76	109	153	107.595	1.4257	0.371824	3.83433	0.000125907	0.0136563	TRUE
BTBD1	HGLibA_04894	TACCTGAGTAAGTAACATAA	78	58	121	116	99.0124	1.41969	0.40902	3.47094	0.000518634	0.032131	TRUE
SNX11	HGLibB_45973	TGACATAGCATATCGAAGAA	73	49	97	117	88.5609	1.41753	0.43304	3.27343	0.00106252	0.0493241	TRUE
DDX41	HGLibA_12711	GGCTGACCGCATGATCGACA	78	77	117	157	112.906	1.4175	0.354038	4.0038	6.23e-05	0.00901012	TRUE
SLC38A11	HGLibA_45061	GATCCTGAAAACGTGTTTAT	111	96	117	255	150.304	1.41553	0.416369	3.39971	0.000674571	0.0374613	TRUE
MDH2	HGLibA_28689	ACAGGGACGTTGACTCGAGC	60	50	92	100	79.8842	1.41319	0.431371	3.27605	0.0010527	0.0490017	TRUE
THOC2	HGLibB_49306	TTAAAATTAGGAATTTCGTG	97	91	176	149	136.714	1.41201	0.359178	3.93124	8.45e-05	0.0108265	TRUE
BTBD17	HGLibA_04904	GTGGAATACCCGGACCTCAT	73	86	131	147	115.623	1.40912	0.3597	3.91749	8.95e-05	0.0111951	TRUE
PTK2B	HGLibA_39381	GATCGGGCCCAACATCCGGT	64	57	87	126	87.6304	1.40858	0.415153	3.39292	0.000691528	0.037952	TRUE
TIMELESS	HGLibB_49430	ACGAGATGTGCGGCAGCAGC	76	61	108	131	99.0929	1.4068	0.383324	3.67001	0.000242537	0.0208632	TRUE
CPLX3	HGLibB_10928	TGTGTCCTCCTCGATCATCT	117	92	167	197	151.113	1.40624	0.311395	4.51592	6.3e-06	0.00205661	TRUE
HSD17B7	HGLibA_22199	GTGTTTGAGACCAATGTCTT	83	98	136	182	131.345	1.40622	0.341677	4.11566	3.86e-05	0.00668755	TRUE
LOC152586	HGLibB_26855	TAACTGTAGAAACCATATTT	135	81	154	224	155.548	1.40513	0.37598	3.73725	0.000186041	0.0177702	TRUE
TREML2	HGLibB_51298	GAGCCCTGTGGTGGGCGATC	89	54	119	128	102.994	1.40339	0.427385	3.28366	0.00102468	0.0481992	TRUE
DEFB107A	HGLibA_12836	GAAAATATTTGTCTTTATTT	102	179	184	315	204.182	1.40045	0.405476	3.45385	0.00055264	0.0332671	TRUE
DYNC1I1	HGLibA_14234	TTTCAATTACCCGTATTGTC	104	125	211	183	165.961	1.40041	0.342609	4.08749	4.36e-05	0.00717144	TRUE
PCDHGA8	HGLibA_35545	CAGGTGACTCTTCCGCGAGT	66	89	142	125	112.418	1.39964	0.414836	3.37396	0.000740949	0.0394942	TRUE
CASC5	HGLibB_07275	TATCAACCAACAGCTTATCT	94	67	113	168	115.7	1.39774	0.38727	3.60922	0.00030712	0.0236423	TRUE
NFE2	HGLibB_31746	GATAATCCTGAGTCGGATTC	87	102	153	175	136.612	1.39737	0.329641	4.23907	2.24e-05	0.00467689	TRUE
TRUB1	HGLibA_51802	TTCGCCGTGCACAAGCCCAA	111	84	145	194	140.224	1.39714	0.333866	4.18472	2.86e-05	0.00542178	TRUE
HDGFRP3	HGLibA_21047	AGATTTCCGGGACTGTTTAG	68	104	139	160	124.555	1.39558	0.397803	3.50823	0.000451101	0.0297303	TRUE
IL17A	HGLibB_22958	ACCACCAATGAGGTCTTCCC	91	90	149	163	130.303	1.39239	0.325386	4.2792	1.88e-05	0.00416265	TRUE
DCAF13	HGLibB_12412	TGTTAAATTTAACCCAATTG	58	73	109	117	94.4959	1.3914	0.410296	3.3912	0.000695874	0.0380427	TRUE
MKLN1	HGLibB_29297	CCAGCTTTAACTTTAGCATC	75	117	131	206	138.65	1.39099	0.40841	3.40588	0.000659522	0.0370216	TRUE
STBD1	HGLibA_47412	ACCGGGTTGACCACGAGGAG	102	89	160	168	137.252	1.39096	0.322754	4.30967	1.63e-05	0.00382014	TRUE
HGC6.3	HGLibB_21205	CGCTGGACCACGGACCCGCC	103	84	150	172	134.233	1.39089	0.32609	4.26534	2e-05	0.00433564	TRUE
hsa-mir-299	HGLibA_58406	TTTTGAATATGTATGTGGGA	149	175	282	274	233.507	1.3904	0.277138	5.017	5.25e-07	0.000360141	TRUE
ZNF575	HGLibB_56223	GGGCGCCTCCGTGTGCTAAG	96	151	156	279	178.107	1.38793	0.40182	3.45411	0.000552105	0.0332654	TRUE
ZNF785	HGLibA_56749	TCCACCGCTCCTGCAGCGAG	79	99	136	172	128.003	1.38653	0.35144	3.94528	7.97e-05	0.0104565	TRUE
FAM171B	HGLibB_16249	CGCAAAGCCAAGCAAATATA	79	78	125	145	112.624	1.38581	0.348983	3.971	7.16e-05	0.00976601	TRUE
hsa-mir-520e	HGLibA_61752	AGAAACTGCTTCCATCTTGA	102	109	213	142	151.629	1.38529	0.410358	3.37581	0.000735995	0.0393714	TRUE
GGT5	HGLibB_18988	AGTACAGGGTATAGTCCCCC	92	90	117	200	130.17	1.38258	0.37021	3.7346	0.000188016	0.0179015	TRUE
ARMC4	HGLibA_03021	GAAGCCCAAGCATGTGTTGA	71	80	115	145	108.175	1.38116	0.366215	3.77144	0.000162311	0.0163659	TRUE
OR10J3	HGLibB_33478	TTTGTGCTGCCGCCTGAAGC	113	92	131	225	146.197	1.38053	0.36121	3.82195	0.000132399	0.0141903	TRUE
TSNARE1	HGLibB_51817	CTGCTTCACGGAGCTGGCGC	104	106	200	154	150.434	1.38017	0.369961	3.73058	0.000191041	0.018103	TRUE
PPAPDC3	HGLibA_37835	CTGTGACTGGCGTCGCTCTC	106	108	154	215	152.922	1.37897	0.308005	4.4771	7.57e-06	0.00229932	TRUE
MRPL32	HGLibB_29911	TCCAAAAGATACTGTCCAAA	76	79	119	147	110.817	1.37861	0.354247	3.89167	9.96e-05	0.0119466	TRUE
IL20	HGLibA_23072	AGGAGGCAGCATCGATTCGC	66	64	88	136	92.5405	1.37294	0.411241	3.33852	0.000842252	0.0424912	TRUE
C6orf195	HGLibA_06465	ATGCTGTAGCCCCCTTAGAG	60	73	94	135	94.9121	1.37268	0.41195	3.33216	0.000861756	0.0431953	TRUE
RALYL	HGLibA_40177	GGCCCCTTTCTGCACTTTAC	74	105	142	164	128.021	1.37233	0.375707	3.65266	0.00025954	0.0217843	TRUE
PANX1	HGLibB_35062	GAATGCCCGACAGAGACTTC	180	117	175	339	210.374	1.37157	0.378565	3.62307	0.000291129	0.0230344	TRUE
SGTA	HGLibA_43868	CGCGCGAACCCCGCCTTCCG	113	105	153	221	155	1.37104	0.30968	4.42726	9.54e-06	0.00262821	TRUE
SPPL2C	HGLibB_46725	AGGCCTCTGGTATTGCCGCA	100	89	183	132	134.494	1.36959	0.402824	3.39997	0.000673927	0.0374429	TRUE
MTMR9	HGLibA_30441	CCGAAGAGCTTCATCATCGA	85	70	127	135	110.052	1.36828	0.364736	3.75142	0.000175836	0.0172378	TRUE
FBLN5	HGLibA_16950	GAGTAGGGCCCTCGATACAC	66	66	92	134	93.7148	1.36663	0.400113	3.4156	0.000636409	0.0363218	TRUE
ST6GALNAC2	HGLibB_47209	GGGGGTGCCGCTGAATGGCC	66	68	106	121	95.147	1.36439	0.384622	3.54736	0.000389119	0.0270744	TRUE
ITPR3	HGLibA_23860	GTCGCTGAGCTCGTAATTGC	90	66	139	121	110.297	1.36128	0.406791	3.34638	0.000818746	0.0420037	TRUE
MLNR	HGLibA_29430	CGCTGTTCAGCCGCGAATGC	93	72	153	121	116.724	1.36089	0.410979	3.31135	0.00092847	0.0453454	TRUE
TMC8	HGLibA_49769	GAGGGGGCGCTCTACGAGAT	69	112	133	175	128.546	1.35608	0.410585	3.3028	0.000957253	0.0460791	TRUE
FGGY	HGLibA_17458	GAAGCTGCGACCGCAATCCC	113	109	120	263	156.541	1.3547	0.410037	3.30385	0.000953668	0.0459504	TRUE
NDST3	HGLibB_31389	GAGCTGGATAAGAGTATCCA	108	142	243	170	177.165	1.35327	0.398894	3.39255	0.000692443	0.0379594	TRUE
EFNB1	HGLibB_14574	AGTTCTCGACCCCAACGTGT	100	64	141	131	115.259	1.35259	0.411805	3.28455	0.00102147	0.0480914	TRUE
STRADB	HGLibB_47520	AACCAGTATCCATCAATACT	106	102	193	151	146.865	1.35248	0.367632	3.67888	0.000234259	0.0203714	TRUE
EVPLL	HGLibB_15682	GGCTGCTGCCCGTCTCCTGC	94	143	146	261	167.804	1.35223	0.401155	3.37084	0.000749388	0.0397665	TRUE
REG1A	HGLibB_40744	GATCAGCATGAAGTATGAGC	69	79	127	120	104.626	1.35204	0.39207	3.44846	0.000563784	0.0337414	TRUE
AMZ2	HGLibB_01857	TGGGGATATTCAGCTTTGCC	84	93	140	157	124.921	1.35065	0.338121	3.99456	6.48e-05	0.00923464	TRUE
hsa-mir-139	HGLibA_57819	GGCTGGAGACGCGGCCCTGT	222	270	256	595	347.269	1.35045	0.364527	3.70467	0.000211667	0.0191178	TRUE
SPATA6L	HGLibB_46470	CATGGAAGAATATCCATGAG	86	109	175	149	137.91	1.35037	0.378992	3.56305	0.000366568	0.0260688	TRUE
IKZF2	HGLibA_22931	ACAATGAGCTTTCACCCGAA	91	77	112	172	117.928	1.3476	0.368133	3.66063	0.000251594	0.0213501	TRUE
ROM1	HGLibB_41703	GGCCTCAGATAGATCCTCCT	124	122	171	244	172.905	1.34668	0.292066	4.61086	4.01e-06	0.00155449	TRUE
hsa-mir-6080	HGLibA_62580	GCCTGCGGCTCTGGGAATGC	118	86	125	221	142.856	1.34634	0.383818	3.50775	0.000451913	0.0297448	TRUE
TRIM63	HGLibB_51510	CGCTCACCTTGGTCACTCGA	106	102	200	141	146.409	1.34606	0.395977	3.39935	0.000675458	0.0374717	TRUE
TNNI1	HGLibB_50808	AGGTACCTCTATTGTGAGGT	152	157	289	219	217.512	1.34505	0.331516	4.05728	4.96e-05	0.0078411	TRUE
MT1H	HGLibA_30292	GGACCCCAACTGCTCCTGCG	108	108	132	235	151.579	1.34406	0.35808	3.75352	0.000174366	0.0171348	TRUE
STARD9	HGLibB_47322	AATAATTCTTCCCCCTTCTT	93	117	178	171	147.976	1.34379	0.345742	3.88669	0.000101622	0.0120851	TRUE
LRRC30	HGLibB_27267	TCGCCGACCTCTCTAGACTG	98	87	126	185	129.544	1.34143	0.341636	3.92651	8.62e-05	0.0109708	TRUE
ZNF318	HGLibA_55785	TCACTAAGCCGTCGCCGTTC	107	85	170	145	134.343	1.33858	0.36916	3.62602	0.000287819	0.0228728	TRUE
CD3E	HGLibA_08371	TGCCATAGTATTTCAGATCC	85	91	142	150	123.431	1.3381	0.341489	3.91843	8.91e-05	0.011191	TRUE
ZNF562	HGLibA_56248	CCACCGGTCAAATTCTTACC	93	100	132	192	135.137	1.33727	0.336317	3.97623	7e-05	0.00964226	TRUE
GP9	HGLibB_19685	TAGCCTGTCAGCCGGCCCAG	72	80	117	136	106.538	1.33696	0.366414	3.64876	0.000263514	0.0219427	TRUE
KLRK1	HGLibA_25315	TCAAGGGAATTTGAACTTCT	146	141	178	306	200.513	1.33565	0.313958	4.25423	2.1e-05	0.00443793	TRUE
SCN3A	HGLibA_42987	TTTCCTAGGTACACATTCAC	170	106	171	292	191.863	1.33442	0.368459	3.62163	0.00029275	0.0231021	TRUE
WDR3	HGLibB_53994	ACAGCTAAGTGTAGCCCATC	151	149	165	343	209.06	1.33015	0.362633	3.66802	0.000244433	0.0209651	TRUE
STARD5	HGLibA_47366	GGTAACCGCTGAGGTCGGTA	79	69	121	122	103.104	1.32849	0.377996	3.51455	0.000440493	0.0294312	TRUE
MUT	HGLibB_30541	CTGGCCTATACTTTAGCAGA	86	85	122	162	119.12	1.32806	0.342305	3.87977	0.000104556	0.0122554	TRUE
CD276	HGLibB_08314	GTGCCCACTAGGGCCACCAC	91	69	120	144	111.192	1.32785	0.367445	3.61372	0.000301829	0.0234464	TRUE
RNF121	HGLibA_41483	TGGCTTACATTGTAGGAGCG	92	92	117	191	128.085	1.32761	0.362405	3.66333	0.000248956	0.0212167	TRUE
CDK14	HGLibA_08738	CACAAGTGTCAGCGTCTCCT	109	109	165	195	151.803	1.32609	0.296753	4.46866	7.87e-06	0.002332	TRUE
hsa-mir-206	HGLibA_58191	TTACTTTGCTATGGAATGTA	80	74	105	151	107.058	1.32587	0.370991	3.57385	0.000351767	0.0254391	TRUE
PRPF18	HGLibA_38710	GTCTCTCCAAATAGTCTGAT	70	68	109	118	96.0829	1.32569	0.383119	3.46025	0.000539679	0.0328203	TRUE
HSD11B1L	HGLibB_22133	GAGCGTGGTGCAGTTTGCGC	118	119	193	195	164.831	1.32218	0.297382	4.44607	8.75e-06	0.00246268	TRUE
RBM5	HGLibB_40523	TACCCCTAGCGATCATTCTT	194	144	238	319	233.853	1.32017	0.271585	4.86097	1.17e-06	0.00063395	TRUE
TENM3	HGLibA_49002	GCAGACGAGTTCACTAGACA	82	96	122	173	123.626	1.31888	0.356295	3.70166	0.000214197	0.0191756	TRUE
UQCRC2	HGLibA_53117	TGGATGTAAGACGCAGCAAA	128	103	126	260	159.381	1.31468	0.397477	3.30757	0.000941085	0.0456574	TRUE
DEFB130	HGLibA_12894	TTGGTATTAAAGTCACAAAG	84	114	128	201	137.409	1.31436	0.379483	3.46355	0.000533093	0.0325741	TRUE
IER5	HGLibB_22549	ACGGGTCGCTCAGGTAGACT	84	63	108	132	101.327	1.31174	0.386732	3.39185	0.000694218	0.0379869	TRUE
PET112	HGLibB_36024	AATCTTACCGGCAAAGTTCC	80	78	126	131	109.271	1.3117	0.360835	3.63519	0.000277776	0.022531	TRUE
OSGIN1	HGLibB_34641	GACCTGGACTACCTGTCCGA	130	109	211	173	164.98	1.31007	0.344795	3.79955	0.00014496	0.0150503	TRUE
TNFRSF21	HGLibB_50715	AGTGCATTCTCGGTCAGTCA	172	177	285	281	241.302	1.30976	0.255292	5.13044	2.89e-07	0.000246306	TRUE
HCST	HGLibB_20967	GATGTGACCCAGATGGATCA	108	104	135	215	146.219	1.30961	0.335995	3.8977	9.71e-05	0.0117477	TRUE
ZC3H13	HGLibB_54893	TTATGTTCATGAATTGTCAT	90	68	113	145	108.759	1.30916	0.373864	3.50169	0.000462321	0.0301619	TRUE
PTX3	HGLibB_39522	ATCATAATCATCCGAGTTCT	70	98	138	135	116.47	1.30886	0.400012	3.27205	0.00106771	0.0494881	TRUE
CSH2	HGLibA_11354	CGCTCTGTAGAGGGTAGCTG	107	92	125	203	136.959	1.30772	0.353303	3.70141	0.000214406	0.0191756	TRUE
SP8	HGLibB_46260	AGGCTACAACTCGGATTACT	73	98	141	136	118.32	1.30569	0.390937	3.3399	0.000838087	0.0424184	TRUE
CYP7B1	HGLibB_12200	GGAGAAATATTATGTGCACG	67	90	113	144	108.494	1.30499	0.392727	3.32289	0.000890912	0.0441779	TRUE
TMIE	HGLibA_50581	TCGATCTCCTTCCGGGTCCG	109	109	153	203	150.053	1.30362	0.303521	4.29498	1.75e-05	0.00400637	TRUE
PIGK	HGLibB_36515	GAACAGCCCAGTTGTTTGTA	143	129	182	263	186.907	1.30291	0.284355	4.58196	4.61e-06	0.00167551	TRUE
EIF5	HGLibA_14853	GCACTTACCAAATCTGTTTC	109	125	189	188	161.046	1.29823	0.314195	4.13194	3.6e-05	0.00638172	TRUE
PCNP	HGLibB_35589	TTTCTGATAACCAGAAGCTG	76	74	110	133	102.95	1.29752	0.365172	3.55317	0.000380619	0.0266852	TRUE
IER3IP1	HGLibA_22578	TCTGTAAGAACCGTGATGAG	89	87	114	173	120.511	1.29436	0.357472	3.62086	0.00029362	0.0231097	TRUE
LRRFIP1	HGLibB_27409	GCCGCTTGCGCCCCGATCCC	248	195	284	437	302.563	1.29351	0.259656	4.98164	6.3e-07	0.000404707	TRUE
SIMC1	HGLibB_44127	GGAGGATTTCATCGTGATCT	129	166	192	290	202.494	1.29301	0.313771	4.12088	3.77e-05	0.00658832	TRUE
hsa-mir-365b	HGLibA_59191	CAAGAACAATAAGGATTTTT	101	95	169	143	134.328	1.29294	0.360801	3.58352	0.000338999	0.0250187	TRUE
C17orf89	HGLibB_05588	GCCTCCCTCCAGCGTCTTCT	85	132	164	187	149.279	1.29184	0.376228	3.43367	0.000595467	0.0349543	TRUE
NDUFC2	HGLibA_31539	ATATATGAAATTACATCCAG	95	137	195	176	159.43	1.29001	0.372779	3.46052	0.000539139	0.0328203	TRUE
ZFYVE9	HGLibB_55226	ACTCAGGTTGGAAGTCCTGT	96	124	141	218	150.771	1.28993	0.354544	3.63826	0.000274484	0.0223436	TRUE
MPPE1	HGLibB_29727	ATATCTTTGATGAAGGGAAG	87	89	108	179	120.209	1.28869	0.37645	3.42328	0.000618711	0.0359126	TRUE
PEX6	HGLibA_36124	CACCCATACCTCCTTGTACA	106	122	152	218	155.937	1.28812	0.319478	4.03194	5.53e-05	0.00839195	TRUE
NR2F2	HGLibB_32570	AAAAGCTTTCCGAATCTCGT	79	69	113	124	101.014	1.28766	0.373865	3.44419	0.00057278	0.0341088	TRUE
IGFALS	HGLibB_22782	GCTGCTCTCCCGCAACCGCC	102	92	157	152	132.44	1.28652	0.337033	3.8172	0.000134974	0.0143332	TRUE
VCY	HGLibB_53527	CCGGCCAAGGCCAAGGAGAC	176	197	260	342	254.774	1.28546	0.24444	5.2588	1.45e-07	0.000152419	TRUE
GFER	HGLibB_18914	CAATGAAGTGAACCGCAAGC	89	86	127	154	119.341	1.28469	0.336575	3.81694	0.000135118	0.0143332	TRUE
ASCL5	HGLibA_03279	GGGGTATTCGTAGACCCCGA	114	143	203	208	175.838	1.28465	0.313002	4.10429	4.06e-05	0.00691927	TRUE
LGR6	HGLibB_26376	AGACCAGAGAATGCTTGTCC	97	111	130	208	141.919	1.28391	0.351641	3.65119	0.00026103	0.0218557	TRUE
PTPN21	HGLibB_39406	GAACAAGCAATTCAGCTAGC	99	105	127	204	138.988	1.28269	0.348693	3.67857	0.000234549	0.0203817	TRUE
TRIML1	HGLibA_51622	GAAAGCCGAGCTTTGACTTG	113	114	187	173	154.771	1.28136	0.3215	3.98556	6.73e-05	0.00944462	TRUE
ACSF3	HGLibB_00549	AAACTGCACGCAAGAAATCC	104	67	128	144	115.949	1.28107	0.391261	3.2742	0.00105963	0.0492472	TRUE
hsa-mir-2110	HGLibA_58220	GTCGGCTGTGTTTCTCACCG	87	106	127	185	131.603	1.28083	0.355194	3.60599	0.000310968	0.0237547	TRUE
CAT	HGLibB_07345	CCGTGGGCCCCTTCTTGTTC	116	164	169	287	191.137	1.27983	0.3611	3.54427	0.000393708	0.0272824	TRUE
MKNK2	HGLibA_29345	TGAAAACCCTGCTCCGAATG	103	139	184	203	165.23	1.27936	0.329736	3.87995	0.000104476	0.0122554	TRUE
IDO1	HGLibB_22531	GGTTTATGCAGACTGTGTCT	109	115	147	214	152.336	1.27861	0.316159	4.04419	5.25e-05	0.00812014	TRUE
CSNK1G2	HGLibA_11397	GCTTCACGTCCCGGTAGATT	165	201	197	402	249.254	1.27846	0.354964	3.60166	0.000316188	0.0239695	TRUE
TMEM138	HGLibB_49895	CGAAGGTGTTGAAGAACATG	109	100	150	184	141.971	1.27789	0.307093	4.16126	3.16e-05	0.00586776	TRUE
KLF12	HGLibB_25014	TGAATAATCAAAAGTTTCCT	84	99	120	175	124.517	1.27722	0.359498	3.55279	0.000381167	0.0266991	TRUE
ZP1	HGLibB_56883	CTGTAGCTGTCGCCCTTGAA	118	153	220	209	184.54	1.27387	0.324386	3.92703	8.6e-05	0.0109706	TRUE
LAD1	HGLibA_25922	CTGATTCAGACTACCGAGCG	116	137	166	240	171.643	1.27108	0.311213	4.08426	4.42e-05	0.007252	TRUE
SESTD1	HGLibB_43576	AAAAAACTAGCCTTCCTTTC	151	131	158	297	190.35	1.26829	0.345828	3.6674	0.000245034	0.0209843	TRUE
WDR78	HGLibA_54184	AGTCAATCTTTCCCGTTTAT	169	196	263	317	247.282	1.26739	0.248374	5.10276	3.35e-07	0.000275632	TRUE
TMEM8C	HGLibB_50492	CGGCCTCTGCTTCGGGGCGC	142	121	227	183	177.802	1.26734	0.33836	3.74553	0.000180013	0.0174456	TRUE
PSPC1	HGLibA_39222	GTAGCGAAGCGAATCCGTAG	110	89	126	191	133.938	1.26324	0.348167	3.62826	0.000285339	0.0228728	TRUE
C11orf85	HGLibB_05194	AATGAAGTGTTCTGTAGCAA	146	122	139	293	180.166	1.26096	0.385792	3.2685	0.00108121	0.0498043	TRUE
ARHGEF10	HGLibA_02807	AGGACAGCGCACTTGCCCGC	145	106	174	222	168.623	1.26033	0.309283	4.07499	4.6e-05	0.00740394	TRUE
ARGFX	HGLibB_02688	AGCTTTGAGACTCGACCTAC	141	139	212	228	188.772	1.25987	0.269489	4.67504	2.94e-06	0.00126227	TRUE
HINT1	HGLibB_21297	CATCTTCTGCCACAGAAATC	120	115	210	153	158.392	1.2583	0.37595	3.34698	0.000816959	0.0419357	TRUE
hsa-mir-4718	HGLibA_60973	CCAAGTCACAAACAGGTGCT	119	147	169	255	179.402	1.25815	0.319925	3.93264	8.4e-05	0.010795	TRUE
OIP5	HGLibA_33333	CATCTCTGATGCATTTACTA	103	97	120	199	134.44	1.25792	0.356987	3.52372	0.000425527	0.028772	TRUE
CCDC146	HGLibB_07621	GAGAAGTTGTTCTCTCATTT	147	125	144	292	182.344	1.25482	0.372652	3.36727	0.000759152	0.04008	TRUE
NonTargetingControlGuideForHuman_0757	HGLibA_65140	CGGCACTAGAAGTTTTTGAA	86	77	116	140	109.419	1.25404	0.353939	3.54311	0.000395442	0.0273708	TRUE
NonTargetingControlGuideForHuman_0563	HGLibA_64946	GAACCGACTTGAAGGGGGCT	151	192	201	347	230.802	1.25289	0.325429	3.84996	0.000118139	0.0131329	TRUE
AP5Z1	HGLibB_02361	CAGAGGGGGACATCTCTCGC	85	95	125	158	120.842	1.24997	0.344034	3.63327	0.000279856	0.0226382	TRUE
ZGPAT	HGLibB_55240	GCCAAACTCATAGCCCATCT	169	205	196	404	251.066	1.24916	0.35643	3.50464	0.000457221	0.029962	TRUE
NAAA	HGLibB_30965	CCACACAAGTTTACAGTTTC	173	129	178	300	201.647	1.24892	0.32703	3.81899	0.000133999	0.0142722	TRUE
NEUROD4	HGLibB_31698	CAACTTCAACTATCAGTCTC	123	140	219	188	176.721	1.2488	0.329335	3.79188	0.000149509	0.015442	TRUE
MAPK9	HGLibA_28295	GCTGCATTTGATACAGTTCT	104	160	201	212	177.802	1.24829	0.356397	3.50253	0.000460867	0.0301183	TRUE
ZNF674	HGLibA_56509	AGCCCAGTCCCACTAAACAT	96	140	161	211	158.692	1.24748	0.354436	3.51961	0.000432184	0.0290549	TRUE
LENG8	HGLibB_26262	GCGTCTCCATGCCATTCTCT	146	106	198	191	168.162	1.24493	0.326777	3.80973	0.000139121	0.0146737	TRUE
ZNF346	HGLibB_55783	GCTGAAGCAGCAGTCCACTA	135	118	146	254	168.733	1.24344	0.339082	3.66706	0.000245351	0.0209843	TRUE
YARS	HGLibB_54568	CAGGCCTGACCTGCAGGTTC	92	82	136	133	116.268	1.24307	0.357854	3.47369	0.000513348	0.031936	TRUE
TACR3	HGLibA_48177	GAGCTCTAGCTCATCATAGC	112	101	178	148	142.038	1.23792	0.357039	3.46719	0.000525929	0.0323437	TRUE
MAEL	HGLibB_27822	CTCCTCAGTGGTGTGAAAAC	120	114	185	175	156.021	1.23707	0.314551	3.93281	8.4e-05	0.010795	TRUE
ZNHIT1	HGLibB_56855	CCGCGATGGGGGTCCCGCAC	79	88	104	158	111.318	1.23664	0.378421	3.26789	0.00108353	0.0498252	TRUE
SKA1	HGLibB_44208	TCAGGTTCTTCAACTTTGAT	173	168	205	330	226.803	1.2352	0.283201	4.36155	1.29e-05	0.00323013	TRUE
ACY1	HGLibB_00704	TGACCCCCTCGCCAGCTGCC	126	115	160	215	160.204	1.23449	0.294266	4.19514	2.73e-05	0.00527716	TRUE
RGL3	HGLibA_41007	CCTCCACTATCGAACCAGCA	179	172	297	238	233.7	1.23357	0.30615	4.02928	5.59e-05	0.00842371	TRUE
MIA2	HGLibA_29187	CGTTCACAGAATCCTTCTTC	105	126	198	154	154.032	1.23156	0.376182	3.27384	0.00106098	0.0492716	TRUE
HSP90AA1	HGLibB_22222	GGTTGAGACGTTCGCCTTTC	93	116	124	204	139.069	1.23067	0.371375	3.31381	0.000920345	0.0451071	TRUE
ANP32A	HGLibB_02195	CCGTCGAGATATGTGAGTTG	134	113	157	227	163.681	1.23022	0.306291	4.01649	5.91e-05	0.00869509	TRUE
KRTAP5-11	HGLibA_25789	AGGGCTTGAAGCAGCTAGAC	124	143	224	183	177.792	1.22977	0.341751	3.59845	0.000320125	0.0241453	TRUE
RGS12	HGLibA_41057	CGAGCAGACGTGCGTTGAGA	96	79	116	155	115.918	1.22927	0.353951	3.47301	0.000514661	0.0319714	TRUE
PJA2	HGLibA_36787	AGACAGCCTTACCAGATTCT	110	119	136	222	151.924	1.22779	0.340322	3.60773	0.000308891	0.023694	TRUE
RTTN	HGLibB_42380	TCCCCCAGCAGTCCAACATT	237	160	267	345	262.223	1.22739	0.278907	4.4007	1.08e-05	0.00282185	TRUE
DEGS1	HGLibA_12921	CCATGGGGAGCCGCGTCTCG	127	138	211	194	176.108	1.22734	0.309831	3.96133	7.45e-05	0.0100782	TRUE
FBXO11	HGLibA_17028	TCCTGAAGATACTGTTCAGC	113	96	134	190	138.309	1.22712	0.327696	3.74468	0.000180626	0.0174766	TRUE
SOCS2	HGLibA_46126	TTCGCCAGACGCGCCGCCTG	80	92	113	154	114.19	1.22698	0.362803	3.38195	0.000719721	0.0388483	TRUE
PTTG1	HGLibA_39562	CAAGTTTCAACACCACGTTT	216	185	335	273	265.763	1.22682	0.29317	4.18466	2.86e-05	0.00542178	TRUE
PARP10	HGLibB_35168	CACTGCGGCGCTCATTCTCC	182	170	222	324	232.909	1.22498	0.258351	4.74153	2.12e-06	0.000977803	TRUE
DMGDH	HGLibA_13406	TGTTTATACTCCGAGCCCAC	84	87	104	162	113.191	1.22403	0.374399	3.26931	0.0010781	0.0497055	TRUE
ZC3H7B	HGLibB_54919	CCTAAAGCAAGAAGAATATG	166	127	230	215	193.526	1.22256	0.306215	3.99248	6.54e-05	0.00925901	TRUE
ZNF611	HGLibA_56382	AGCCTTGAGACACATAAGAT	109	115	142	205	148.192	1.22203	0.318492	3.83692	0.000124585	0.0135474	TRUE
ST6GALNAC5	HGLibB_47219	CCCCGCGGGACCGCGGCCAC	102	111	124	208	140.905	1.22188	0.357506	3.41778	0.000631333	0.0362263	TRUE
ZNF534	HGLibB_56114	CTGTATAAAGCTTTCTGCCC	172	143	181	309	207.782	1.22168	0.313602	3.89565	9.79e-05	0.0117826	TRUE
ENOX1	HGLibA_15159	CCTGGTATCATTGGGTTAAT	127	118	143	238	161.76	1.22131	0.331292	3.6865	0.000227357	0.0200006	TRUE
ERAP2	HGLibB_15385	TGCACTATCCAACATGCCAA	132	154	193	248	189.336	1.22035	0.282978	4.31254	1.61e-05	0.00379324	TRUE
SNX18	HGLibB_45994	TGCAGGGCGCCCCCGCCGTA	135	157	175	279	193.165	1.21999	0.312465	3.90439	9.45e-05	0.0115557	TRUE
TRIML1	HGLibB_51558	TCTATTGCAGGAGAAACTCC	115	110	145	202	148.499	1.21901	0.309201	3.94244	8.07e-05	0.0105594	TRUE
C14orf93	HGLibB_05370	GCTCCTTATCAGTGTAATTG	102	118	136	205	145.462	1.21899	0.337724	3.60944	0.000306861	0.0236423	TRUE
DTD1	HGLibB_14029	GTTCCTTCTGCGTATCCTCC	93	87	125	151	118.828	1.21879	0.336814	3.6186	0.000296206	0.0232046	TRUE
CMC1	HGLibB_10175	TTGTTCAGAACACCTCTCTT	147	117	172	234	173.908	1.21873	0.296201	4.11454	3.88e-05	0.00670351	TRUE
NR0B1	HGLibA_32567	CCGCTTGCAGTTCGAGACTG	104	132	138	229	156.002	1.2166	0.360143	3.3781	0.000729897	0.039185	TRUE
KCNG4	HGLibA_24206	ACCGCCAGCGACACGTAGTA	123	161	179	260	187.712	1.21505	0.319422	3.80391	0.000142431	0.0149209	TRUE
OR52M1	HGLibB_34144	TGGTTCGGTGCTTGTGACAT	157	153	159	325	204.069	1.21426	0.359178	3.38067	0.000723103	0.0389956	TRUE
UBL3	HGLibB_52637	CTACATGGAAATGTCACATT	139	96	155	204	154.165	1.21292	0.334903	3.6217	0.000292675	0.0231021	TRUE
TMEM202	HGLibB_50123	CCATGGAGTCAGATCTCCTA	185	194	272	305	249.628	1.21101	0.235147	5.15004	2.6e-07	0.000233797	TRUE
MLXIP	HGLibA_29442	TGGCCCAATCCCCGGGAAAT	126	182	203	270	203.26	1.20905	0.32415	3.72989	0.000191562	0.0181379	TRUE
SNED1	HGLibB_45868	GCCACCATGTTGACACTCTT	191	176	225	338	240.742	1.20754	0.260979	4.62696	3.71e-06	0.00148678	TRUE
KIAA0232	HGLibB_24578	GCAGGAGAATGACATCTTCC	116	116	161	192	152.43	1.20746	0.295134	4.09122	4.29e-05	0.00712007	TRUE
OR13C2	HGLibA_33595	TAAAGAACCTTCTGTTCAGT	188	179	306	242	240.948	1.20485	0.306659	3.92894	8.53e-05	0.010907	TRUE
RAB11FIP1	HGLibA_39793	TCATCATCACTGTCGACCGA	209	199	227	402	267.29	1.2045	0.292247	4.12151	3.76e-05	0.00658832	TRUE
ZP2	HGLibB_56887	CATGACAGCTCCGTGTCTTA	83	78	107	138	105.513	1.2042	0.361602	3.33017	0.000867915	0.043383	TRUE
PRG4	HGLibB_38408	TGCTTTGAGTCCTTCGAGAG	208	176	230	358	251.228	1.204	0.269943	4.46019	8.19e-06	0.00239052	TRUE
CEACAM21	HGLibA_08935	CCTGAAGTCACTCTGATCGC	144	176	195	296	210.087	1.20291	0.300822	3.99872	6.37e-05	0.00915019	TRUE
ANGPTL7	HGLibA_01928	AGGCTGTGTTGTTATGATAC	169	175	241	280	225.499	1.20174	0.243967	4.92581	8.4e-07	0.00051704	TRUE
AAAS	HGLibA_00022	TCCCTTATCAGGCGTGATGT	104	107	145	175	138.28	1.2017	0.31216	3.84963	0.000118298	0.0131329	TRUE
NUP35	HGLibB_33005	GTAATGCAGAGTCCTCTTGT	135	118	174	209	165.523	1.20157	0.284937	4.21697	2.48e-05	0.00494237	TRUE
SMIM17	HGLibA_45737	CACGCACACTACCAAGACTA	138	106	196	167	159.304	1.1981	0.348631	3.43659	0.000589097	0.0347369	TRUE
RPS7	HGLibA_42188	TTTCTTTAGGAAATTGAAGT	131	94	154	185	146.615	1.19753	0.330519	3.62318	0.000291004	0.0230344	TRUE
REPS2	HGLibA_40850	GAGCTCTTCGCGCGCTGTGC	108	100	161	150	135.996	1.19712	0.338	3.54178	0.00039744	0.0274443	TRUE
NAA20	HGLibB_30940	AAGGATACAGTTTCTGTAAG	140	134	227	180	179.225	1.19683	0.337379	3.54745	0.000388986	0.0270744	TRUE
FBXO46	HGLibB_17089	GCCCGTCCGGCCCGCGGTTC	126	112	185	170	155.393	1.19507	0.32225	3.70853	0.000208467	0.0189568	TRUE
RNF115	HGLibA_41480	GATCTGTATCTCCGACCCAA	121	111	157	193	151.338	1.19467	0.296297	4.032	5.53e-05	0.00839195	TRUE
CBLB	HGLibB_07390	AAAGTCTTACCTTCCGGGTT	170	177	235	289	226.609	1.19431	0.243918	4.89635	9.76e-07	0.000579946	TRUE
GPHN	HGLibA_19805	GTGATCCCATCAGCATTGCC	110	83	139	150	125.66	1.1939	0.349673	3.41434	0.00063936	0.0363686	TRUE
WTAP	HGLibB_54364	TGAAACAGACTTCAAAGTTA	117	103	128	207	143.232	1.19341	0.343409	3.4752	0.000510474	0.0318854	TRUE
RIMS3	HGLibB_41231	CGGGGCCTGACCCCCAAACC	86	97	138	136	119.645	1.19319	0.35897	3.32392	0.000887604	0.0440471	TRUE
AAK1	HGLibA_00049	GACCATTTCTGGTGCTCGAT	117	127	186	178	159.243	1.19013	0.315217	3.77558	0.000159634	0.0161798	TRUE
OR51S1	HGLibB_34085	CTGATTGGCAAGGTGTTGCA	83	88	124	132	111.501	1.18951	0.357222	3.3299	0.000868772	0.043383	TRUE
GPR56	HGLibB_20028	CATAGTTGTCCACATCCACC	122	102	135	204	145.48	1.18908	0.331261	3.58955	0.000331247	0.0246264	TRUE
C8orf76	HGLibA_06646	GGCTCACCTGGGTAGGCATA	142	128	168	240	175.515	1.18902	0.289896	4.10154	4.1e-05	0.00694131	TRUE
FES	HGLibB_17279	CCAAGCCAAGCGCAAGTACC	249	228	289	433	310.009	1.18836	0.235864	5.03831	4.7e-07	0.000339474	TRUE
KLK1	HGLibB_25195	TCATGGGGCTACGTCCCTTG	134	107	167	193	156.35	1.18573	0.303336	3.90897	9.27e-05	0.0113977	TRUE
MTCH1	HGLibA_30326	TCACCGTAGGTGAAGAAGCT	93	98	127	160	124.217	1.18566	0.333158	3.55885	0.000372487	0.0263074	TRUE
FSHR	HGLibA_18089	AAGGTGCTTAATACCTGTGT	181	155	171	342	217.8	1.18516	0.349138	3.39454	0.000687431	0.0378759	TRUE
HAUS7	HGLibA_20893	ACACCTTTACCTCGAGCAAC	117	112	174	166	148.906	1.18514	0.31937	3.71088	0.000206542	0.0188554	TRUE
FOSL1	HGLibA_17801	CCGGGCATGTTCCGAGACTT	130	155	163	270	185.332	1.18405	0.328898	3.60005	0.00031816	0.0240731	TRUE
ALDH7A1	HGLibA_01584	GCAGAATCTTTCGCTGGCTT	90	115	126	184	133.407	1.18361	0.360958	3.27907	0.00104148	0.0486502	TRUE
SKIDA1	HGLibA_44280	GCTAGAAGCCCTCGTCCTAC	161	189	242	282	227.677	1.18314	0.259631	4.55699	5.19e-06	0.00181164	TRUE
IL21R	HGLibA_23085	CGGGTCACTCCATTCACTCC	182	182	277	261	236.075	1.17884	0.264596	4.45524	8.38e-06	0.00241098	TRUE
CACNB4	HGLibA_06926	CCCGTCCGCGGTCCCGTTCT	112	93	158	144	132.696	1.17861	0.351952	3.34878	0.000811686	0.0417188	TRUE
KLHL25	HGLibA_25165	CCAGCTCATCACTCGAGATG	131	150	181	240	182.149	1.17737	0.287443	4.096	4.2e-05	0.00704899	TRUE
RNF146	HGLibA_41535	ACTGACCATCTACTGATGTT	90	92	131	139	117.922	1.17706	0.344915	3.4126	0.00064346	0.0364802	TRUE
ART1	HGLibA_03157	GGGCCACCCCATGCTCATCG	198	198	233	363	256.137	1.17668	0.263193	4.4708	7.79e-06	0.00233137	TRUE
MAP2K1	HGLibA_28140	CCCGACGGCTCTGCAGTTAA	112	121	154	194	150.912	1.17659	0.303163	3.88105	0.000104006	0.0122554	TRUE
JUP	HGLibA_24012	AGTTACGCATGATCTGCACG	147	108	202	171	164.545	1.17484	0.35214	3.33629	0.000849055	0.042738	TRUE
SASH3	HGLibB_42710	GAGCGAGAAGGAGTTTAATC	158	166	202	283	209.482	1.1743	0.266854	4.40054	1.08e-05	0.00282185	TRUE
PIK3R6	HGLibB_36615	ACACTGACCTGAGCTCTCCA	143	96	143	214	153.744	1.17368	0.355704	3.29958	0.000968279	0.0463551	TRUE
LRCH2	HGLibB_27099	CGCTCATCTCGCCAAGAATA	117	99	166	151	139.467	1.17297	0.34306	3.41915	0.00062818	0.0360938	TRUE
EPHB3	HGLibB_15295	TGGACATCTCATCCAGAAAG	92	84	126	134	113.648	1.17241	0.350455	3.34539	0.00082167	0.042051	TRUE
ADCK4	HGLibA_00900	GCCCATCCTGGTAAAACTTT	110	116	163	171	146.112	1.17177	0.311936	3.75643	0.000172355	0.0170071	TRUE
SPP1	HGLibA_46770	GCAGAATCTCCTAGCCCCAC	134	123	151	234	165.669	1.17167	0.312041	3.75486	0.000173441	0.0170811	TRUE
TM6SF1	HGLibB_49650	CACGAGCCAGCAGTGCTACC	128	141	145	261	173.659	1.17101	0.347643	3.36843	0.000755966	0.0399756	TRUE
CECR1	HGLibA_08973	ATGCGCCCGTGTTTCATCTA	153	163	219	249	204.104	1.17024	0.259493	4.5097	6.49e-06	0.00210156	TRUE
PIFO	HGLibB_36494	CCACCCAAAGGGATATGGCT	122	104	138	199	145.493	1.17009	0.321624	3.63806	0.000274699	0.0223436	TRUE
PRR18	HGLibA_38795	CACCTATGCGGCGACCTCGG	109	104	164	148	137.441	1.1689	0.342096	3.41687	0.000633454	0.0362767	TRUE
ATP8B2	HGLibB_03780	GAAGGTGAGAATATTGTACT	135	105	169	184	154.306	1.16713	0.312172	3.73873	0.000184954	0.0177407	TRUE
C2orf53	HGLibA_06146	GGCCGAAGCCGATGCCTATC	120	144	174	218	170.392	1.16689	0.299966	3.89008	0.000100211	0.0119888	TRUE
PRRT2	HGLibA_38885	GGCCTTCGCTTATGCTGTCA	217	295	346	412	330.441	1.16342	0.259021	4.4916	7.07e-06	0.00221526	TRUE
INPP4B	HGLibA_23339	ATCTGAGTATCCCATCTATG	121	96	142	178	139.18	1.16275	0.322523	3.60518	0.000311932	0.0237723	TRUE
hsa-mir-4277	HGLibA_59811	CACAAGGACTTGAGCTGAGC	98	92	128	152	122.082	1.16244	0.331305	3.50867	0.000450356	0.0297303	TRUE
PRPF40B	HGLibB_38687	GCCCCCAATGCTTCCACCAA	182	134	244	215	202.677	1.16243	0.318904	3.64509	0.000267296	0.0220912	TRUE
DDX17	HGLibA_12657	TATTAACCACCAGCCATACT	84	89	116	139	111.193	1.16057	0.352462	3.29275	0.000992114	0.0471934	TRUE
NSUN3	HGLibA_32785	TTCGGCCCGGAGTTCTGCTA	115	145	168	217	167.366	1.16044	0.31338	3.70298	0.00021308	0.0191178	TRUE
RYBP	HGLibA_42514	CCGTAATTTACACGAATACT	130	139	152	249	172.63	1.15911	0.322821	3.59056	0.000329971	0.0245846	TRUE
hsa-mir-320c-2	HGLibA_58939	TTTCCAGTTCTTCCCAGAAT	155	140	227	201	189.168	1.15713	0.303825	3.80853	0.000139794	0.0147317	TRUE
C1R	HGLibA_05970	GTGCAGCAGCGAGCTGTACA	143	147	193	233	185.892	1.15567	0.267481	4.32056	1.56e-05	0.0036943	TRUE
ECE2	HGLibA_14386	CAGTTCCGCTCCGGTAACTC	185	157	263	232	218.919	1.15493	0.292092	3.954	7.69e-05	0.0102185	TRUE
SEMG2	HGLibB_43329	GTTGTGTCAAATGATCATCT	127	123	151	218	159.881	1.15354	0.303143	3.80526	0.000141655	0.0148622	TRUE
RHCE	HGLibA_41144	CGAACACGTAGAAGTGCCTC	171	139	158	304	197.791	1.15336	0.351845	3.27804	0.0010453	0.048752	TRUE
SERP1	HGLibA_43500	GTCTGTAGGACCCTGGTTAT	121	118	177	169	152.723	1.1484	0.315387	3.64124	0.000271329	0.0222549	TRUE
ABCA6	HGLibB_00120	ATTCTTGCACAGAAGTGCTT	103	112	154	158	137.369	1.14627	0.326694	3.5087	0.000450295	0.0297303	TRUE
OR2T29	HGLibA_33869	ATTGTCTGAAGAGTCCCATG	104	112	139	177	137.868	1.14618	0.317519	3.60979	0.00030644	0.0236423	TRUE
ANXA10	HGLibA_02223	GGAGTGCTCCTCCTAGCATT	131	149	179	231	178.793	1.14593	0.286495	3.99982	6.34e-05	0.00911892	TRUE
UNC80	HGLibB_52967	GCAATATGAAGCTTCTTGTG	134	109	135	223	154.491	1.14563	0.343128	3.33877	0.000841489	0.0424912	TRUE
EXOSC6	HGLibB_15765	TGCGGCGGCTGCGATTCTTC	103	112	147	166	137.271	1.14557	0.318606	3.59555	0.000323703	0.0243025	TRUE
CCDC171	HGLibA_07694	AGAAGCATTGCGACAAAGTC	127	105	157	180	147.682	1.14533	0.307633	3.72305	0.000196834	0.0184325	TRUE
ISY1	HGLibA_23695	CCAGGCCCGAAATGCAGAAA	114	122	157	187	150.556	1.14466	0.301091	3.80171	0.000143704	0.0149588	TRUE
NSD1	HGLibB_32700	TAGCATGTTTCCTAATGTAC	127	156	159	259	180.586	1.14385	0.332586	3.43925	0.000583319	0.0345469	TRUE
ZNF530	HGLibB_56109	GGAGCCTCTGCATCTCATCA	155	153	228	216	196.295	1.14259	0.283735	4.02699	5.65e-05	0.00846364	TRUE
AK7	HGLibA_01393	GCAGCATACGTAGTTGCTGC	190	138	185	296	207.977	1.14218	0.316356	3.61044	0.000305675	0.0236423	TRUE
OR2V1	HGLibA_33896	ACGCTCCTTGAGCCACAGTA	253	235	239	484	309.809	1.13953	0.318733	3.57517	0.000349995	0.0253878	TRUE
APOA4	HGLibA_02459	GAAGTAGTCCCACATCACCG	271	280	302	509	350.184	1.13915	0.257967	4.41587	1.01e-05	0.0027218	TRUE
ZNF568	HGLibB_56200	TCAAGAGTCTGCCCTTTCCG	145	134	188	216	177.278	1.13911	0.272511	4.18006	2.91e-05	0.00551955	TRUE
RILPL1	HGLibB_41202	CCCACCCAGGCATGTCAGAG	102	92	133	147	123.125	1.13687	0.333053	3.41348	0.000641387	0.0364273	TRUE
FOS	HGLibA_17794	CTGCAGCCAAATGCCGCAAC	131	116	134	228	156.386	1.13525	0.341983	3.3196	0.000901455	0.0445493	TRUE
DFFA	HGLibA_13020	ACCTTCCAATACTAAGTTTG	169	180	231	274	221.549	1.13439	0.248015	4.57386	4.79e-06	0.00171169	TRUE
PLCXD1_X	HGLibA_37021	GCGCCGTTGTGTACACCATA	189	193	261	290	242.412	1.13397	0.236574	4.7933	1.64e-06	0.000817684	TRUE
ATG4B	HGLibA_03492	CTCTGACCTACGACACTCTC	167	120	169	248	181.281	1.13395	0.318205	3.56357	0.00036585	0.0260473	TRUE
SLC22A10	HGLibB_44484	TAAGCCCTCATCTAGTTTAT	121	102	125	200	140.875	1.13139	0.346011	3.2698	0.00107623	0.0497055	TRUE
CTAG2	HGLibA_11564	AAGTCCTTCAGAACCGCCCC	107	130	154	189	150.387	1.13086	0.318935	3.54575	0.000391491	0.0272004	TRUE
GLS	HGLibA_19325	CCAAATTCAGTCCCGATTTG	111	128	146	200	151.159	1.12596	0.317378	3.5477	0.000388605	0.0270701	TRUE
NonTargetingControlGuideForHuman_0679	HGLibA_65062	TACGGGTGTCTCCATCTTGC	165	216	250	299	241.292	1.12479	0.277024	4.06027	4.9e-05	0.00776173	TRUE
TMEM150B	HGLibA_49994	CTCCGTGGTAGGCAATTTCC	107	110	159	150	137.174	1.12449	0.335403	3.35264	0.000800443	0.0413904	TRUE
CPT1C	HGLibA_11024	CACATAATTGGACGCCCACC	112	125	146	196	149.635	1.12294	0.312471	3.59375	0.000325947	0.0243689	TRUE
LAG3	HGLibB_25889	CGCCGGCGAGTACCGCGCCG	114	105	130	186	137.902	1.12206	0.324269	3.46027	0.000539626	0.0328203	TRUE
PODXL	HGLibA_37459	GATGCGTCGAAGTGGGTTGT	107	111	123	193	137.39	1.12175	0.343032	3.27011	0.00107504	0.0497034	TRUE
KANK1	HGLibB_23990	CAGCATGGCTCACACCACAA	117	99	158	148	135.993	1.12029	0.341015	3.28516	0.00101925	0.0480249	TRUE
CD300LD	HGLibB_08331	CTCCTTCAAGACCTTCTTTG	172	189	265	247	227.717	1.11863	0.277662	4.02875	5.61e-05	0.00843197	TRUE
USP27X	HGLibA_53317	GTGAGATGTCGTCGCTGTTT	265	259	370	374	329.836	1.11718	0.216127	5.16908	2.35e-07	0.000219434	TRUE
HOXD9	HGLibA_22006	AATCCCGTAGTGGCGCCCGT	130	128	160	210	162.237	1.11706	0.288847	3.8673	0.000110045	0.0126254	TRUE
GSDMB	HGLibA_20406	CCGGATATCCCAGCAGTATC	201	222	312	286	266.375	1.11494	0.266241	4.18773	2.82e-05	0.00538266	TRUE
ZNF384	HGLibB_55826	TAGGGTCGATGCTACCTTCT	159	155	169	285	197.09	1.11471	0.309455	3.60218	0.000315561	0.0239523	TRUE
TPGS1	HGLibA_51122	CCCGCGCGGAAGACGCTCAG	153	165	198	257	199.787	1.11304	0.265644	4.18997	2.79e-05	0.00536153	TRUE
C21orf62	HGLibA_06047	CCGGGATTGTGACTACAGTT	143	102	156	192	153.167	1.11124	0.325611	3.41278	0.000643049	0.0364741	TRUE
SREBF1	HGLibA_46950	GCCATGGATTGCACTTTCGA	178	125	224	200	189.31	1.10857	0.332025	3.33882	0.000841352	0.0424912	TRUE
YPEL4	HGLibA_54715	TGAACAGCGCCTCTTGCTCA	123	100	133	185	139.345	1.10831	0.327591	3.38321	0.000716438	0.0387062	TRUE
ACE	HGLibA_00422	CCCGCTGAAACCGCTGTACG	132	110	149	195	151.178	1.10675	0.30606	3.61612	0.000299047	0.0232911	TRUE
LEF1	HGLibB_26235	TGGATACTTACACGTGCATT	228	183	235	352	256.518	1.10646	0.265371	4.16949	3.05e-05	0.00570428	TRUE
RFXANK	HGLibB_40934	GCTGACCTTTCCGGTATCCC	149	159	162	281	192.544	1.10413	0.323254	3.41568	0.000636218	0.0363218	TRUE
hsa-mir-3668	HGLibA_59222	TCTCTGCAATTTTATATATG	170	167	265	202	210.396	1.09873	0.330065	3.32883	0.000872129	0.0435003	TRUE
C16orf71	HGLibA_05474	CTCATGGCATCCAACGATAA	107	108	128	177	134.002	1.09815	0.324882	3.38014	0.000724481	0.0390289	TRUE
HMGXB3	HGLibB_21703	TGCAGAGGAGCTACTCTCAC	149	105	172	183	157.734	1.09636	0.328651	3.33593	0.000850137	0.0427712	TRUE
CALHM1	HGLibA_07012	TGCGCTCGATGTCGATATAG	162	147	220	211	192.404	1.09552	0.283966	3.85791	0.00011436	0.0129333	TRUE
CCDC19	HGLibA_07728	CAAGGAATAAGGCTCGCTAT	125	150	153	239	171.457	1.09544	0.326555	3.35454	0.00079498	0.0412151	TRUE
FAM171A2	HGLibA_16267	GTTTGGGAACCGGACTCTGC	137	125	153	218	162.887	1.09528	0.298667	3.66723	0.000245188	0.0209843	TRUE
PDE6D	HGLibA_35815	GTACCTTCATGCTCCACACC	189	152	211	269	211.743	1.09454	0.263426	4.15502	3.25e-05	0.00600221	TRUE
CTXN1	HGLibB_11743	CGCGCTCGAGCGCCTCCTTG	136	142	203	184	173.254	1.09396	0.310912	3.51856	0.000433891	0.0291533	TRUE
EVC	HGLibB_15658	GAGAGAAGTGCAGATGTCGA	120	139	151	216	161.222	1.0925	0.314324	3.47572	0.000509488	0.0318822	TRUE
CARD10	HGLibB_07210	CTACATGATCGCCATGCGCC	126	151	171	219	172.263	1.08894	0.299198	3.63954	0.000273129	0.0223346	TRUE
LIPG	HGLibA_26611	CGAGGCTGTAGCCGATCAAG	150	162	226	207	194.001	1.0885	0.297382	3.66027	0.000251951	0.0213647	TRUE
PF4V1	HGLibB_36085	TTTCCTCCCATTCTTCAGCG	184	138	177	277	198.909	1.08636	0.311062	3.49242	0.000478658	0.0305944	TRUE
DIABLO	HGLibA_13214	AGCTTCAATCAACGCATATG	154	125	191	196	172.646	1.08528	0.296288	3.66291	0.000249366	0.0212365	TRUE
CD302	HGLibA_08347	TGTCATAAAACATGCCTAGT	134	116	147	204	154.617	1.08516	0.305316	3.55422	0.000379107	0.0266146	TRUE
MPPED2	HGLibA_29775	GGATGTCCCCATAAGGCATC	140	137	175	212	171.515	1.0838	0.276117	3.92516	8.67e-05	0.0110204	TRUE
TFDP3	HGLibB_49097	GAACCAGACCAGCCGCCCCG	123	141	163	207	163.683	1.08349	0.29845	3.63041	0.000282976	0.0228133	TRUE
FKBP3	HGLibB_17549	TGTGGCCAAGACAGCTAACA	217	184	230	333	247.675	1.083	0.255372	4.24086	2.23e-05	0.00464784	TRUE
DHX8	HGLibA_13208	GCCTTAATCGGGTCGGAGCC	109	128	165	164	147.08	1.08299	0.329414	3.28764	0.00101032	0.0478136	TRUE
UNC13B	HGLibB_52931	CATCCTTCTTATCTCGTTCC	227	224	249	386	278.699	1.08098	0.252872	4.27482	1.91e-05	0.0042139	TRUE
TAF13	HGLibA_48208	ATATCCACTGACTCAGTATA	157	180	251	213	208.939	1.08078	0.312982	3.45317	0.000554038	0.0333084	TRUE
RNMTL1	HGLibB_41670	TGTGACAATCTCCGTGACCC	126	138	181	185	163.51	1.08047	0.301492	3.58373	0.000338727	0.0250187	TRUE
SLC41A3	HGLibA_45144	GCCGAACCATCACTTCTGCG	182	168	269	210	216.463	1.08023	0.320435	3.37115	0.000748559	0.0397402	TRUE
CEP85	HGLibB_09163	CAGTAATGAACACCTTCTGA	151	121	165	213	167.368	1.07543	0.294953	3.6461	0.000266248	0.0220452	TRUE
VWA5A	HGLibB_53843	ATCACCATGGTGCACTTCTG	395	335	375	652	449.121	1.07493	0.252274	4.26098	2.04e-05	0.00437075	TRUE
MLLT1	HGLibB_29366	CCCCGACTCCTCTACTTTGT	193	201	285	256	243.328	1.07484	0.27412	3.92105	8.82e-05	0.0111393	TRUE
C10orf113	HGLibA_05034	CTCTCTCTCATATAAGCTAG	156	169	207	244	200.556	1.07411	0.261972	4.10009	4.13e-05	0.00696452	TRUE
TFEC	HGLibA_49167	GCAGCATGCACACACAACTC	139	171	189	243	191.442	1.07346	0.290965	3.68933	0.000224847	0.0198565	TRUE
EPG5	HGLibB_15256	CTTTAGTTGACACAGATCAG	157	151	169	262	189.52	1.07265	0.29366	3.6527	0.000259501	0.0217843	TRUE
ZNF862	HGLibB_56814	GCCGAGAATACCCCTCCATC	115	129	163	174	150.555	1.07227	0.311236	3.44519	0.000570648	0.0340273	TRUE
LILRA1	HGLibA_26489	AACTCACAGCCCCGTACCCA	176	141	230	203	194.987	1.07219	0.310243	3.45597	0.000548316	0.0331312	TRUE
EZH1	HGLibB_15811	GCTTTGCTAGGCTTTGTATG	154	146	202	211	184.703	1.0711	0.274078	3.908	9.31e-05	0.0114315	TRUE
GLRX3	HGLibA_19320	GATTTACAGGTCCCTCCTTG	191	243	228	382	267.535	1.06968	0.304723	3.51032	0.000447562	0.0296381	TRUE
hsa-mir-4514	HGLibA_60498	CAGGTTGAGACAGGCAGGAT	244	158	243	312	246.105	1.06933	0.295588	3.61764	0.000297298	0.0232214	TRUE
ZXDB	HGLibA_57077	CAGCGGGGGCCTAGCGCAGT	109	116	136	176	138.382	1.06819	0.316403	3.37604	0.000735381	0.0393714	TRUE
DTNA	HGLibA_14063	ACTCAACGTGTCCCGCTTAG	213	213	219	378	261.621	1.06773	0.287044	3.71974	0.000199424	0.0184722	TRUE
ABCA3	HGLibB_00109	CAACTGCTCGTCCAGCGTGC	183	150	207	252	204.144	1.06652	0.26298	4.05554	5e-05	0.00786913	TRUE
CGRRF1	HGLibB_09320	CAGTGATTCATATTCCTGAT	127	112	146	184	146.578	1.0661	0.303306	3.51493	0.000439864	0.0294154	TRUE
MPST	HGLibA_29779	CGCGTTACCGTCTCGGGGCT	339	275	328	524	375.095	1.06084	0.246233	4.30827	1.65e-05	0.00383691	TRUE
TADA2B	HGLibA_48190	CGTAATGCTCCATCACCTCT	152	137	179	218	176.825	1.06027	0.272897	3.88526	0.000102221	0.0121201	TRUE
CLTC	HGLibB_10138	ATGGCGCTGTCTGCTGAAAT	120	129	146	198	152.553	1.0601	0.306301	3.46097	0.000538232	0.0328203	TRUE
EHHADH	HGLibA_14680	CGTTACCTGATCGCGTTGAC	172	179	204	281	214.945	1.05994	0.259869	4.07874	4.53e-05	0.0073505	TRUE
MRAS	HGLibB_29773	ATGACCTCGTTAGAGTAATT	181	180	240	253	221.034	1.05833	0.251079	4.21515	2.5e-05	0.00494237	TRUE
CLIP3	HGLibA_10048	GGAGGATGAACCCGTCCCCG	139	164	196	219	185.686	1.05695	0.286274	3.6921	0.000222411	0.0196851	TRUE
FBXL7	HGLibA_17019	CTGGAGGACTATCCGCCTGA	154	158	176	255	190.736	1.05695	0.281498	3.75472	0.000173533	0.0170811	TRUE
SPRR4	HGLibB_46771	AGCACATGGATCCTTGGTTT	403	412	518	597	498.34	1.05563	0.167386	6.30658	2.85e-10	1.41e-06	TRUE
DERL2	HGLibB_12979	TACTGTCGAATGCTAGAAGA	145	121	144	223	162.036	1.05434	0.320011	3.29468	0.000985321	0.0469638	TRUE
ASGR1	HGLibA_03286	GAAGTCGCTAGAGTCCCAGC	118	141	169	184	158.327	1.05114	0.311513	3.3743	0.000740036	0.0394916	TRUE
UBASH3B	HGLibA_52560	CAGCGCCGATCCATGCTTGA	136	115	139	205	152.435	1.04729	0.318265	3.29062	0.000999681	0.04744	TRUE
TAGLN	HGLibA_48269	TGACAGGCTACGGACGACCT	136	141	181	194	168.551	1.04425	0.286504	3.64479	0.000267613	0.0220969	TRUE
HPCAL1	HGLibA_22020	CCCCGCACTACCGTCATTGT	160	146	209	203	185.963	1.04371	0.285304	3.65823	0.000253962	0.0214443	TRUE
LATS1	HGLibB_26026	TAGAATCGTGCCAGACTTTC	164	237	247	300	244.652	1.04322	0.302063	3.45364	0.000553073	0.0332671	TRUE
TMEM251	HGLibA_50319	CAATCCATCCCATCCGCTGA	157	171	207	238	199.494	1.04281	0.263779	3.95336	7.71e-05	0.01023	TRUE
DEFB128	HGLibB_12871	TCTCATTATTCTGCTGTTTG	163	170	210	241	202.276	1.04102	0.257591	4.04134	5.31e-05	0.0081771	TRUE
FAM187B	HGLibB_16320	GTCGTTGGCACGCCAGTTGA	183	129	173	251	188.364	1.03841	0.315645	3.28982	0.00100251	0.0475176	TRUE
OMG	HGLibB_33342	TCCACGATATGTAGTTTGGA	118	134	169	170	153.027	1.03741	0.317166	3.27087	0.00107216	0.049598	TRUE
NDUFC1	HGLibB_31495	AACCCAACTTTCAGCCAGTC	194	221	277	281	251.866	1.03624	0.255971	4.04828	5.16e-05	0.00802125	TRUE
SLC15A3	HGLibA_44411	CCGAGTGTCGTTGCCACAGC	191	193	190	337	232.356	1.03589	0.305947	3.38584	0.000709605	0.0384588	TRUE
CILP2	HGLibB_09704	CCTCACCTCGGGCCCCCGCC	208	255	317	304	281.076	1.03496	0.268295	3.85753	0.000114537	0.0129333	TRUE
SPATA13	HGLibB_46374	GATCCTATTTCACTTAAGTG	136	123	161	188	156.622	1.03472	0.290304	3.56425	0.000364891	0.0260412	TRUE
hsa-mir-140	HGLibA_57824	CAGTGGTTTTACCCTATGGT	146	168	196	228	190.348	1.03458	0.277169	3.73266	0.000189466	0.0179879	TRUE
PDZD11	HGLibB_35923	CATAAGTTCACCTGAGCTCC	146	116	157	196	158.032	1.03272	0.302316	3.41603	0.000635422	0.0363059	TRUE
VPS37D	HGLibB_53720	CAGCTTGTCCGCGCAGTTCT	207	177	225	293	231.585	1.03113	0.246409	4.18463	2.86e-05	0.00542178	TRUE
LCE2B	HGLibB_26083	TCTGGGGGCTGCTGCAACTC	170	195	199	297	220.588	1.02974	0.281583	3.65696	0.000255222	0.0215051	TRUE
C3orf43	HGLibA_06244	ACAAGCGCGTTAGAGTTGTA	126	127	151	190	152.746	1.02952	0.295302	3.48632	0.000489717	0.0310354	TRUE
C1orf127	HGLibB_05762	TCTCAGAAGCATCTTCTTGT	191	223	278	275	250.36	1.02785	0.264695	3.88314	0.000103116	0.0121899	TRUE
CEP97	HGLibA_09181	AGGCACCAGCTGACGATGTA	129	140	162	198	161.82	1.0198	0.291297	3.50091	0.000463677	0.0301698	TRUE
MGAT5	HGLibB_29110	AAAATGTGTATTGCCTCCTA	206	190	232	298	237.731	1.0195	0.23667	4.30767	1.65e-05	0.00383828	TRUE
ATP2C1	HGLibB_03624	TCCCCTTATTATGCTGCTTC	123	121	159	165	146.666	1.01886	0.308059	3.30736	0.000941799	0.0456734	TRUE
HBEGF	HGLibB_20894	TCTTGAACTAGCTGCCACCC	177	183	199	285	216.183	1.01834	0.26471	3.847	0.000119573	0.0131906	TRUE
PRHOXNB	HGLibA_38466	GCGCAGTACCGCGCGCGCTT	153	177	227	209	198.516	1.01628	0.301354	3.37238	0.000745218	0.0396333	TRUE
PPP1R16B	HGLibA_38056	CCGCAAGAAAGTGTCCTTCG	169	167	228	214	201.3	1.01103	0.281862	3.58696	0.000334551	0.0248256	TRUE
MRGPRF	HGLibA_29841	CCATCCCGGCAACAGGAACA	151	177	211	223	196.719	1.01034	0.282565	3.57561	0.000349407	0.0253878	TRUE
NPAP1	HGLibB_32346	GGCGCTGTTGCATCCGGATC	156	147	169	235	181.036	1.0094	0.279198	3.61535	0.000299945	0.0233415	TRUE
PISD	HGLibA_36735	CCGTCTACAGCCTGTACATC	194	187	254	246	227.664	1.00614	0.260834	3.85739	0.000114604	0.0129333	TRUE
NDUFS8	HGLibB_31524	CTGTGGACTGAGCTCTTCCG	147	145	168	219	174.124	1.00363	0.277464	3.61716	0.00029785	0.0232434	TRUE
KIAA1522	HGLibA_24773	GCAGTCATGGTGGTGTTCGT	238	187	255	305	252.863	1.00313	0.245099	4.09274	4.26e-05	0.00710896	TRUE
KRTAP13-3	HGLibB_25613	ACACAATGTCTGACAGCTGT	272	237	288	386	302.951	1.00252	0.219416	4.56902	4.9e-06	0.00174643	TRUE
IFITM2	HGLibA_22644	TCCTGATCTATCGCTGGGCC	335	229	324	420	334.848	1.00234	0.255404	3.92451	8.69e-05	0.0110388	TRUE
NLRP8	HGLibB_32089	TGGTGCTATTCACACGCCTT	172	177	185	280	207.984	1.00226	0.279391	3.58731	0.000334107	0.0248235	TRUE
hsa-mir-602	HGLibA_62499	CTTCTCACCCCCGCCTGACA	132	126	151	190	153.706	1.00205	0.292895	3.42118	0.000623497	0.0359872	TRUE
NENF	HGLibB_31649	CTACCTCCTCCCCGCCATAG	216	202	245	307	248.896	1.00133	0.22917	4.36937	1.25e-05	0.00314538	TRUE
CNKSR3	HGLibA_10301	CCTTCTAGGGCTCCGTTTAC	145	174	189	233	190.446	1.00112	0.284641	3.51712	0.000436262	0.0292467	TRUE
DOK3	HGLibB_13752	TACCAGCAGCATGTCAAGTT	287	241	329	364	314.126	1.00083	0.215707	4.63976	3.49e-06	0.0014286	TRUE
PTHLH	HGLibB_39328	AGAATCGTCGCCGTAAATCT	190	164	207	260	210.561	1.00081	0.253967	3.94071	8.12e-05	0.0106138	TRUE
ZNF740	HGLibA_56661	ACCTGCCCGCTCGCCATTCT	217	242	246	365	273.612	1.00069	0.25463	3.92996	8.5e-05	0.0108722	TRUE
TMEM150B	HGLibA_49995	TTGCCATTGCAGTGACCAAC	193	180	229	261	221.941	0.998931	0.2425	4.1193	3.8e-05	0.006624	TRUE
ALDOB	HGLibA_01594	GGTACCTATTGTTGAACCAG	282	295	369	385	343.164	0.994657	0.21076	4.71939	2.37e-06	0.00106178	TRUE
LRPPRC	HGLibA_27239	TTGCTTCTACTACGTAGTTG	372	312	380	520	405.086	0.992676	0.202216	4.90899	9.15e-07	0.000557659	TRUE
HNRNPCL1	HGLibA_21809	TCGAAACGTCAACGTCTATC	397	357	358	645	446.425	0.991205	0.258951	3.82777	0.000129309	0.0139416	TRUE
HELQ	HGLibA_21116	ATCTCGAAGTTGCACATGAT	294	258	333	388	326.906	0.990322	0.203282	4.87168	1.11e-06	0.000620269	TRUE
PCCA	HGLibB_35333	CGGCCACCGCCCACGCCGTC	204	233	251	323	259.284	0.989183	0.243007	4.0706	4.69e-05	0.00751525	TRUE
IDH1	HGLibB_22508	TACCTTCAAAGTTATGTACC	190	207	225	296	235.218	0.987433	0.248276	3.97716	6.97e-05	0.00962673	TRUE
YBX3	HGLibB_54581	AGAAGATGTATTTGTACATC	181	181	191	286	214.185	0.987304	0.272256	3.62638	0.000287427	0.0228728	TRUE
hsa-mir-520e	HGLibA_61751	AAGAAAGTGCTTCCTTTTTG	221	298	335	340	308.253	0.985881	0.273313	3.60715	0.000309577	0.023694	TRUE
MEP1A	HGLibA_28894	TTACCGGTACAGCTGCTATG	184	163	194	260	204.9	0.985002	0.26073	3.77787	0.000158176	0.0160949	TRUE
UHMK1	HGLibA_52942	GCATTGTGCCCGAGATGTTT	164	167	195	237	195.797	0.984824	0.259161	3.80005	0.000144668	0.015033	TRUE
MBD2	HGLibB_28424	GCGGAGACTTGCCCTGTGAT	156	176	174	263	196.336	0.983348	0.294618	3.33771	0.000844719	0.0425736	TRUE
SELRC1	HGLibB_43256	ATAGCAGCATGTCACAACGT	156	156	191	214	184.319	0.981663	0.268066	3.66202	0.000250231	0.0212753	TRUE
HES2	HGLibB_21152	TCACTCACGGGGCGCTGCCG	169	149	207	203	187.657	0.981134	0.283827	3.4568	0.000546633	0.0330965	TRUE
MRPL28	HGLibA_29941	CACCTTGTACTTGTCGTAGA	175	183	201	266	211.194	0.979055	0.256987	3.80975	0.000139109	0.0146737	TRUE
RBMXL2	HGLibB_40553	TACAGCGACCGAGACGGCTA	170	153	190	229	190.247	0.978212	0.262379	3.72823	0.000192826	0.0182431	TRUE
ANKRA2	HGLibA_01986	AGCTTTGTCTGTTCACCAGT	219	268	278	356	287.365	0.975459	0.2466	3.95563	7.63e-05	0.0102014	TRUE
FAM65A	HGLibA_16668	AATAGGAGCCAGTCCTTCGC	213	185	216	302	233.893	0.975346	0.252629	3.86079	0.000113023	0.012852	TRUE
EIF3B	HGLibA_14765	CCCTCTTCTTGTGCCCCGTA	167	177	179	271	202.539	0.975316	0.284557	3.42748	0.000609205	0.0355162	TRUE
CCDC37	HGLibB_07760	ACTGTCATTGGTCATGTTCT	254	238	296	340	289.569	0.975205	0.211948	4.60115	4.2e-06	0.00160424	TRUE
TBATA	HGLibB_48399	AATGGCTACAGATGTTCAAT	170	167	200	236	198.335	0.974302	0.255658	3.81095	0.000138431	0.0146397	TRUE
hsa-mir-1-1	HGLibA_57140	TACTTCTTTATATGCCCATA	173	235	227	305	240.766	0.973303	0.292415	3.3285	0.000873156	0.0435291	TRUE
MAF	HGLibB_27824	CAGTGGGATACGCCACATTT	218	208	279	267	250.66	0.972907	0.252802	3.8485	0.000118844	0.0131508	TRUE
ATP2C2	HGLibB_03628	CTGGCATTTGCACGCTTCCT	315	288	344	437	354.279	0.972892	0.194785	4.99471	5.89e-07	0.000382367	TRUE
PPY	HGLibA_38245	ACACGCTGGCCTTCTCGGAG	198	193	267	232	230.077	0.972122	0.284659	3.41505	0.00063771	0.0363316	TRUE
ERAL1	HGLibB_15380	TGTACCTGCTGTACATTGTA	213	207	212	335	246.181	0.967719	0.268605	3.60277	0.000314849	0.0239523	TRUE
ADAMTS8	HGLibA_00842	CAGTGTAAGCCCCCCATTGT	223	203	282	260	249.666	0.965199	0.262504	3.67689	0.000236091	0.020471	TRUE
AARSD1	HGLibA_00074	TTCATTGACGCTCTGCTCAA	163	171	218	208	195.984	0.964641	0.284663	3.38871	0.000702225	0.038189	TRUE
ZFP62	HGLibA_55224	CCCTATGAATGCGACATCTG	202	232	297	254	254.784	0.963315	0.291159	3.30855	0.000937799	0.0455534	TRUE
MAPK1IP1L	HGLibA_28268	TCTGGTGCTCCACCAATGCC	249	213	255	340	269.972	0.962991	0.232023	4.15041	3.32e-05	0.00607847	TRUE
hsa-mir-324	HGLibA_58964	CAGCTTTACACCAATGCCCT	164	142	177	215	178.676	0.960239	0.273699	3.50838	0.00045085	0.0297303	TRUE
KCNMB3	HGLibB_24313	CTTACCTCCCCTGGCGCCTC	212	217	263	285	251.025	0.959996	0.234418	4.09524	4.22e-05	0.00706228	TRUE
APOC4	HGLibA_02511	GAACCATTGCCACCCGTCTC	243	279	280	394	305.437	0.959252	0.239219	4.00994	6.07e-05	0.00885412	TRUE
DOLPP1	HGLibA_13791	AGTGCTCGCTCCCCGCTTCA	162	185	200	245	202.935	0.957393	0.267821	3.57475	0.000350557	0.0253977	TRUE
C20orf141	HGLibA_05988	CTGGTGAGAAGTTTGCGCTG	182	179	239	218	211.002	0.957377	0.2823	3.39134	0.000695511	0.0380403	TRUE
C17orf102	HGLibB_05515	GGAGCGTGCATCCTTTGAAA	199	181	188	303	221.391	0.956168	0.285093	3.35388	0.000796867	0.0412949	TRUE
CREB1	HGLibB_11075	TATACTGTCCACTGCTAGTT	197	230	279	262	249.676	0.954579	0.274429	3.47842	0.000504381	0.0316456	TRUE
TSEN15	HGLibA_51828	CCAAGTTTATGTAGCGTTCT	403	376	464	527	453.796	0.952782	0.171886	5.54312	2.97e-08	4.59e-05	TRUE
DUS2	HGLibA_14116	ACCTTGGTGGAATATTGTTT	193	231	273	262	247.122	0.947052	0.275482	3.43781	0.000586449	0.0346463	TRUE
PAPD7	HGLibB_35081	TTCTTTCAGGTACAGATATT	249	242	257	371	285.112	0.946798	0.233687	4.05156	5.09e-05	0.00794053	TRUE
LY6G6C	HGLibB_27624	CAAGGTATGCATGTGTTGTC	211	172	253	227	222.319	0.946772	0.289597	3.26928	0.00107823	0.0497055	TRUE
CEACAM1	HGLibB_08915	TGTCTCTCGACCGCTGTTTG	252	289	295	396	314.725	0.946326	0.229453	4.12427	3.72e-05	0.00653006	TRUE
TPST1	HGLibA_51203	TACGTTCCTCTATCCGGTGA	208	215	211	331	245.4	0.943691	0.269581	3.50058	0.00046424	0.03019	TRUE
NBEA	HGLibB_31165	AACATGTATGACAGAGCTTT	209	184	249	243	227.479	0.939007	0.261923	3.58505	0.000337016	0.0249311	TRUE
CCDC125	HGLibB_07572	TCACTTTCAAATTCTCTTTG	209	250	299	276	266.553	0.938952	0.27579	3.40459	0.000662625	0.0371274	TRUE
LYSMD1	HGLibA_27764	TTATGCGGAGCGGACCTTTG	197	201	220	284	230.38	0.937975	0.24214	3.87369	0.000107198	0.0124143	TRUE
IRF7	HGLibA_23597	CTTGCGCGCGAAGTGCTTCC	253	214	282	304	269.902	0.937312	0.232146	4.0376	5.4e-05	0.0082556	TRUE
TMEM59	HGLibA_50459	GCTCCAAATGTGGTGCGTAC	226	253	304	296	277.649	0.9366	0.250698	3.73597	0.000186991	0.0178182	TRUE
SPINK9	HGLibB_46651	CATATGTATGATCCAATTTG	312	287	363	388	346.202	0.935333	0.20188	4.63311	3.6e-06	0.00145299	TRUE
LAMP5	HGLibA_25987	GCAGTTTGTCTACGACTCCT	191	195	211	277	223.085	0.934671	0.247538	3.77587	0.000159449	0.0161748	TRUE
FAM120AOS	HGLibA_16058	CTCGATGTTGCCGCCGAAGC	198	239	246	306	252.98	0.933818	0.254256	3.67275	0.000239953	0.020697	TRUE
HTR1F	HGLibA_22367	ATCGACATCGCACAAGCTTT	160	158	196	202	183.83	0.933802	0.276248	3.38031	0.000724052	0.0390289	TRUE
IFNL1	HGLibA_22718	CACGCGAGACCTCAAATATG	196	169	198	262	210.321	0.932065	0.258115	3.61104	0.000304967	0.0236289	TRUE
hsa-mir-5683	HGLibA_62251	AATGCAGATCCTGACTTCAC	191	157	202	234	200.48	0.931495	0.264634	3.51994	0.000431645	0.029035	TRUE
TNFRSF18	HGLibB_50703	TCGCTCGCCCCGCTCTTCCT	225	211	211	342	250.929	0.92857	0.27283	3.40348	0.000665345	0.0371855	TRUE
DYNC2LI1	HGLibB_14229	CAAAAGTGAGCGATATCTTT	166	147	173	220	180.143	0.928495	0.272533	3.40691	0.000657025	0.0369076	TRUE
CLEC2L	HGLibA_09969	TGGATTGGACTACGCAGAGT	190	152	185	244	196.423	0.926519	0.27554	3.36256	0.000772229	0.0404217	TRUE
GIP	HGLibA_19114	GAAAGTCCCTTCCGCGTACC	591	556	661	773	660.041	0.926001	0.14394	6.43325	1.25e-10	7.46e-07	TRUE
PLAC8L1	HGLibB_36899	CTTCTCACTATGAATTGGTT	184	185	228	231	212.574	0.925656	0.261321	3.54222	0.00039677	0.027415	TRUE
CLPSL2	HGLibA_10111	ATATGCACGTCAAGCCCATC	308	362	428	401	385.747	0.920588	0.23949	3.84394	0.000121073	0.0132865	TRUE
TMOD2	HGLibB_50538	TGTCACTAACCTCAGGATCT	315	315	329	461	361.456	0.919483	0.207199	4.43769	9.09e-06	0.00253997	TRUE
C2CD4C	HGLibA_06100	GAGACTCCTTGCGCCTCGTG	214	243	285	281	262.858	0.919333	0.255677	3.59568	0.000323543	0.0243025	TRUE
AGO3	HGLibB_01208	GATTGATGTCTACCTCTATG	173	194	206	252	210.817	0.918432	0.260234	3.52925	0.000416739	0.0283518	TRUE
hsa-mir-888	HGLibA_64231	ACTGACACCTCTTTGGGTGA	227	228	229	342	260.719	0.91697	0.250585	3.65932	0.000252888	0.0213977	TRUE
FLII	HGLibB_17596	CGAGGTTGCTCAGACCCTCC	258	244	270	356	287.404	0.915717	0.217671	4.20688	2.59e-05	0.00507619	TRUE
NonTargetingControlGuideForHuman_0580	HGLibA_64963	GGAACCCTCCCTGCGATAGA	280	288	312	395	325.289	0.914071	0.204699	4.46545	7.99e-06	0.00235554	TRUE
LPPR3	HGLibA_27118	CAAACCGCACCGTACGCCGC	197	153	188	247	199.805	0.913825	0.277967	3.28753	0.0010107	0.0478136	TRUE
DUSP22	HGLibA_14163	TGTCTGTCCACGATAGTGCC	266	247	265	375	293.174	0.912665	0.227126	4.01831	5.86e-05	0.00865667	TRUE
CREB3L3	HGLibA_11098	TGCCGTCCTGCCGGTCAAAC	244	223	255	325	266.881	0.912202	0.22303	4.09005	4.31e-05	0.00713207	TRUE
COX7B2	HGLibB_10857	AACACAGAAAGCAGTTCCAC	163	155	191	201	181.873	0.911246	0.274312	3.32194	0.000893948	0.0442883	TRUE
PAX4	HGLibA_35304	GGGAGAAGATAGTCCGATTC	175	163	178	242	192.884	0.909158	0.267477	3.39902	0.000676286	0.0374868	TRUE
COL28A1	HGLibA_10557	GCCAAACTTCGTTTGATTTC	191	202	225	261	224.703	0.909035	0.245118	3.70856	0.000208438	0.0189568	TRUE
hsa-mir-555	HGLibA_62138	TGACCCAAGGCCTGTGGACA	270	219	280	323	278.815	0.909033	0.229868	3.95458	7.67e-05	0.0102053	TRUE
EIF1AY	HGLibA_14714	AATGTTGGGAAATGGACGAT	222	182	237	260	230.336	0.908207	0.25162	3.60944	0.000306861	0.0236423	TRUE
DND1	HGLibB_13651	ATGGAGTCACTGTTTAACCA	226	177	210	289	229.205	0.90573	0.26598	3.40525	0.000661028	0.0370887	TRUE
TMF1	HGLibA_50579	TTGAGTAAACTCATCTTTCA	154	158	183	201	178.095	0.905563	0.275232	3.29018	0.00100125	0.0474952	TRUE
NonTargetingControlGuideForHuman_0832	HGLibA_65215	CCAGAGCCTTGGTTTATATC	246	337	311	411	332.758	0.899598	0.265436	3.38913	0.000701145	0.038189	TRUE
LY6D	HGLibB_27611	TTCACCAGATTCCCCCTCAG	177	203	221	245	216.44	0.898276	0.263048	3.41488	0.000638101	0.0363316	TRUE
COL6A6	HGLibA_10609	CGCTGGCGCCCTCTATGCCC	271	205	261	322	269.609	0.896572	0.24682	3.63249	0.000280699	0.0226612	TRUE
NAA15	HGLibB_30933	TCTTTAGGTTGGCACGTTTA	255	247	323	285	285.283	0.895892	0.259593	3.45114	0.000558231	0.0335267	TRUE
SLC25A42	HGLibA_44741	ACTCCTCGTGTGCGCTGAAC	293	241	276	381	302.485	0.895654	0.230817	3.88036	0.000104302	0.0122554	TRUE
NonTargetingControlGuideForHuman_0936	HGLibA_65319	CCTCTCCCAATCTACAGCTC	231	282	251	385	291.647	0.894541	0.270338	3.30897	0.000936382	0.0455148	TRUE
HSD17B1	HGLibB_22141	CGTCCAGCTGCAACGTCTCC	251	233	289	300	274.582	0.89382	0.228108	3.91841	8.91e-05	0.011191	TRUE
RHPN1	HGLibB_41171	CTCCCTGATTTCTGCCTCGT	174	183	212	223	202.727	0.893138	0.264694	3.37422	0.000740239	0.0394916	TRUE
LRRC58	HGLibB_27357	GAACACAAGTAGTGCATCAG	205	179	219	249	217.437	0.891795	0.248378	3.59048	0.000330068	0.0245846	TRUE
IFRD2	HGLibB_22708	TGCTCTTGAGAGCCTGCGCC	171	170	194	222	193.279	0.891019	0.259928	3.42794	0.000608177	0.0355	TRUE
LOC388849	HGLibA_26928	CCCAGTGCCGCACTCGAGCC	221	221	251	288	250.448	0.890219	0.228488	3.89613	9.77e-05	0.0117826	TRUE
KDM5B	HGLibB_24489	ACTCCCAGTACTTTGCAATC	237	234	267	307	266.74	0.889368	0.220825	4.02748	5.64e-05	0.00846364	TRUE
SENP1	HGLibA_43384	TCGGTCCAAATGTCCTTGCC	248	214	257	306	261.227	0.889301	0.227242	3.91345	9.1e-05	0.0112927	TRUE
ADH7	HGLibB_00964	ATGCGAACTTCTTTAGTCTT	182	188	192	262	209.486	0.889257	0.260284	3.41648	0.000634353	0.0362913	TRUE
PPP1R27	HGLibB_38033	TTGCATGAAGCCGTGCTCTC	229	236	219	355	263.029	0.887978	0.270451	3.28333	0.0010259	0.0481992	TRUE
C16orf93	HGLibA_05503	CACACTCGCACGCGTCCGCG	208	222	269	249	243.279	0.883809	0.26827	3.29448	0.000986045	0.0469796	TRUE
PRPF18	HGLibA_38711	TCTTGCCTAGAAAGCGTCAT	205	214	238	270	236.644	0.881875	0.238656	3.69517	0.000219741	0.0195212	TRUE
LIPH	HGLibB_26579	AACAGTTACAACTGCAACTC	302	228	290	352	298.183	0.881569	0.237361	3.71405	0.00020397	0.018719	TRUE
TMEM191C	HGLibA_50147	TCCTCACCAAGTACTCCTTG	342	420	428	498	430.988	0.881408	0.212965	4.13874	3.49e-05	0.00627013	TRUE
PPP2R1A	HGLibB_38091	TGCCAATGTCCGCTTCAATG	227	202	241	278	241.676	0.880091	0.233689	3.76607	0.000165837	0.0165279	TRUE
POLI	HGLibB_37483	AGTCCAGTTGTTGAGAGACT	235	220	288	256	256.323	0.877241	0.267593	3.27826	0.00104449	0.0487334	TRUE
PRDX5	HGLibA_38418	TTGGGAATCGACGTCTCAAG	196	206	204	285	226.193	0.875141	0.256138	3.41668	0.000633907	0.0362831	TRUE
LRG1	HGLibB_27126	GCAGAGCTACCATGTCCTCT	297	231	267	373	296.039	0.87423	0.244102	3.58142	0.000341734	0.0250781	TRUE
RSPH6A	HGLibA_42337	TGCTGGGCGCGACTCCTACG	244	206	257	284	252.733	0.874172	0.236684	3.69342	0.000221261	0.0196124	TRUE
MPPED1	HGLibA_29772	TATCAGGATGTCTACGCCTT	202	195	201	281	223.021	0.873634	0.253427	3.44728	0.000566252	0.0338382	TRUE
C3orf37	HGLibB_06235	CGCCCCGCGTCGCCTCACTT	201	185	204	262	216.525	0.870798	0.247185	3.52286	0.000426916	0.0288143	TRUE
PRKACA	HGLibA_38504	CTTCATGGCATAGTGGTTCC	261	202	259	296	259.2	0.869428	0.246294	3.53004	0.000415496	0.0282834	TRUE
TOM1L2	HGLibB_50890	TCCAGCCGTGGTGAGCCCAA	253	226	270	304	268.377	0.867624	0.223055	3.88972	0.000100358	0.0119945	TRUE
TMEM86B	HGLibA_50527	CCATATCCGGCTCGAGGTGC	251	263	300	315	288.467	0.867037	0.225676	3.84196	0.000122054	0.0133696	TRUE
EHD4	HGLibA_14676	TCCTTCATCGCCGTGATGTA	287	308	308	410	333.544	0.865911	0.21235	4.07775	4.55e-05	0.0073505	TRUE
PFAS	HGLibB_36087	CACTTCTATGTTCGTCCCTC	253	224	230	347	266.661	0.865185	0.251697	3.43741	0.000587299	0.0346794	TRUE
NPAP1	HGLibB_32347	TTGCCGATTCCGCTGATGTC	277	310	308	398	328.688	0.862118	0.21687	3.97528	7.03e-05	0.00966964	TRUE
GABRA6	HGLibA_18371	GGATGGCGTCGTCTCTGCCC	341	332	346	461	375.569	0.8582	0.193969	4.42442	9.67e-06	0.00264817	TRUE
CHGA	HGLibA_09430	TCGGTATCCCCTTTATTCAT	290	223	306	300	285.727	0.857269	0.255772	3.35169	0.000803208	0.0414374	TRUE
SLCO1B3	HGLibB_45397	AAATACTTCCAGTTCCCATA	185	199	212	244	213.927	0.850711	0.252986	3.36268	0.000771901	0.0404217	TRUE
C2orf80	HGLibA_06187	ACAGAACAGTATCCCGATTG	255	249	286	309	280.11	0.847056	0.220224	3.84633	0.000119899	0.0131914	TRUE
CCR6	HGLibA_08162	CCGGTACATCGCCATTGTAC	244	199	249	273	245.621	0.846183	0.245257	3.45019	0.000560188	0.0335767	TRUE
CLPSL2	HGLibA_10110	GGGCTTGACGTGCATATCCA	251	233	227	351	268.219	0.844584	0.254535	3.31814	0.000906175	0.044673	TRUE
FNDC1	HGLibA_17745	GTGGGTCCCACGTGACTTTC	264	237	276	313	277.219	0.839591	0.218698	3.83904	0.000123514	0.0134867	TRUE
ZFYVE21	HGLibB_55215	TTGATGTAGATACTTGTTTC	282	260	318	314	299.538	0.83517	0.228684	3.65208	0.000260125	0.02181	TRUE
WDR60	HGLibA_54140	CTTCGTATACCTTTCTTTCT	441	376	393	573	450.442	0.8346	0.204601	4.07915	4.52e-05	0.0073505	TRUE
CNTN3	HGLibA_10408	ATAGGTGAGCTTCTCTTACA	259	271	255	372	292.56	0.832517	0.237015	3.5125	0.000443911	0.0295907	TRUE
CTNNA3	HGLibA_11644	TCAAGCTGCCCGTGCCTTGC	312	304	357	361	340.198	0.832434	0.211999	3.92659	8.62e-05	0.0109708	TRUE
SLFN14	HGLibA_45493	GCTTGCGCTCCAATTTGTAT	202	187	208	248	214.57	0.832255	0.244997	3.397	0.000681288	0.0376417	TRUE
GPR115	HGLibA_19862	ACCATTGAGAGTGTAGCTCA	262	215	233	329	262.583	0.831993	0.248173	3.35247	0.000800939	0.0413981	TRUE
OR10Q1	HGLibB_33495	GCCTCGTGTACCTGCGTCCT	210	199	218	261	225.464	0.830367	0.23848	3.48192	0.00049784	0.0313746	TRUE
CAMTA1	HGLibA_07116	TGGGACATTACCTTGTCTTA	256	222	276	279	263.204	0.828563	0.24088	3.43973	0.000582292	0.0345337	TRUE
MED4	HGLibA_28809	ACTTGAGTTTCTCCTTCGCT	210	178	207	246	213.407	0.827878	0.252309	3.28121	0.00103362	0.0484725	TRUE
CFC1	HGLibA_09249	ATATTCTAGGCTTCTGTTTA	249	287	307	316	295.547	0.825038	0.239941	3.4385	0.000584944	0.0346088	TRUE
MPV17L	HGLibB_29746	AAAATATGTCATCCTTTCCT	230	222	256	267	248.233	0.820189	0.237456	3.45406	0.000552209	0.0332654	TRUE
OR5P3	HGLibA_34348	CTTAGTGGGCATGTCCTACC	272	254	254	361	288.249	0.818786	0.229067	3.57443	0.000350987	0.0254135	TRUE
TEX101	HGLibB_48989	CCTCCATTGTCCAACCTGTG	228	208	237	266	238.445	0.812691	0.234955	3.45893	0.000542335	0.0329198	TRUE
hsa-mir-4423	HGLibA_60081	CACATACTGTTGTTGCTTTT	260	217	266	282	260.49	0.811158	0.23921	3.39099	0.000696415	0.0380549	TRUE
CTNND1	HGLibB_11647	AAATCCACTGTATCGTTTGC	364	308	367	405	366.58	0.808693	0.200616	4.03104	5.55e-05	0.00840324	TRUE
ZFC3H1	HGLibA_55169	TGAATTACAGCTTCGCCTTT	319	300	314	399	337.057	0.803312	0.197871	4.05977	4.91e-05	0.00776816	TRUE
C2orf69	HGLibA_06167	CGGCGCGCGATGCTCCCTCT	297	299	292	396	324.489	0.801879	0.211007	3.80026	0.000144547	0.015033	TRUE
KRT80	HGLibB_25518	GACTCAGCCATCTTCGACCT	300	264	310	334	306.736	0.800624	0.214758	3.72803	0.000192984	0.0182437	TRUE
CSF3	HGLibA_11339	ACTCGGGGGAGATCCCTTCC	300	344	308	437	350.858	0.800228	0.228439	3.50303	0.000460001	0.0300923	TRUE
SLC30A3	HGLibA_44906	CTGCATCGGTCATGATGGCC	234	234	237	301	254.585	0.799605	0.227757	3.51079	0.000446784	0.0296249	TRUE
FBXW2	HGLibB_17120	ATTGTCTGTAGTTCAGCACT	254	267	301	292	283.823	0.799419	0.241398	3.31163	0.000927555	0.0453454	TRUE
FSCB	HGLibA_18064	TTCCCGACGATTTATGTTTC	267	213	243	307	260.358	0.798371	0.240767	3.31594	0.000913341	0.0448582	TRUE
TCF12	HGLibA_48762	TGACTGCTTCCCAGTGTAGT	317	272	328	341	319.543	0.795421	0.218612	3.63851	0.000274218	0.0223436	TRUE
FSHB	HGLibA_18085	AGCACTGATTGTACTGTGCG	227	212	239	261	238.34	0.795323	0.236417	3.36406	0.000768046	0.0403125	TRUE
GP6	HGLibB_19684	TCTTTCCTCAGGGCTGTGTC	242	234	255	287	258.206	0.792812	0.224711	3.52814	0.000418489	0.0284547	TRUE
AZGP1	HGLibB_03929	ACTCACCATCTTGGTTCTCC	297	225	271	323	282.295	0.792381	0.241545	3.28047	0.00103635	0.0484967	TRUE
NonTargetingControlGuideForHuman_0066	HGLibA_64449	AGCTCGCCATGTCGGTTCTC	286	257	264	356	293.492	0.788062	0.220072	3.58093	0.000342368	0.0251092	TRUE
GPR137	HGLibB_19869	CGTCGGCCGGAGATGAGCCG	221	204	216	267	229.613	0.785662	0.237404	3.30939	0.000935001	0.0455148	TRUE
SLC35F1	HGLibA_45001	CTTCCTGCTGATCCGGTACA	269	250	245	346	279.727	0.781133	0.23079	3.3846	0.00071282	0.038563	TRUE
FAM111A	HGLibB_16002	ACTCGTAGTATCATTGAGTT	351	362	385	419	384.86	0.779729	0.192839	4.04342	5.27e-05	0.00813635	TRUE
SLC28A3	HGLibA_44837	ATCAATTCGATGTTCGTATT	338	307	351	374	347.466	0.778095	0.202148	3.84913	0.000118538	0.0131329	TRUE
ARL16	HGLibB_02945	GCAGTCAATCGTTGGCTCTG	263	240	237	333	270.288	0.774665	0.233969	3.31098	0.000929699	0.045352	TRUE
PCNT	HGLibA_35640	TCCCGGGTACCTTTACTATC	317	311	279	436	337.587	0.774165	0.236576	3.27237	0.00106649	0.0494702	TRUE
SMCP	HGLibB_45619	TGGGCTCAGACTCCATGTTA	239	236	257	275	255.369	0.771442	0.231297	3.3353	0.000852089	0.0428185	TRUE
CDK13	HGLibB_08728	TCCTGATTTGCTTGAAATAT	272	221	254	299	264.372	0.771273	0.234298	3.29185	0.000995315	0.0472703	TRUE
PANK3	HGLibA_35104	AGCTTGTGTGCTATCACCTT	407	417	462	457	442.86	0.769438	0.198466	3.87694	0.00010578	0.012325	TRUE
UBR4	HGLibB_52692	AACTGTTGTAATATAGTGTG	296	293	281	382	315.565	0.765656	0.212972	3.59511	0.00032426	0.0243063	TRUE
TAS2R19	HGLibB_48319	TGTCCACACTCTCTCATCCA	422	378	464	421	428.532	0.764902	0.221592	3.45185	0.000556752	0.0334547	TRUE
RBM12	HGLibB_40428	ATCCATATTGGTGGTCCCCC	273	261	291	303	286.029	0.763553	0.222604	3.43009	0.000603374	0.0352872	TRUE
hsa-mir-5689	HGLibA_62272	ACTCAGGAGGGTGAGTATCT	368	295	342	396	353.961	0.761339	0.209765	3.62949	0.000283986	0.022839	TRUE
ZFP30	HGLibA_55202	GCCAGATGTGATCACCCTAT	300	256	258	366	296.79	0.76109	0.231983	3.2808	0.00103512	0.048486	TRUE
NonTargetingControlGuideForHuman_0134	HGLibA_64517	CGGCCGCATCCTGTTATATT	347	316	369	362	353.664	0.755001	0.21565	3.50105	0.00046343	0.0301698	TRUE
C19orf35	HGLibB_05647	GCCTCCGTACCATCTATGCC	273	248	250	331	277.594	0.754871	0.222496	3.39274	0.000691975	0.037952	TRUE
FAM229B	HGLibB_16522	GAAGAATCTCCTCCTTCCAC	293	335	296	406	335.122	0.752781	0.226176	3.3283	0.00087379	0.0435397	TRUE
CSF1R	HGLibA_11325	CTCCTGTGCTAGCACGTTCC	303	272	310	323	305.897	0.749475	0.217979	3.43829	0.000585392	0.0346181	TRUE
HRNR	HGLibA_22110	TCATAGGGTGAAGTGCTACT	318	254	276	358	303.605	0.748984	0.227516	3.29201	0.000994747	0.0472622	TRUE
RBP3	HGLibB_40584	TCTCCACGTACCTACAACCT	284	319	295	374	320.933	0.746663	0.218023	3.4247	0.000615475	0.0358094	TRUE
MAP3K9	HGLibA_28204	TGATGTTGAGCTCCCGTTCC	420	393	449	440	431.499	0.742792	0.199584	3.72171	0.000197878	0.0184409	TRUE
CD244	HGLibA_08305	ACCTTCGTCTGTATGCTGTT	708	618	667	792	702.568	0.741989	0.14647	5.06582	4.07e-07	0.00030988	TRUE
HHLA3	HGLibB_21245	TGTGATTCTTCACTTGCTTC	456	427	392	588	467.539	0.740315	0.201984	3.66522	0.000247128	0.0211044	TRUE
GGT6	HGLibB_18991	AATTCCACGGCCCTGACATC	250	246	253	291	262.643	0.737323	0.221894	3.32287	0.00089098	0.0441779	TRUE
GYPE	HGLibA_20705	AGTGTGCATTGCCACACCAG	281	299	301	332	306.638	0.731391	0.215269	3.39756	0.000679893	0.0376169	TRUE
DNASE1L2	HGLibB_13640	CACAAAGCTGTACTCGTGCT	375	294	335	391	351.417	0.724602	0.214781	3.37367	0.000741719	0.0395	TRUE
UQCRFS1	HGLibA_53119	TTGTCGGTAGCATCCCGCTC	268	267	263	317	280.905	0.717888	0.214411	3.34818	0.00081343	0.0417725	TRUE
TIAM2	HGLibA_49442	CCACCGAGTCTCGATGCGTA	344	299	312	381	336.055	0.71065	0.201077	3.53422	0.000408986	0.0279678	TRUE
WNT8B	HGLibB_54325	TTACCTTTGGACCAGTCATC	289	302	298	337	309.192	0.707721	0.210272	3.36574	0.000763373	0.0402404	TRUE
PRELID2	HGLibA_38431	TACGGAGTCACTGCCTTACG	318	333	299	400	338.892	0.697581	0.208225	3.35014	0.000807719	0.0415507	TRUE
SLC47A2	HGLibB_45143	TGTAGGAGTTGGTTTGTCTT	326	349	325	393	350.347	0.689239	0.199993	3.44631	0.000568293	0.0339093	TRUE
SCARA3	HGLibA_42863	TGTCCTCGTCGTCACCCGCC	575	540	498	688	576.292	0.683717	0.169126	4.04264	5.29e-05	0.00814236	TRUE
NTPCR	HGLibA_32870	TTCGATGTCGTCACGTTGTC	345	313	335	355	339.494	0.678224	0.204844	3.31093	0.000929853	0.045352	TRUE
OPRK1	HGLibA_33445	CTACTCCGTAGTGTTCGTCG	386	344	337	432	375.727	0.674732	0.191469	3.52398	0.000425119	0.028772	TRUE
RARRES1	HGLibA_40281	ACAGGTGTCACACTACTACT	381	367	336	449	383.81	0.665924	0.191817	3.47167	0.000517231	0.0320976	TRUE
AK4	HGLibA_01384	TAGGGTATTGATGACGTCAC	376	413	372	453	405.192	0.663724	0.19218	3.45365	0.000553052	0.0332671	TRUE
TAF1L	HGLibA_48225	ATTGGGAGGATTCTATCATC	348	325	301	404	344.85	0.663503	0.201992	3.28479	0.00102057	0.0480685	TRUE
HSD17B11	HGLibA_22174	TGCCAAGGTTCATACCTTTG	333	328	323	365	339.021	0.662745	0.196823	3.36721	0.000759324	0.04008	TRUE
WDR60	HGLibA_54139	TGCTTTCCAGGTATCATCTT	441	420	407	486	439.919	0.65516	0.171341	3.82371	0.000131457	0.0141274	TRUE
DRAXIN	HGLibA_13953	TGATGTTTCGTTACCATCAC	390	351	356	400	375.341	0.635513	0.189585	3.35212	0.000801954	0.0414327	TRUE
hsa-mir-2278	HGLibA_58315	TTCCCAGCTGATTGTGCTGC	402	364	352	429	387.019	0.630123	0.184264	3.41967	0.000626965	0.0360704	TRUE
NonTargetingControlGuideForHuman_0741	HGLibA_65124	TGCCCACTTAGCAACACTCT	480	465	456	504	477.8	0.62916	0.169687	3.70778	0.000209088	0.01897	TRUE
hsa-mir-432	HGLibA_60001	CAGGTCTTGGAGTAGGTCAT	452	405	382	478	428.527	0.605923	0.178009	3.40389	0.000664341	0.0371561	TRUE
NonTargetingControlGuideForHuman_0034	HGLibA_64417	ACTTCAGTTCGGCGTAGTCA	608	533	521	572	556.743	0.546328	0.165281	3.30546	0.000948221	0.0458291	TRUE
hsa-mir-550a-1	HGLibA_62099	AGATAGTGTCTTACTCCCTC	1531	1261	623	653	939.773	-0.517598	0.157653	-3.28314	0.00102658	0.0481992	TRUE
LOC100132247	HGLibA_26808	GAGCCATACCTTCCTGTCTA	2973	3017	1235	1491	2010.5	-0.534856	0.100566	-5.31845	1.05e-07	0.000117883	TRUE
ANGPTL2	HGLibA_01913	CCAACGCGTTGTCCCGCTTG	692	627	269	295	432.161	-0.618131	0.181085	-3.41348	0.000641385	0.0364273	TRUE
POTEJ	HGLibA_37745	ACCGTATAAGAGCAGTGCTT	794	827	293	405	530.976	-0.622064	0.179425	-3.46699	0.000526329	0.0323437	TRUE
AKAP17A_X	HGLibA_01420	AGGACTCACCTTGATGTTGC	805	739	273	378	501.137	-0.650417	0.178747	-3.63877	0.000273949	0.0223436	TRUE
RPL17	HGLibA_41880	TTGTGTCCAGCCCCATTGCT	731	791	270	350	488.615	-0.6993	0.182467	-3.83247	0.000126865	0.0137453	TRUE
USP17L11	HGLibB_53152	TGTCTGTGTCTTCTGCGCCA	1977	1644	677	782	1157.64	-0.704935	0.136503	-5.16426	2.41e-07	0.000221704	TRUE
GAGE1	HGLibA_18432	TCTCCCTCCTGAGCAGCTGC	2950	2533	959	1262	1753.06	-0.70498	0.123009	-5.73114	9.98e-09	1.83e-05	TRUE
DEAF1	HGLibA_12768	CCCAGGGCGACGTCTTCGCA	483	466	175	207	303.493	-0.710055	0.207644	-3.41958	0.000627169	0.0360704	TRUE
MT1B	HGLibB_30240	CCCAACTGCTCCTGCACCAC	808	772	274	356	502.664	-0.728199	0.168045	-4.33335	1.47e-05	0.00354585	TRUE
PGA3	HGLibA_36185	TCACATCCAGGTAGTTCTCC	1070	873	364	403	616.736	-0.732055	0.173555	-4.218	2.46e-05	0.00492935	TRUE
RBBP6	HGLibA_40434	TCTTACACGTGTTTCCGTTG	519	506	205	196	325.468	-0.740362	0.225896	-3.27745	0.00104751	0.0487981	TRUE
IAH1	HGLibA_22466	TTCGCAGCGTACTCCTCCAG	459	436	166	184	283.4	-0.748347	0.217669	-3.438	0.000586028	0.0346386	TRUE
FAM153A	HGLibA_16168	GCCTGACCTTCATCGCCTCT	479	447	168	191	292.112	-0.76182	0.213325	-3.57118	0.000355381	0.0255919	TRUE
hsa-mir-3179-1	HGLibA_58791	TTTAAACGTCTGTGATCCTG	514	431	155	205	295.227	-0.79293	0.226987	-3.49328	0.000477127	0.0305458	TRUE
OR10G9	HGLibA_33504	CTGTGCCTCCCACTGCATCG	526	534	161	244	331.27	-0.798752	0.230133	-3.47083	0.000518844	0.032131	TRUE
MYO15A	HGLibB_30762	TCCGCAACCTGCCATCCATG	538	588	180	248	351.958	-0.802419	0.2169	-3.69949	0.000216035	0.0192814	TRUE
CHPF	HGLibA_09523	TGGCTACCGACGCTTTGATC	447	436	146	184	274.466	-0.820387	0.220688	-3.7174	0.000201285	0.0185548	TRUE
NonTargetingControlGuideForHuman_0846	HGLibA_65229	ACTAGGGCAGTGTGTCTGCA	374	339	126	139	221.529	-0.820792	0.248032	-3.30922	0.000935573	0.0455148	TRUE
TOR1A	HGLibB_50951	ATCATCTTAAATGCCGTGTT	467	467	166	181	290.421	-0.822286	0.218383	-3.76534	0.000166324	0.0165488	TRUE
SNAI3	HGLibB_45817	TGAAAACGCACTCCAGCCAC	441	383	130	178	255.582	-0.822525	0.24098	-3.41326	0.000641918	0.0364273	TRUE
RHOXF2	HGLibB_41165	TGTGACTGAACTCGCAGTGC	489	489	182	180	304.167	-0.822596	0.226821	-3.62663	0.000287146	0.0228728	TRUE
SFTPD	HGLibB_43726	CTATGTTCCCCTGCTTCCCC	381	395	119	170	240.54	-0.832672	0.252309	-3.3002	0.000966159	0.0462757	TRUE
GPAT2	HGLibA_19731	AGGCTGTCACTCCATTCCTG	499	406	149	184	279.44	-0.839118	0.233672	-3.59101	0.000329399	0.0245808	TRUE
CCDC33	HGLibB_07752	TTCTGTTGTCCACCACCTTG	434	391	149	150	254.375	-0.852396	0.242694	-3.51223	0.000444364	0.0295907	TRUE
hsa-mir-3180-1	HGLibA_58801	GCCCCACGTCGCATGCGCCC	505	425	159	179	286.384	-0.852877	0.226454	-3.76623	0.000165733	0.0165279	TRUE
DDX10	HGLibA_12652	TTGCAAGGTAAAGATGTACT	383	362	113	160	229.468	-0.854034	0.252508	-3.38221	0.00071905	0.0388297	TRUE
HSPE1	HGLibA_22333	TCCACTCTTTGACCGAGTAT	557	499	157	228	324.414	-0.86201	0.22362	-3.85479	0.000115827	0.0129402	TRUE
NUAK1	HGLibA_32892	TGATGCCGCTTCACCCCGTG	530	496	191	176	315.404	-0.867029	0.236757	-3.6621	0.000250157	0.0212753	TRUE
KCNJ2	HGLibB_24238	AGACATCTTCACCACGTGTG	378	350	116	147	223.451	-0.868773	0.245236	-3.5426	0.0003962	0.0274028	TRUE
ANKH	HGLibA_01960	TCCCCACCGACTCGTCCACA	425	358	128	152	239.538	-0.87891	0.244244	-3.5985	0.000320063	0.0241453	TRUE
TBC1D3	HGLibB_48470	TTCGCCTCCCGCGCAGTCAG	1059	813	315	349	571.264	-0.885379	0.193544	-4.57455	4.77e-06	0.00171115	TRUE
SNX9	HGLibB_46056	GAAGGCAGTGTCCCAGTTGT	331	317	112	118	198.28	-0.885861	0.264793	-3.34548	0.000821396	0.042051	TRUE
HEPH	HGLibB_21116	TTGTAGATATGGCTGCCCCC	319	318	108	118	194.836	-0.888869	0.265089	-3.3531	0.000799128	0.0413549	TRUE
CDAN1	HGLibB_08497	TAGTTCAGGGTCGCTGTCCT	508	476	153	195	299.78	-0.899917	0.212444	-4.23601	2.28e-05	0.00470348	TRUE
FAM72A	HGLibA_16706	GCATGACTTACTTGGTAGGA	410	393	109	172	243.005	-0.926403	0.266066	-3.48185	0.00049796	0.0313746	TRUE
LCE3B	HGLibA_26134	TCCTGCTGTGCTCCAAGACC	549	493	171	188	315.192	-0.929886	0.211062	-4.40575	1.05e-05	0.00279079	TRUE
SLC5A9	HGLibA_45285	TCGTCCATCCGTGCAAGTCG	416	380	144	126	240.352	-0.940639	0.275051	-3.41986	0.000626525	0.0360704	TRUE
MALL	HGLibB_27987	TTCCAGGACAGCCTGTACCA	455	410	146	147	260.486	-0.950033	0.240606	-3.9485	7.86e-05	0.0103784	TRUE
WDR7	HGLibB_54094	AAGATGGCAAGATCGATGCT	303	295	85	120	180.014	-0.95041	0.28327	-3.35514	0.000793257	0.041144	TRUE
RSPO3	HGLibB_42298	TTCTTCGCTGGCGCCTTCCC	605	481	182	185	326.413	-0.951545	0.234713	-4.05409	5.03e-05	0.00789658	TRUE
NDST1	HGLibA_31424	CTACGTGACGCGACCTAGCG	276	270	84	102	164.383	-0.952284	0.285997	-3.32971	0.000869379	0.0433952	TRUE
SDR9C7	HGLibA_43168	CCAGTTTAGACACTGTCCGC	411	393	127	146	241.946	-0.954037	0.234821	-4.06282	4.85e-05	0.00771824	TRUE
HMCES	HGLibB_21644	GCTTGAGTGACATCCACCAC	322	272	88	114	178.352	-0.955675	0.284059	-3.36435	0.00076723	0.0403125	TRUE
NACC2	HGLibA_31041	CCCGCCGCGTTCGCAAGCGC	305	301	93	112	182.049	-0.962122	0.271529	-3.54334	0.000395089	0.0273622	TRUE
2023-03-09	HGLibB_28312	GCTCTGCTACTTCAAGTACC	292	297	92	105	176.447	-0.976408	0.27839	-3.50734	0.00045261	0.0297579	TRUE
CMTR1	HGLibA_10232	CAACGATGTCCTTCCGACCC	522	479	138	197	298.701	-0.984832	0.22728	-4.33313	1.47e-05	0.00354585	TRUE
POU3F2	HGLibB_37720	ATCACCGCGCTGTCCCACGG	285	245	85	90	158.054	-0.988723	0.302273	-3.27096	0.00107183	0.049598	TRUE
NOM1	HGLibA_32286	CGTTATGTCACCGTCCTCCG	551	493	184	158	311.568	-0.989233	0.256651	-3.85438	0.000116021	0.0129402	TRUE
METTL1	HGLibA_28943	TCCGGCCACGTTCCGAGTCT	612	494	201	159	329.49	-0.991582	0.283506	-3.49756	0.000469527	0.0303192	TRUE
WNT7A	HGLibB_54315	ACTGTCGTACCGCAAGCCCA	436	323	118	132	225.715	-0.99241	0.27827	-3.56636	0.000361971	0.0258792	TRUE
DPP10	HGLibA_13867	TCAGTCATCCTCTTAACCCC	342	285	89	119	186.586	-0.992779	0.28235	-3.51613	0.000437893	0.0293102	TRUE
SNRPB	HGLibB_45911	TCTTAGGTGATGACCCCACA	440	364	131	133	239.395	-0.993881	0.258409	-3.84616	0.000119985	0.0131914	TRUE
DPPA4	HGLibA_13894	TGCCTCTGGTGTCCTCGCCC	503	352	126	156	253.887	-0.994741	0.279196	-3.56288	0.000366807	0.0260688	TRUE
HYPK	HGLibA_22463	GCACCGCTGTCATGTTTCCG	360	355	117	118	213.278	-0.995105	0.262111	-3.7965	0.000146753	0.01521	TRUE
NonTargetingControlGuideForHuman_0507	HGLibA_64890	TTTACGAAGTATACCAGGTC	266	251	83	87	154.099	-0.995722	0.301794	-3.29934	0.000969116	0.0463692	TRUE
PSMA4	HGLibA_39078	AGTCTCGAAGATATGACTCC	414	364	99	160	231.259	-0.998272	0.279776	-3.5681	0.000359574	0.0258059	TRUE
HINFP	HGLibA_21322	ACTCACCATGGTTGCGCATG	423	327	103	145	222.651	-0.999037	0.278829	-3.58298	0.000339701	0.0250187	TRUE
ERAS	HGLibB_15387	CGCACTCTTGCCCACGCCAC	483	415	164	126	267.062	-1.00275	0.301661	-3.32411	0.000887016	0.0440375	TRUE
FAM154A	HGLibB_16152	GCCCTCACCTTGATGTAGTC	371	319	87	142	204.827	-1.00282	0.297041	-3.37604	0.000735376	0.0393714	TRUE
GML	HGLibB_19385	CATTTATGACCGCACAGTCA	299	263	75	109	166.384	-1.01661	0.301484	-3.37202	0.000746199	0.0396678	TRUE
SMG9	HGLibA_45714	AACCCTTACCCTTGTAACGC	289	253	88	87	160.616	-1.01791	0.30568	-3.33	0.000868467	0.043383	TRUE
ROMO1	HGLibA_41757	TCCTCCTCAGGATCGGAATG	342	344	96	128	203.383	-1.01827	0.262931	-3.87278	0.000107601	0.0124368	TRUE
SPDYE2	HGLibA_46582	TAGATCCCAGCCCCCCATGT	922	923	343	244	547.237	-1.02087	0.273245	-3.7361	0.000186893	0.0178182	TRUE
DAXX	HGLibA_12348	GAGCAGCGCATCCCCTACCG	276	299	83	104	170.501	-1.0223	0.29016	-3.52322	0.000426333	0.0288075	TRUE
TUBB4A	HGLibA_52285	CGAGCACCTTGGCCCCGATC	316	265	90	97	171.719	-1.02606	0.29212	-3.51247	0.000443968	0.0295907	TRUE
SSC5D	HGLibB_47068	CAACAGCCTGGATCCCCACC	323	279	92	102	177.967	-1.02614	0.281953	-3.63938	0.000273297	0.0223346	TRUE
L3MBTL1	HGLibB_25858	ACTCACCACCTTGAAGGCCC	281	294	87	98	170.114	-1.03219	0.28699	-3.59659	0.000322418	0.0242417	TRUE
PPAN	HGLibA_37810	CACTCGTTCGTGTTCACGCG	667	524	218	157	351.313	-1.03327	0.307141	-3.36416	0.000767762	0.0403125	TRUE
RTDR1	HGLibA_42377	CATCACGGCAAGCCATAGCG	294	270	70	113	166.293	-1.03558	0.316579	-3.27116	0.00107105	0.049598	TRUE
OR5W2	HGLibB_34323	TTAGTGTTATTCACCGTCTT	437	394	145	118	245.383	-1.03633	0.29114	-3.55956	0.000371479	0.0262757	TRUE
hsa-mir-8069	HGLibA_64116	TGTCCTGCTGCACGCTCAGG	339	303	81	126	188.958	-1.04239	0.294341	-3.54145	0.000397941	0.0274483	TRUE
ASXL1	HGLibB_03386	TCCACATCAGCCGTGTCCTC	266	223	74	81	143.772	-1.0489	0.317966	-3.29876	0.000971115	0.0464164	TRUE
NCKIPSD	HGLibB_31280	ATGTCCCTCGCCAGCTCTAC	420	394	140	114	239.328	-1.05752	0.29214	-3.61991	0.000294706	0.0231799	TRUE
TCN2	HGLibA_48825	GTGATCCGTTGTCTCCGACC	315	337	81	127	191.493	-1.06105	0.298414	-3.55563	0.000377072	0.0265299	TRUE
RIMBP3	HGLibB_41210	GCCGCACCTCCACCCGCGCC	264	251	74	88	151.014	-1.06584	0.299873	-3.5543	0.000378981	0.0266146	TRUE
hsa-mir-4267	HGLibA_59774	TGGAGATGTGGGCTCCATGC	339	278	79	116	180.447	-1.06706	0.29994	-3.55759	0.000374272	0.026389	TRUE
TP53TG3	HGLibB_51016	ACAGCAAGGCTCCTCTCCGC	634	476	163	184	324.464	-1.06841	0.239645	-4.45833	8.26e-06	0.00239583	TRUE
TBX21	HGLibA_48662	CATATCGTTGAGGTGAACGA	318	278	76	112	174.277	-1.07088	0.29789	-3.5949	0.000324517	0.0243063	TRUE
PCSK1	HGLibA_35668	CACTCCTTCGAGACCTTCTG	267	231	63	94	145.558	-1.07212	0.326546	-3.28322	0.00102627	0.0481992	TRUE
C18orf21	HGLibA_05605	TGGGCCTACACTTCGTCGCA	324	243	85	91	165.485	-1.0761	0.31693	-3.39538	0.000685328	0.0377949	TRUE
RUVBL2	HGLibA_42475	AGCAATAAGGACTGCCCGAC	380	343	120	103	211.553	-1.07682	0.293704	-3.66636	0.000246029	0.0210273	TRUE
C2orf76	HGLibA_06181	TTCACTCCGTGATACACTAC	356	304	110	93	192.901	-1.07912	0.311564	-3.46356	0.000533076	0.0325741	TRUE
COPZ2	HGLibB_10728	ACCTCACTCACCTTAACATG	254	244	64	92	145.456	-1.08104	0.317579	-3.40399	0.000664097	0.0371561	TRUE
NonTargetingControlGuideForHuman_0152	HGLibA_64535	TTCACCGTCCACGTGCGCAT	333	320	87	117	190.741	-1.08173	0.271103	-3.9901	6.6e-05	0.00933228	TRUE
HSD11B2	HGLibB_22138	TGTGTCCATGAGTAGCGCCA	409	357	100	138	223.105	-1.08943	0.258418	-4.21577	2.49e-05	0.00494237	TRUE
CPNE9	HGLibA_10977	CGACCAGCCATGTCTCTCGG	251	226	64	84	139.001	-1.08946	0.318278	-3.42299	0.000619373	0.0359335	TRUE
UFM1	HGLibA_52852	TACTCACCAGCAGTCTGTGC	265	229	77	74	143.851	-1.09537	0.32765	-3.34311	0.000828455	0.0421633	TRUE
SYDE1	HGLibB_47881	GTATGCCAAGCTGACCCTGT	232	251	75	73	140.987	-1.09594	0.331827	-3.30273	0.000957496	0.0460791	TRUE
GRIP1	HGLibA_20319	CTCCCGATACCGTCAGACCC	305	258	67	108	163.611	-1.09617	0.324417	-3.37889	0.000727795	0.0390898	TRUE
KIF2A	HGLibA_24924	TCTCCACGTAAATCCCGATC	262	286	84	84	159.936	-1.09669	0.31065	-3.53032	0.000415061	0.0282699	TRUE
SIX1	HGLibA_44242	TGTGCGCGTACCACTCCCGC	347	256	85	100	175.078	-1.09739	0.309502	-3.54567	0.000391614	0.0272004	TRUE
RPL6	HGLibA_41989	GTACTCTCACCTTGCCCCTG	389	326	121	95	207.958	-1.10041	0.322185	-3.41545	0.000636764	0.0363247	TRUE
TXN2	HGLibB_52337	GTCAGCGGTGCCCACTGTGC	326	262	70	112	170.594	-1.10123	0.323804	-3.4009	0.000671634	0.037399	TRUE
ECSIT	HGLibB_14400	TGCTGCACCTGTTGAGTCTT	419	342	106	127	220.931	-1.10282	0.260619	-4.23154	2.32e-05	0.00475322	TRUE
WNT7B	HGLibA_54384	CTTCACGTACGCCATCACCG	294	264	77	94	162.125	-1.10388	0.291372	-3.78855	0.000151528	0.0155509	TRUE
ANKRD20A1	HGLibB_02025	GTACCGTCTCAGCCTATCAA	715	685	232	191	407.383	-1.10432	0.245683	-4.49488	6.96e-06	0.0022122	TRUE
ARHGAP8	HGLibB_02787	AGGACGACGTAGTTGTGCTC	253	226	75	70	139.146	-1.10846	0.334739	-3.31142	0.000928246	0.0453454	TRUE
SUPT20HL1	HGLibA_47807	TAGCGCCAGCCATTCAGTTG	326	287	71	118	177.667	-1.11008	0.316195	-3.51074	0.000446867	0.0296249	TRUE
CLEC19A	HGLibA_09951	TCCGCGTGGACGCCATCATC	354	325	113	91	197.219	-1.11152	0.315714	-3.52066	0.000430473	0.0290052	TRUE
DARS	HGLibA_12340	CATTAAACTGCTGCTGACGT	341	288	102	87	182.436	-1.11321	0.317532	-3.50582	0.000455198	0.0298458	TRUE
SPESP1	HGLibA_46626	CTAGTACGAAGTGTTCCCTC	318	241	82	87	161.816	-1.1139	0.318981	-3.49207	0.0004793	0.030619	TRUE
USP22	HGLibB_53239	CTTTGTCATAGATGTAGTCC	281	257	77	86	155.967	-1.11646	0.297768	-3.74942	0.000177245	0.017299	TRUE
C19orf10	HGLibB_05624	CTCATTGGTCCCTCCTTGAG	215	228	57	78	128.454	-1.11996	0.338589	-3.30774	0.000940528	0.0456489	TRUE
BANK1	HGLibA_04145	AAGCACCACTGCTAGTGGTA	244	217	71	67	133.42	-1.12511	0.34032	-3.30602	0.000946312	0.0458015	TRUE
PCDHB11	HGLibA_35476	CGAGCACAACACAACTGTGT	256	211	69	71	134.973	-1.12605	0.33559	-3.35545	0.000792369	0.041139	TRUE
TTC16	HGLibB_51991	ACTTTGCCGTGCACTGCTAC	259	222	65	80	138.961	-1.12726	0.319979	-3.52293	0.000426797	0.0288143	TRUE
hsa-mir-8074	HGLibA_64139	GAGACGTCCTATGGCGAGAC	255	207	68	70	133.359	-1.13104	0.339582	-3.33069	0.000866302	0.0433503	TRUE
CHRAC1	HGLibA_09533	CTTTCCACTGCCGTGTCTGT	351	332	89	117	197.33	-1.1311	0.265192	-4.2652	2e-05	0.00433564	TRUE
TMEM150A	HGLibB_49931	CCAGGCCTTACCTGATGAGG	219	222	56	77	127.403	-1.13445	0.337268	-3.36364	0.000769217	0.040317	TRUE
SNRNP25	HGLibA_45943	ATGGTACGTCCTCCACACGT	433	367	93	149	230.523	-1.13527	0.28211	-4.02421	5.72e-05	0.00851057	TRUE
MS4A7	HGLibB_30123	TCTGGGCAGTTTGGCATTAC	308	235	73	89	156.238	-1.14	0.318966	-3.57405	0.0003515	0.0254352	TRUE
KIAA0319L	HGLibB_24590	TAAAGAGCTGACCCTTCCTG	208	198	51	70	116.802	-1.15049	0.351401	-3.274	0.00106037	0.0492627	TRUE
POU5F1	HGLibB_37736	AACGACCATCTGCCGCTTTG	264	278	79	81	156.215	-1.15199	0.30805	-3.73962	0.000184301	0.0177173	TRUE
hsa-mir-124-2	HGLibA_57349	TCTGCTCTCCGTGTTCACAG	230	212	52	80	127.012	-1.15257	0.350025	-3.29283	0.000991847	0.0471934	TRUE
CDK2	HGLibA_08754	TGTTCGTACTTACACCCATG	375	364	80	142	212.436	-1.15276	0.307725	-3.74607	0.000179629	0.0174367	TRUE
SRPRB	HGLibA_47029	GGAAAACGTTGCTCTTTGTC	313	219	76	80	152.455	-1.15617	0.345264	-3.34866	0.000812036	0.0417189	TRUE
GREB1	HGLibB_20209	TCTGTGGTACAGCATCCTTC	528	440	92	200	277.57	-1.15644	0.344049	-3.36128	0.000775835	0.0405393	TRUE
CRCP	HGLibA_11082	TGGATCTCCACAGCAGTCAC	336	243	74	97	165.838	-1.15737	0.324385	-3.56789	0.000359866	0.0258059	TRUE
IPO13	HGLibA_23462	CGATGGATTGGAAGCCGTAG	217	216	52	76	124.197	-1.16595	0.347511	-3.35513	0.000793265	0.041144	TRUE
RANBP6	HGLibB_40158	CCTGACGCACGACATTAGCT	238	221	58	77	131.543	-1.16757	0.328081	-3.55878	0.000372588	0.0263074	TRUE
hsa-mir-6741	HGLibA_63117	TGCTGGTGGGAGCCGTGCCC	258	227	58	85	138.856	-1.16794	0.331122	-3.52722	0.000419942	0.0285372	TRUE
CDHR4	HGLibA_08707	CTGGGCTTACCTGCGCTCCG	439	326	99	125	218.69	-1.16831	0.28258	-4.13445	3.56e-05	0.00634325	TRUE
ROBO4	HGLibB_41691	CTCCCTATGTCCTGCGCTGT	392	295	96	104	196.471	-1.16929	0.294218	-3.97423	7.06e-05	0.00968996	TRUE
SLC7A6OS	HGLibA_45376	GATTACGGCGGACACGCTGC	279	212	74	68	140.457	-1.17068	0.355165	-3.29615	0.000980204	0.046776	TRUE
LRRC49	HGLibA_27378	AAAGACACATCGTCATTCCC	334	242	75	93	164.47	-1.17268	0.323122	-3.62921	0.000284287	0.0228419	TRUE
HAL	HGLibB_20791	TGCCAATGGCCAAGTAGTCT	284	287	82	84	163.744	-1.17345	0.298232	-3.9347	8.33e-05	0.0107521	TRUE
GAGE1	HGLibA_18431	GTGTGAAATATGAGTTGGCG	798	800	238	224	457.968	-1.17648	0.20474	-5.74621	9.13e-09	1.74e-05	TRUE
TMEM173	HGLibA_50063	CATATTACATCGGATATCTG	246	219	70	64	133.053	-1.17847	0.345835	-3.40762	0.000655328	0.0368555	TRUE
LMAN2	HGLibB_26627	TCGTGAGCATAGTGCTGCCC	295	308	70	107	172.549	-1.1792	0.305805	-3.85606	0.000115231	0.0129402	TRUE
RAB4B	HGLibA_39959	AACATCGTGGTCATCCTCTG	383	424	120	113	231.367	-1.18027	0.275262	-4.28779	1.8e-05	0.00408854	TRUE
PTGDR2	HGLibB_39259	TGTTCCGGGACACCATCTCG	406	319	72	142	206.656	-1.18085	0.35043	-3.36971	0.00075247	0.0398592	TRUE
SLC4A8	HGLibB_45176	GAATTGTGAACATAGTCCTG	323	289	70	109	174.669	-1.18285	0.305348	-3.87377	0.000107166	0.0124143	TRUE
DCLRE1C	HGLibA_12515	ATCTGAAGTCTCCTGTGTAC	227	184	54	65	117.246	-1.18354	0.356688	-3.31814	0.000906204	0.044673	TRUE
WDR52	HGLibA_54118	CCATCAGTATCCTGATCATC	207	201	49	70	116.557	-1.18382	0.356028	-3.32506	0.000883996	0.0439594	TRUE
PCDHGA3	HGLibA_35531	GACGTGCATGACCGAGATTC	239	242	67	72	137.595	-1.18443	0.321766	-3.68104	0.000232284	0.0202438	TRUE
PRODH	HGLibB_38611	CAGGTCCTGCACCTCAGCTG	265	249	79	68	146.915	-1.18712	0.339052	-3.5013	0.000462998	0.0301619	TRUE
FHL1	HGLibB_17457	CAGTAGAAGTCCTCCCCTTT	221	223	62	66	126.93	-1.18739	0.33613	-3.53254	0.000411582	0.028097	TRUE
THOC1	HGLibB_49305	TGCCTTACCTGCCAGGTACC	287	296	93	73	166.743	-1.18971	0.343763	-3.46084	0.00053849	0.0328203	TRUE
C3orf20	HGLibA_06219	AGCATGCCGCCCCTGCATCG	272	252	77	73	149.606	-1.19059	0.320306	-3.71704	0.000201569	0.0185548	TRUE
hsa-mir-6859-2	HGLibA_63611	TGCCCCTGATGATGTGGGAG	284	206	70	70	139.439	-1.19173	0.355168	-3.35541	0.000792479	0.041139	TRUE
GPR37L1	HGLibB_20007	GAGCTTGTTGTCCGACCCAT	269	205	63	73	134.846	-1.19384	0.342617	-3.48448	0.000493098	0.0311835	TRUE
IL17RC	HGLibB_22978	GTCCACAGTGACGTTCTCCC	351	373	112	94	206.893	-1.19468	0.305203	-3.91437	9.06e-05	0.0112709	TRUE
TBP	HGLibA_48623	ACCATTGTAGCGGTTTGCTG	274	248	68	82	148.699	-1.19624	0.305372	-3.91731	8.95e-05	0.0111951	TRUE
CNIH1	HGLibB_10273	TTTCAGCATGATCTATGTTT	238	229	62	72	133.106	-1.19754	0.322781	-3.71006	0.000207209	0.0188856	TRUE
CACNA1A	HGLibB_06869	CTCACCAGCCGTTCAGACAT	297	235	79	72	151.381	-1.19805	0.339108	-3.53295	0.000410958	0.0280865	TRUE
NUP62	HGLibB_33020	AACAGCGACTCTTGCTTCGG	307	299	59	118	172.457	-1.19957	0.361314	-3.32001	0.000900147	0.0445215	TRUE
CCNC	HGLibB_08062	TCCTGCACATACTGGAGCAA	233	204	64	60	124.394	-1.20181	0.354765	-3.38763	0.000705005	0.0382921	TRUE
SYS1	HGLibA_48043	TGAGCTCCGTCCGCATGCAC	327	346	100	91	191.957	-1.2028	0.297372	-4.04476	5.24e-05	0.008111	TRUE
SLC10A6	HGLibB_44293	TGTGTGCCTGACCATTCCTG	519	542	123	183	302.091	-1.20349	0.238303	-5.05026	4.41e-07	0.000325177	TRUE
ERP29	HGLibB_15505	CTCATCCTGCTTCTCACCGT	378	333	86	118	202.053	-1.20407	0.270077	-4.45826	8.26e-06	0.00239583	TRUE
PRKG1	HGLibB_38529	CTGTCCTTGCCATACTCCAC	343	280	71	108	176.77	-1.20609	0.309362	-3.89863	9.67e-05	0.0117381	TRUE
MROH6	HGLibB_29832	CTGGTTCCAGGGCACTGTTG	273	229	65	78	142.544	-1.20742	0.318916	-3.78601	0.000153087	0.0156651	TRUE
NPC1L1	HGLibA_32421	AGGTCGCCACGTCGTCACCT	319	387	115	83	201.48	-1.20866	0.359913	-3.35819	0.000784544	0.0409049	TRUE
CHCHD2	HGLibB_09357	CCGAAGCCGCACCTCCCGCA	257	248	73	69	143.455	-1.21691	0.327145	-3.71978	0.000199394	0.0184722	TRUE
CLDN12	HGLibA_09856	GCCTGATGTACGACACTACT	310	240	74	81	155.757	-1.21722	0.319705	-3.80731	0.000140487	0.0147786	TRUE
BCL10	HGLibB_04286	CACCGCACCGTCCCTCACCG	211	222	54	69	122.975	-1.21789	0.342665	-3.55418	0.000379167	0.0266146	TRUE
NAP1L4	HGLibB_31077	TGAGTTGGTAAAGTAGTCGT	248	201	59	67	126.978	-1.22589	0.343707	-3.56668	0.000361539	0.0258638	TRUE
LILRB4	HGLibB_26480	CAGACTCACCTGCCTGCATG	264	284	57	99	155.15	-1.23046	0.346783	-3.54822	0.000387845	0.0270646	TRUE
POLR1E	HGLibA_37561	TTGACCTGACAGTGTTACAG	233	199	62	58	122.163	-1.23202	0.360491	-3.41763	0.000631701	0.0362263	TRUE
SRRM2	HGLibB_46990	AGTCCAAGAAACGTAAGCAT	250	252	62	79	142.046	-1.23335	0.314829	-3.91752	8.95e-05	0.0111951	TRUE
ELMO2	HGLibA_14933	TGGACGTGTCAATCCTTCAG	240	210	58	67	126.926	-1.24263	0.335279	-3.70624	0.000210355	0.0190689	TRUE
YME1L1	HGLibB_54632	TAAAGACTTACCTCACTGCT	223	191	52	63	116.679	-1.24451	0.352295	-3.53257	0.000411536	0.028097	TRUE
MGMT	HGLibA_29166	TATCGAAGAGTTCCCCGTGC	236	224	70	56	129.915	-1.24578	0.372757	-3.34207	0.000831555	0.042245	TRUE
CLDN7	HGLibB_09898	TCTCTTCACAGGTATGAGTT	221	219	67	53	124.169	-1.25215	0.382913	-3.27005	0.00107527	0.0497034	TRUE
MLEC	HGLibA_29368	TGTACCGCTCAGTTTGATAC	185	197	53	52	107.816	-1.25306	0.377905	-3.3158	0.000913821	0.0448633	TRUE
MDH1	HGLibB_28642	ACCGTCCAGGACACCCATCA	237	206	56	66	124.594	-1.25588	0.339074	-3.70386	0.000212342	0.0191178	TRUE
TMEM200C	HGLibB_50116	GAGCTCGCCATGATCGCCAC	221	205	49	69	119.807	-1.25681	0.350656	-3.58416	0.000338168	0.0250008	TRUE
GPD1	HGLibB_19756	AGCAAGAAAGTCTGCATTGT	224	195	55	60	117.846	-1.25718	0.351407	-3.57757	0.000346807	0.0252794	TRUE
CT45A4	HGLibA_11508	GTTTCACCAGAGCTTATGAC	345	326	102	80	188.996	-1.25838	0.326482	-3.85438	0.000116025	0.0129402	TRUE
BUD31	HGLibB_04998	AGCTGAAACAGAACCGCATG	224	204	52	66	120.346	-1.25843	0.343655	-3.6619	0.000250356	0.0212753	TRUE
SBK1	HGLibA_42801	TGCCGCTCACGCGCTTGACG	280	223	71	66	141.341	-1.25882	0.345954	-3.6387	0.000274019	0.0223436	TRUE
LOC100129361	HGLibA_26758	GCAACCCTCGCTACAGACGC	219	227	62	60	125.694	-1.25898	0.349338	-3.6039	0.000313477	0.0238701	TRUE
SP1	HGLibA_46283	ATTGCCCGTCTTGCCAACAG	204	187	45	63	109.87	-1.26043	0.366793	-3.43634	0.000589622	0.0347369	TRUE
CPNE3	HGLibA_10958	CAAGAAGCTAACTCGACCAC	214	195	60	51	115.067	-1.26179	0.382257	-3.30089	0.000963781	0.0462511	TRUE
NKAIN1	HGLibB_31947	CACAGCTGTCCTCCTCCTCC	332	293	64	109	175.244	-1.26669	0.323345	-3.91745	8.95e-05	0.0111951	TRUE
RPL10A	HGLibB_41803	TAAGTTCTCTGTGTGTGTCC	339	312	88	89	182.854	-1.26808	0.283879	-4.46696	7.93e-06	0.00234471	TRUE
SFPQ	HGLibA_43730	TGTATCATCCAGTTCGGCTT	369	265	69	105	177.27	-1.27054	0.332478	-3.82143	0.000132679	0.0142066	TRUE
BCLAF1	HGLibA_04352	ACGAAGTGAACCGCTCGTTT	204	179	50	54	107.403	-1.27228	0.3693	-3.4451	0.000570841	0.0340273	TRUE
KLF4	HGLibB_25036	TCTTTCTCCACGTTCGCGTC	381	281	104	72	185.275	-1.27555	0.381381	-3.34454	0.000824192	0.0420635	TRUE
LSAMP	HGLibA_27511	GTAGTGCTCCTCAGTGACGT	269	300	77	77	159.888	-1.27695	0.315309	-4.04984	5.13e-05	0.00797836	TRUE
FAM177A1	HGLibB_16271	CCTCGTTCCACACCGCCCAC	210	170	46	57	106.246	-1.28005	0.377333	-3.39236	0.000692922	0.0379637	TRUE
TP53RK	HGLibA_51074	GGCGGCCAGAGCTACTACGC	235	179	57	54	115.726	-1.28175	0.38359	-3.34146	0.000833379	0.0422697	TRUE
CAPN13	HGLibA_07155	TGATGACCGCCTACCTGTCC	262	200	54	71	128.945	-1.28459	0.353346	-3.63552	0.000277424	0.0225177	TRUE
PES1	HGLibA_36067	CTCACCGTTCCTTGATGATG	235	251	49	84	136.024	-1.28632	0.362917	-3.5444	0.000393514	0.0272824	TRUE
ZBTB14	HGLibB_54755	AAAACGTCTTCCCACACGCC	263	207	62	64	131.266	-1.28677	0.348392	-3.69345	0.000221228	0.0196124	TRUE
GPR126	HGLibA_19882	AGCGTATCATCCCTGTTACC	278	232	78	57	142.603	-1.28785	0.385574	-3.34008	0.000837549	0.0424184	TRUE
B4GALT3	HGLibB_04027	TCATTGTGCCTCATCGTGCC	375	323	72	118	194.813	-1.28852	0.304463	-4.23212	2.32e-05	0.00474922	TRUE
hsa-mir-5689	HGLibA_62270	ACCTGTAGTCCTAGATACTC	249	213	63	60	128.994	-1.29426	0.349341	-3.70487	0.000211496	0.0191178	TRUE
HIST2H3A	HGLibB_21513	CAGCTGGCCCGCCGCATCCG	285	306	91	65	165.511	-1.29447	0.370456	-3.49426	0.000475375	0.0305047	TRUE
OMA1	HGLibA_33379	TGAGAAAGATGCCCGATACC	173	174	44	49	97.0103	-1.29472	0.387463	-3.34153	0.000833189	0.0422697	TRUE
ADAMTS2	HGLibB_00818	ACGTAGCTGCCGACACCACG	230	206	46	72	121.594	-1.29481	0.362563	-3.57128	0.000355243	0.0255919	TRUE
SLC22A18	HGLibA_44561	TTCTGTGGCGGCCAGCACGT	408	353	76	130	211.953	-1.29895	0.303415	-4.2811	1.86e-05	0.0041504	TRUE
FBXL7	HGLibB_16996	CGCTGGTAGCCACATTCTTC	186	174	45	51	100.415	-1.30168	0.378778	-3.43652	0.000589236	0.0347369	TRUE
SPDYE5	HGLibA_46598	CACCCTCAGATCTTTGTCCC	795	682	110	295	410.772	-1.30677	0.3749	-3.48566	0.000490924	0.031079	TRUE
LOC440243	HGLibA_26943	GAAGGCAAGCCACCAACATC	336	356	94	89	193.198	-1.30693	0.290807	-4.49414	6.99e-06	0.0022122	TRUE
KALRN	HGLibB_23988	TGATGTCCTTCCTATCCTAA	232	223	62	58	126.847	-1.30891	0.349732	-3.74261	0.000182121	0.0175786	TRUE
GLDN	HGLibA_19239	CACTGGCCGTTGAACATGCT	199	189	47	56	108.029	-1.31075	0.363202	-3.60886	0.000307542	0.0236541	TRUE
TMEM177	HGLibA_50077	TCTGGGGACGATGTTCCCGC	220	220	52	65	122.545	-1.31133	0.34067	-3.84925	0.00011848	0.0131329	TRUE
EIF3B	HGLibB_14744	TGTAGTGGACAATGTCCCTC	539	431	139	114	269.587	-1.31396	0.292339	-4.49464	6.97e-06	0.0022122	TRUE
2023-09-06	HGLibB_43395	GCATCGATGAATTCCACGAT	297	358	72	103	182.652	-1.31413	0.311463	-4.21923	2.45e-05	0.00491079	TRUE
TFCP2	HGLibB_49085	TGTACTGAAGCCTTCTGTCA	405	286	85	97	191.589	-1.31527	0.311109	-4.22767	2.36e-05	0.00480272	TRUE
AQP2	HGLibB_02589	AGAGCTCCACAGTCACCGCC	239	228	67	55	130.041	-1.31574	0.36767	-3.57859	0.000345458	0.0252369	TRUE
hsa-mir-3186	HGLibA_58840	TGCCCAGGTGCTGAAGCCCC	285	192	62	63	132.205	-1.31602	0.379463	-3.46811	0.000524138	0.0323335	TRUE
COASY	HGLibA_10459	CCAACCTTATACAGAACGTG	277	259	69	72	149.077	-1.31751	0.311038	-4.23584	2.28e-05	0.00470348	TRUE
SOX21	HGLibA_46254	GAGATCTCGTCGTCCTCGTC	210	178	46	56	107.595	-1.32405	0.370132	-3.57724	0.000347241	0.0252957	TRUE
RTF1	HGLibB_42329	GCTCAGCTCACCTTCCTCAG	301	207	55	79	140.474	-1.3241	0.367837	-3.59969	0.000318602	0.0240913	TRUE
BCAM	HGLibB_04232	TGTGATGGAGGACTCTGCCC	300	250	75	68	152.582	-1.32547	0.332929	-3.98123	6.86e-05	0.00956291	TRUE
GRPEL1	HGLibA_20371	TCATGGCGGCTCAGTGCGTG	208	163	46	51	102.774	-1.32629	0.390054	-3.40029	0.000673148	0.0374345	TRUE
AFTPH	HGLibA_01131	ATGTACATCTGATCAGTTCC	239	208	66	49	123.985	-1.3309	0.399618	-3.33043	0.00086712	0.0433731	TRUE
ZNF558	HGLibB_56167	ACCCAGTCTGATATCCCAGT	246	212	66	52	126.985	-1.33188	0.383682	-3.47132	0.000517902	0.0321226	TRUE
HIST2H4A	HGLibB_21520	GAGCGCGTACACCACATCCA	651	627	206	119	354.658	-1.33234	0.357736	-3.72436	0.000195815	0.0183659	TRUE
SLX4	HGLibA_45564	TTCAGAAGAGTGCTCCCTCG	220	192	53	54	114.139	-1.33374	0.362955	-3.67468	0.00023815	0.0206046	TRUE
RPN2	HGLibB_41967	TCGCTACCACGTGCCAGTTG	265	245	62	71	141.316	-1.33418	0.315251	-4.23213	2.31e-05	0.00474922	TRUE
hsa-mir-3908	HGLibA_59498	TAGTCTAGCCTGAGCAATGT	233	173	46	60	112.146	-1.33523	0.383169	-3.48469	0.000492701	0.0311749	TRUE
CD84	HGLibB_08457	TACACGTGTAAGTCAGCTCT	239	210	67	48	124.445	-1.33554	0.406673	-3.28405	0.00102325	0.0481566	TRUE
LOC100507003	HGLibA_26868	CACTCGCTCCACCACGATGA	403	355	96	100	209.69	-1.34126	0.266311	-5.03647	4.74e-07	0.000339474	TRUE
ZNF541	HGLibA_56191	GGACGATGCTACTCACGATG	228	191	61	46	115.914	-1.34187	0.410026	-3.27266	0.00106541	0.0494393	TRUE
C1orf194	HGLibB_05812	TTACCTATAGGTATCCTGCG	252	235	61	65	134.771	-1.34242	0.326513	-4.11139	3.93e-05	0.00677582	TRUE
MTRNR2L8	HGLibA_30491	CTTGTATGAATGGCTCCACG	228	195	60	48	116.95	-1.34574	0.394854	-3.40818	0.000653968	0.0368267	TRUE
GGACT	HGLibA_18989	TCCGCAGCCTTTCGGGCGCG	194	204	54	48	110.206	-1.34912	0.386409	-3.49142	0.000480461	0.0306598	TRUE
MANEAL	HGLibB_28052	TGGCATGGCTGATGATAACG	155	165	36	47	88.4945	-1.35024	0.413192	-3.26783	0.00108375	0.0498252	TRUE
MTNR1B	HGLibA_30448	GCGAGGCCGATGCAGTTAAG	387	300	87	89	189.39	-1.35151	0.299258	-4.5162	6.3e-06	0.00205661	TRUE
NFATC2IP	HGLibA_31779	TTCGAGTGGTCTCTACCATG	252	221	42	82	130.356	-1.35173	0.395021	-3.42193	0.000621792	0.035969	TRUE
RIC3	HGLibA_41231	ACCTATGATGCATCATCACC	192	163	38	54	97.8601	-1.3519	0.397309	-3.40263	0.00066741	0.0372542	TRUE
KPNA4	HGLibB_25327	ATGTCTGTGAGCAAGCAGTG	231	182	42	65	113.65	-1.35538	0.386224	-3.5093	0.000449287	0.0297106	TRUE
ZNF749	HGLibA_56672	CGCGCCGATGAACCTGACCG	247	191	61	50	120.705	-1.3559	0.396192	-3.42233	0.000620867	0.0359453	TRUE
CYP4F22	HGLibB_12178	CACAGCTGCCATCGCCCCCA	243	233	59	63	131.405	-1.35654	0.330731	-4.10166	4.1e-05	0.00694131	TRUE
LSM2	HGLibA_27535	TGTGTGTCGACCTCATCTGC	238	244	69	53	133.207	-1.35892	0.379926	-3.5768	0.000347825	0.0253228	TRUE
L3HYPDH	HGLibA_25892	AGCTTGCTGTACCCGTGTAA	189	160	37	53	96.0614	-1.35934	0.402253	-3.37932	0.000726664	0.0390818	TRUE
STK16	HGLibA_47460	TGTTGCAGAGAGGTACGCTG	240	223	39	82	127.445	-1.36099	0.413995	-3.28746	0.00101097	0.0478136	TRUE
PARK7	HGLibB_35153	CTGCACGTCACCTGCACAGA	212	231	50	64	122.292	-1.36105	0.349386	-3.89556	9.8e-05	0.0117826	TRUE
NFS1	HGLibB_31798	AGACCGTGCTCCTCAGTCTG	265	312	76	71	159.559	-1.3616	0.333264	-4.08566	4.4e-05	0.00721836	TRUE
AMIGO2	HGLibA_01796	TGACTCCAGGCACTCGCGTC	379	290	78	93	183.941	-1.362	0.298445	-4.56364	5.03e-06	0.00178118	TRUE
SLFNL1	HGLibA_45498	CGCACACGTAGCGCCGCACG	438	367	93	113	221.523	-1.36264	0.259149	-5.25813	1.46e-07	0.000152419	TRUE
STXBP5L	HGLibA_47677	TGGAAGTGGTTCCGTACATC	404	345	83	109	206.049	-1.36402	0.268802	-5.07446	3.89e-07	0.000305241	TRUE
2023-03-09	HGLibA_28353	TCCGGACGATGCTCAAGTCT	317	276	90	58	163.349	-1.36625	0.396935	-3.442	0.000577429	0.0343172	TRUE
KBTBD3	HGLibB_24072	TCACACCTGATTGATTTGCC	344	314	96	69	181.335	-1.36636	0.353874	-3.86116	0.00011285	0.0128446	TRUE
HOXA2	HGLibA_21905	AGTCACCCTCGCCACGGCGC	167	183	37	53	96.4712	-1.36752	0.403344	-3.39045	0.000697785	0.0380601	TRUE
SERPINF2	HGLibB_43536	GTACCTGGTTGCCCAACTTG	250	249	41	89	137.267	-1.36848	0.411683	-3.3241	0.000887042	0.0440375	TRUE
MRPL55	HGLibB_29981	GCTCGTACTCCTTCCTCGAC	237	221	59	57	126.142	-1.36849	0.347477	-3.93837	8.2e-05	0.0106651	TRUE
PEAK1	HGLibB_35960	TAGGGCAGGCGGTGAAAGTC	233	172	52	50	111.156	-1.37232	0.395627	-3.46872	0.000522938	0.032313	TRUE
ASAH2	HGLibA_03187	CACGACTGTATAGCCTGGTG	244	193	50	61	119.942	-1.37266	0.359056	-3.82298	0.000131847	0.0141566	TRUE
SUV39H1	HGLibA_47859	CGTGGAGGACGTGTACACCG	238	200	45	67	120.211	-1.37325	0.363812	-3.77463	0.000160247	0.0162281	TRUE
EXOSC5	HGLibB_15763	CCTCAGGATCACTTCGAGTG	286	266	78	60	151.895	-1.37523	0.35899	-3.83083	0.00012771	0.0138243	TRUE
OR51B6	HGLibB_34045	TTGTGGTCAATGTCACTCCG	217	170	44	54	106.112	-1.3772	0.383592	-3.59027	0.000330338	0.0245894	TRUE
KCNA2	HGLibA_24128	CATTCACAGGTCGCCTCAAT	224	193	51	54	114.456	-1.38002	0.361295	-3.81965	0.000133644	0.014247	TRUE
PHF14	HGLibB_36299	TCTGATTTGCTGTGTTTGTC	260	192	50	64	123.671	-1.3841	0.366828	-3.77315	0.000161197	0.016283	TRUE
CACNG1	HGLibB_06925	GATAGTCCCTCTTCTTCCCG	259	232	55	69	134.644	-1.38415	0.325924	-4.24685	2.17e-05	0.00454925	TRUE
IAH1	HGLibB_22436	AAATGTGATGTTCTGAATCG	323	238	82	56	153.591	-1.38751	0.406664	-3.41192	0.000645064	0.0365538	TRUE
F11R	HGLibA_15846	TCTCGCAGTGGAGCGGAATG	434	321	118	66	206.643	-1.38877	0.424713	-3.26991	0.00107582	0.0497055	TRUE
ANKRD40	HGLibB_02093	ATGTAAACGAAACCATGGTC	375	281	85	78	179.495	-1.38945	0.325988	-4.26226	2.02e-05	0.00435354	TRUE
RPS18	HGLibA_42091	ACTTACCTTAATGGCAGTGA	217	210	44	64	117.011	-1.38999	0.359803	-3.8632	0.000111914	0.0127745	TRUE
ZNF653	HGLibA_56465	GATGTTCCACTGCCCATACG	276	257	79	52	146.243	-1.39109	0.402698	-3.45443	0.000551452	0.0332654	TRUE
UBP1	HGLibB_52665	GATGGAGCTTCACAGACCTC	197	171	44	48	100.776	-1.39187	0.384387	-3.62101	0.000293454	0.0231097	TRUE
H2BFWT	HGLibB_20748	TGCTGCGTACCGAAGTGCCC	163	171	44	39	91.6927	-1.3935	0.423697	-3.2889	0.00100581	0.0476548	TRUE
PRPF38B	HGLibB_38675	TCTGTAGGACCTAGATGTGA	227	238	58	58	127.605	-1.39384	0.345725	-4.03166	5.54e-05	0.00839195	TRUE
INHBE	HGLibA_23310	GAGTTAAGGTATGCCAGCCC	178	194	45	48	102.098	-1.39434	0.386377	-3.60876	0.00030767	0.0236541	TRUE
MBTPS1	HGLibA_28536	TCCTTGGCACTCCCTCATGC	185	188	46	47	102.289	-1.39515	0.38349	-3.63805	0.000274711	0.0223436	TRUE
C7orf55-LUC7L2	HGLibB_06554	TAGTGCTGAAGTAGCAGCAA	230	173	36	66	109.921	-1.39685	0.425853	-3.28012	0.00103762	0.0485079	TRUE
EDC3	HGLibB_14421	TTTACCTGTTAGGTCCTCCG	233	181	53	49	113.038	-1.40304	0.389132	-3.60556	0.000311476	0.0237632	TRUE
UFD1L	HGLibA_52845	GATCTACGAACTGCGTGTGA	203	257	51	64	126.162	-1.40433	0.368585	-3.81006	0.00013893	0.0146737	TRUE
POU3F2	HGLibA_37768	CGGCTCGGCGTGCACGATGG	176	144	39	40	87.3501	-1.40612	0.424706	-3.31082	0.000930237	0.0453522	TRUE
SIRT7	HGLibA_44234	TTGGCAGGTGTGCGACGACC	240	213	60	51	123.766	-1.40902	0.371994	-3.78775	0.000152016	0.0155796	TRUE
BICD2	HGLibB_04494	CCAAGGAGCAGTACTACGTG	164	157	33	47	87.622	-1.41016	0.417649	-3.37642	0.000734356	0.0393713	TRUE
FDX1L	HGLibB_17237	TACCTTCCAGGTCCACCCCG	290	281	74	66	156.059	-1.41197	0.325193	-4.34194	1.41e-05	0.00347679	TRUE
CD2	HGLibB_08272	GGTTGTGTTGATACAAGTCC	357	288	67	93	175.635	-1.41315	0.30282	-4.66663	3.06e-06	0.00129658	TRUE
PDCD2	HGLibA_35727	TCGCTGCGCAGTCGCCACGC	789	706	218	143	408.078	-1.41322	0.312125	-4.52774	5.96e-06	0.00197181	TRUE
AADACL2	HGLibA_00033	TTTGGCAAGTACAATCGTAC	199	155	41	46	96.3669	-1.41608	0.405222	-3.49459	0.000474786	0.0304938	TRUE
hsa-mir-6871	HGLibA_63668	CTCCTCATGGGAGTTCGGGG	214	228	64	43	120.881	-1.41664	0.428274	-3.30778	0.000940397	0.0456489	TRUE
CCDC84	HGLibA_07890	CAGACCGAACCACCTCCTGT	167	194	42	47	98.6974	-1.41767	0.399582	-3.54789	0.00038833	0.0270701	TRUE
SSU72	HGLibA_47190	CCATGCCGTCGTCCCCGCTG	323	280	63	86	164.158	-1.41897	0.301953	-4.69931	2.61e-06	0.00115008	TRUE
SPATA31A1	HGLibB_46413	GAGCCTTACCTCTCAGACTG	862	889	152	287	477.494	-1.41918	0.262543	-5.40552	6.46e-08	8.04e-05	TRUE
C9orf114	HGLibA_06661	GCCGCGCTCTGACGTCCCGA	291	248	80	49	146.821	-1.42386	0.424653	-3.353	0.00079941	0.0413549	TRUE
PDE9A	HGLibA_35835	AGCACATGTACCACGACCTC	305	227	72	56	144.562	-1.42716	0.384885	-3.70802	0.00020889	0.0189674	TRUE
STAMBP	HGLibA_47335	ATGGCGCAATCCATCGATTG	276	235	43	84	138.738	-1.42822	0.388049	-3.68052	0.000232761	0.0202706	TRUE
CMTM8	HGLibB_10219	TCACGATCTCGGCCACGATG	459	421	77	141	239.037	-1.43133	0.303828	-4.71099	2.47e-06	0.00109826	TRUE
NCBP1	HGLibA_31280	AGCAGTCCATACCTGTAACA	197	193	52	42	106.229	-1.43187	0.406761	-3.52018	0.000431251	0.0290248	TRUE
DARS	HGLibB_12326	CCAATGCCTCCACCAGCATG	306	304	59	91	165.803	-1.43385	0.311648	-4.60085	4.21e-06	0.00160424	TRUE
PODNL1	HGLibA_37456	AATGAGCTGTCCCGCCTCAG	214	226	63	42	119.867	-1.43683	0.430924	-3.33431	0.000855108	0.0429358	TRUE
MSANTD3-TMEFF1	HGLibB_30136	TTCTTCTCAGATAATGGATC	260	207	40	75	126.462	-1.43833	0.399747	-3.59811	0.000320543	0.0241616	TRUE
CBLB	HGLibA_07398	TGATACGAAAGTTATCTCCC	195	188	50	42	104.165	-1.43857	0.403401	-3.56611	0.000362313	0.0258881	TRUE
ID1	HGLibB_22492	ACAGGCGGCATGCGTTCCTG	202	181	48	44	103.992	-1.44179	0.392179	-3.67635	0.000236597	0.0204926	TRUE
CLPTM1	HGLibA_10112	TACAGACTTCAACGCCACGT	258	200	62	47	124.166	-1.44255	0.406702	-3.54694	0.00038974	0.0271018	TRUE
EXTL3	HGLibB_15791	TGAACAACCGATTCTTACCC	231	198	53	50	116.383	-1.44314	0.370254	-3.89769	9.71e-05	0.0117477	TRUE
HNF4G	HGLibA_21782	GCACTGTTGAGAGCTCACGC	169	141	34	41	84.0082	-1.44317	0.427495	-3.37588	0.000735796	0.0393714	TRUE
ARF3	HGLibA_02650	TTCGTACAGCCCGTCCCCGC	233	227	53	58	124.88	-1.44496	0.34001	-4.24977	2.14e-05	0.00450617	TRUE
CCBL1	HGLibB_07489	ACGGGATCGACTACAACCCC	292	250	66	64	146.949	-1.44589	0.327639	-4.41307	1.02e-05	0.00274068	TRUE
SEC22C	HGLibB_43164	TCCTATGACACTACCTGCAT	185	154	42	39	91.8416	-1.44882	0.421623	-3.4363	0.000589727	0.0347369	TRUE
HEATR3	HGLibA_21072	TAAGGATATCATGACCCCTC	176	181	46	39	96.9062	-1.45281	0.418247	-3.47358	0.000513557	0.031936	TRUE
hsa-mir-499a	HGLibA_61401	CGTCCCTACGCTGCCTGGGC	158	153	39	35	84.3052	-1.45566	0.438804	-3.31733	0.000908807	0.0447829	TRUE
GGTLC2	HGLibB_19000	TCTCTCCACTGTCGTGACGT	346	319	77	82	180.061	-1.45614	0.283246	-5.14088	2.73e-07	0.000240071	TRUE
CTRB1	HGLibB_11666	TCTGCCCAGGACCTCCGACG	213	221	62	40	117.772	-1.45686	0.440783	-3.30516	0.000949216	0.0458291	TRUE
CPA6	HGLibA_10899	TGCTTACTTGTACTGGATGT	214	231	54	52	120.679	-1.45915	0.363091	-4.0187	5.85e-05	0.00865667	TRUE
AHNAK2	HGLibA_01303	CGGATGAGGGCATTCGACCA	166	137	33	39	81.7293	-1.46801	0.435817	-3.36842	0.000756006	0.0399756	TRUE
HSPA4	HGLibA_22283	TTCGGCTGTCTCCTTCAGTT	213	266	59	54	129.804	-1.47251	0.37853	-3.89009	0.000100208	0.0119888	TRUE
FAM120C	HGLibB_16041	AATATTGTAGAGAGCATACT	187	165	34	50	94.8679	-1.47293	0.406164	-3.62644	0.00028736	0.0228728	TRUE
FAM211B	HGLibA_16463	TGCACGTCCTGTGTCGACAG	223	180	53	41	108.681	-1.47367	0.420299	-3.50624	0.00045448	0.0298315	TRUE
hsa-mir-4497	HGLibA_60405	CCTCCGGGACGGCTGGGCGC	144	140	33	34	76.6895	-1.47465	0.449928	-3.27752	0.00104722	0.0487981	TRUE
RAB6C	HGLibB_39924	AGTTCCACCATGTCCGCGGG	218	213	54	47	116.411	-1.47633	0.377588	-3.9099	9.23e-05	0.0113652	TRUE
GTF2F1	HGLibA_20538	TGCCTGATTTGCCGTTGACC	331	335	59	100	179.442	-1.48156	0.319067	-4.64341	3.43e-06	0.00141582	TRUE
SMC1A	HGLibA_45642	TGCCCTTGTCTGTGACAACG	169	157	34	43	87.814	-1.48163	0.41217	-3.59471	0.000324755	0.0243063	TRUE
DDX46	HGLibB_12705	GCTACCTCTGTTGCTGCCCG	167	155	41	34	86.8403	-1.48189	0.443787	-3.33919	0.00084022	0.0424912	TRUE
ASNA1	HGLibB_03330	GGTCTGCGTTCATGTCCCCC	207	232	52	51	118.587	-1.48242	0.368931	-4.01816	5.87e-05	0.00865667	TRUE
GATAD2A	HGLibA_18685	TCGGAGAGCACAATCACGTC	178	202	46	43	102.67	-1.48282	0.40263	-3.68285	0.000230644	0.020145	TRUE
ANKRD62	HGLibA_02135	TCCAGCCGCAACCTCCGTCA	270	231	71	44	134.936	-1.48528	0.432324	-3.43557	0.000591305	0.0348126	TRUE
TUB	HGLibA_52241	CTCGTCAAAGCTCATGCTGC	280	184	47	62	124.377	-1.48631	0.393866	-3.77364	0.000160883	0.0162788	TRUE
MKRN2	HGLibA_29350	TGTTTAGATATGACCACACG	215	204	40	59	112.697	-1.48846	0.36969	-4.02624	5.67e-05	0.00847287	TRUE
WDR3	HGLibA_54062	TCCTAGCTGATCATACTTCA	180	202	45	44	103.004	-1.49243	0.396092	-3.76789	0.00016463	0.0164626	TRUE
ZNF259	HGLibB_55617	ACAGTCTGAGACTTGCAGTG	224	213	48	54	117.53	-1.49385	0.35089	-4.2573	2.07e-05	0.00442262	TRUE
hsa-mir-5009	HGLibA_61438	AAATGCTTATTGGTCATTTC	420	338	105	68	203.643	-1.49387	0.377367	-3.95867	7.54e-05	0.0101472	TRUE
CECR6	HGLibA_08982	GCTCTACGAGCTCAACGCCG	212	151	35	50	97.1994	-1.49586	0.426393	-3.50817	0.000451195	0.0297303	TRUE
TSEN2	HGLibB_51766	CATGTAGGTGGTTCTGAACG	153	155	39	32	82.9116	-1.49769	0.457256	-3.27539	0.00105518	0.0490978	TRUE
APOL6	HGLibB_02539	CCTCACTTTCTCTCTCCGCC	159	182	40	39	91.8314	-1.50073	0.422662	-3.55066	0.000384262	0.026846	TRUE
NUP188	HGLibA_33033	AGATGTAGCTTCACCATTGA	256	249	43	76	135.491	-1.50159	0.365863	-4.10423	4.06e-05	0.00691927	TRUE
LMF2	HGLibB_26649	TCCGTAGCCAGCCCCGCACC	244	222	64	42	125.2	-1.50291	0.425672	-3.53068	0.000414488	0.0282469	TRUE
SLC6A18	HGLibA_45312	GAAGACCAGCGCGATGACGT	264	256	61	59	139.704	-1.5036	0.3316	-4.53437	5.78e-06	0.00193774	TRUE
C9orf114	HGLibA_06662	TCCAGGGTGAACACGGCCAA	166	162	43	32	88.1762	-1.5038	0.459741	-3.27097	0.00107179	0.049598	TRUE
RAD23A	HGLibB_40017	TCGCCCGCTGCTACCTGAAG	182	140	31	44	86.1646	-1.50427	0.439122	-3.42563	0.000613378	0.0357246	TRUE
NRF1	HGLibB_32628	CTGCCGCCTCTCACCATCGA	176	141	29	45	84.8208	-1.50582	0.445834	-3.37753	0.000731397	0.0392479	TRUE
CCDC92	HGLibA_07929	CATTTCTCGAGTTACGATGA	247	210	40	67	122.336	-1.50608	0.377812	-3.98631	6.71e-05	0.00943772	TRUE
SYT7	HGLibB_48029	GAGGACGCCTTGAGAAGCGG	135	150	31	35	76.5934	-1.50773	0.454817	-3.31503	0.000916324	0.0449677	TRUE
PGAP2	HGLibA_36211	CGACATTGAGGCCGAAGTTG	198	179	41	46	101.051	-1.50934	0.382548	-3.94548	7.96e-05	0.0104565	TRUE
DCD	HGLibB_12464	TCTCCTCTTCCTGACAGCTC	212	231	41	62	118.765	-1.51511	0.370346	-4.09108	4.29e-05	0.00712007	TRUE
CHAC1	HGLibA_09336	CCTTGAATACTTGCTGCGTC	274	186	57	47	122.771	-1.51862	0.416449	-3.64659	0.000265746	0.0220341	TRUE
MRPS31	HGLibA_30088	TAAGCAGTCTGTTCGAACTG	253	217	46	62	125.52	-1.52293	0.347247	-4.38572	1.16e-05	0.00298109	TRUE
TOE1	HGLibA_50939	AGTAGTCCAGGTTCCCGTAG	223	232	36	70	121.664	-1.52398	0.4055	-3.75828	0.000171087	0.01691	TRUE
UBE3C	HGLibA_52685	GCCAGGATGTTCAGCTTCGA	150	168	39	33	85.2492	-1.52665	0.453726	-3.3647	0.000766274	0.0403125	TRUE
JPH2	HGLibB_23948	GTCCAACATTGCTCGCACTT	155	146	37	31	80.5324	-1.52679	0.46033	-3.31673	0.00091078	0.0448228	TRUE
GSTT2	HGLibA_20500	AAATCACCATCCTTGAGCGT	581	468	91	151	279.636	-1.52699	0.278221	-5.4884	4.06e-08	5.76e-05	TRUE
SLC27A3	HGLibB_44766	GCGCTGTGGGGCGTGCTTCC	162	131	29	38	78.1358	-1.52785	0.452619	-3.37559	0.000736584	0.0393847	TRUE
GLRB	HGLibB_19284	TACCATTGTTGTTTCTTGAA	218	192	46	47	109.499	-1.5295	0.373144	-4.09895	4.15e-05	0.0069893	TRUE
POLR2E	HGLibA_37577	CATCACACGGGCTCTCATCG	180	194	42	43	100.11	-1.52988	0.394331	-3.87968	0.000104594	0.0122554	TRUE
SYS1	HGLibB_47983	TCATCCTCAACGCCCTCACC	624	604	147	130	328.301	-1.5314	0.243479	-6.28967	3.18e-10	1.41e-06	TRUE
SMOC2	HGLibA_45798	CTTCCGTCAGATGCGCAGAG	153	181	41	34	89.4107	-1.53831	0.452816	-3.39721	0.000680763	0.0376417	TRUE
EVA1B	HGLibA_15674	AGGAGCGCGAACGGATCCTG	238	212	45	57	119.88	-1.54042	0.350116	-4.39975	1.08e-05	0.00282185	TRUE
PSMD8	HGLibB_39136	GGCTGAGTTCCACACGGAGT	146	147	33	33	78.2231	-1.54057	0.449002	-3.43111	0.000601121	0.0351996	TRUE
RPS28	HGLibB_42078	CGTGCACTGTCCCTGAGAAC	220	152	30	55	98.6861	-1.54293	0.460315	-3.3519	0.000802579	0.0414374	TRUE
PSG5	HGLibA_39048	ATCGTGACTTGAGCAGTGAT	225	209	31	69	115.448	-1.54491	0.4431	-3.48659	0.000489213	0.03102	TRUE
KIAA0895	HGLibB_24623	TGTCCACTGCACGTGAGCAT	419	404	103	80	219.526	-1.54529	0.312498	-4.94495	7.62e-07	0.000478621	TRUE
CDV3	HGLibA_08894	GCACCTCCTGCTCCAGTAAT	202	177	34	52	100.769	-1.54722	0.399412	-3.87375	0.000107175	0.0124143	TRUE
NFKBIB	HGLibB_31780	AATCGGGGTACAAGGCGACA	206	189	53	34	105.276	-1.54878	0.45889	-3.37507	0.000737973	0.0394236	TRUE
POLR2I	HGLibA_37589	CGGCCCGCGCACTGTGTGAC	198	196	31	59	104.802	-1.55019	0.424813	-3.64911	0.000263155	0.0219413	TRUE
SRCAP	HGLibA_46931	AGCAATCCGAGTCTCGATCT	258	242	54	58	133.106	-1.55095	0.331303	-4.68137	2.85e-06	0.00122831	TRUE
LCE1C	HGLibB_26070	TCCTGCTGCAGTGTCAGCTC	291	189	38	71	127.044	-1.5524	0.433223	-3.58339	0.000339167	0.0250187	TRUE
C9orf153	HGLibB_06688	TGAATGTCATGTCATTCACC	297	268	81	42	150.441	-1.55245	0.464231	-3.34414	0.000825378	0.0420784	TRUE
LGALS9	HGLibB_26344	TCTGACCTGGAAGCTGATGT	490	407	67	138	238.066	-1.55249	0.340999	-4.55277	5.29e-06	0.00183751	TRUE
hsa-mir-4254	HGLibA_59724	GGCAGACCTACTCACTGCAG	270	226	59	51	131.894	-1.55299	0.36456	-4.25992	2.05e-05	0.0043837	TRUE
MRTO4	HGLibB_30080	CATTCACCTCCTCCTTTGTG	197	254	43	59	120.362	-1.55341	0.38681	-4.01595	5.92e-05	0.00869509	TRUE
NARG2	HGLibA_31148	TCCCACTGTTCCTTGTACGT	710	632	175	119	356.869	-1.5564	0.309656	-5.02622	5e-07	0.00034929	TRUE
CEP55	HGLibA_09142	CAATACACTCCGTTTATCAC	207	194	39	51	106.568	-1.55687	0.372699	-4.17729	2.95e-05	0.00555177	TRUE
MARCKSL1	HGLibB_28318	CAGCGACGAGGGCACTGCTC	223	147	34	49	97.9115	-1.55708	0.442329	-3.52019	0.000431236	0.0290248	TRUE
FKBP15	HGLibB_17537	CAAATTTGGTGCTGCAGTTC	227	163	39	48	103.314	-1.55886	0.407127	-3.82892	0.000128709	0.0139198	TRUE
CD44	HGLibB_08382	ATCCAGGGACTGTCTTCGTC	251	204	36	67	120.57	-1.55928	0.404227	-3.85742	0.000114588	0.0129333	TRUE
WDR55	HGLibB_54062	TCACCTGATGACTCCATCAG	204	164	45	36	97.7179	-1.55932	0.435217	-3.58284	0.000339877	0.0250187	TRUE
KLK4	HGLibB_25223	CACGTTCACGCACTGCAGCA	249	202	30	73	119.455	-1.56041	0.466918	-3.34194	0.000831943	0.042245	TRUE
SDHD	HGLibB_43094	TGCCTTGCAGAAAGCTGCCA	143	141	32	31	75.5377	-1.56087	0.460713	-3.38796	0.000704155	0.0382677	TRUE
FAM92B	HGLibB_16777	ACTGAGGCAGAAGTCACCCT	180	140	27	45	84.7322	-1.56184	0.459349	-3.40012	0.000673551	0.0374395	TRUE
USP28	HGLibA_53321	CTGCTGCAGCTCCGCAGTCA	253	218	64	38	125.024	-1.56746	0.453605	-3.45556	0.000549158	0.0331653	TRUE
EFNB3	HGLibA_14604	CTCCCGGGTCCCATCCGATG	170	187	46	32	95.0241	-1.56776	0.464654	-3.37403	0.000740751	0.0394942	TRUE
IL6R	HGLibA_23183	TCGGTGCAGCTCCACGACTC	289	300	73	56	156.628	-1.56813	0.358357	-4.37588	1.21e-05	0.00307902	TRUE
GHRL	HGLibA_19049	GTGGGCGATCACTTGTCGGC	191	131	34	37	85.1329	-1.56908	0.458217	-3.42432	0.000616333	0.0358094	TRUE
CCDC82	HGLibB_07875	TGACTTTGTAGTGCAAGATG	174	158	30	44	87.9418	-1.57159	0.423206	-3.71353	0.000204386	0.0187292	TRUE
hsa-mir-5680	HGLibA_62237	ACACACAGGAGGAGAAATGC	187	165	34	44	93.2064	-1.57391	0.403252	-3.90305	9.5e-05	0.0116003	TRUE
TTC30B	HGLibA_52107	CGTAGCGTGCATTGCGGATG	300	251	60	61	145.89	-1.57517	0.328115	-4.80067	1.58e-06	0.000803458	TRUE
NLRP1	HGLibA_32097	GGCACGTTGGGTAGAGGTCC	204	159	29	52	95.8458	-1.5774	0.444001	-3.55269	0.00038131	0.0266991	TRUE
SFT2D3	HGLibB_43704	CACCGCGCTGCGCCTCGCAC	312	222	43	76	140.859	-1.57783	0.390632	-4.03918	5.36e-05	0.00821292	TRUE
LRRC4B	HGLibA_27379	CTTCGACGACCTCAAGTCGC	181	179	32	48	95.3356	-1.57827	0.407123	-3.87663	0.000105911	0.012325	TRUE
FAM110D	HGLibA_16020	GCAACGCGCGCGTCATCCAG	262	186	41	58	118.204	-1.57886	0.391255	-4.03537	5.45e-05	0.00831187	TRUE
TAF2	HGLibA_48228	TGCCATACTTCCCTCTACAC	158	182	41	33	90.3064	-1.5816	0.452516	-3.49513	0.000473831	0.0304489	TRUE
GABRA3	HGLibA_18363	TCTTGATTCCCCTTGACCAG	160	194	43	34	94.0708	-1.58221	0.453749	-3.48698	0.000488513	0.030992	TRUE
RPL30	HGLibB_41882	TATTATTGCCACTGTAGTGA	202	166	41	39	97.2458	-1.58631	0.41048	-3.86453	0.000111305	0.0127294	TRUE
ECI2	HGLibA_14408	TGGGACGCATGGAATGCCCT	426	323	44	125	197.387	-1.58646	0.453505	-3.49823	0.000468357	0.0302763	TRUE
ATP6V1B2	HGLibB_03733	TACTAGCTGGTTAGATACAT	298	259	69	51	147.333	-1.58711	0.375724	-4.22413	2.4e-05	0.00485416	TRUE
OR14J1	HGLibB_33593	TGTAGAGAAGATGCGAATGT	176	155	36	36	87.4869	-1.58896	0.423563	-3.7514	0.000175848	0.0172378	TRUE
ALG10B	HGLibA_01608	ACTCAGTTCACAAACAAGTC	175	125	26	40	78.9992	-1.58928	0.479868	-3.31191	0.000926616	0.0453423	TRUE
LOC100129924	HGLibB_26733	GGCACTGGTAACATCCTTCC	169	141	29	39	81.8023	-1.58945	0.440302	-3.60991	0.000306305	0.0236423	TRUE
MTRNR2L1	HGLibB_30429	AAGAGACAGCTGAACCCTCG	355	373	105	49	192.894	-1.58975	0.468369	-3.39422	0.000688238	0.0378914	TRUE
ZMYM6NB	HGLibB_55341	CCTGTTCGTGCAGTTTGCTG	214	223	34	63	115.491	-1.59106	0.40472	-3.93126	8.45e-05	0.0108265	TRUE
ACP2	HGLibA_00511	GTTGAAGCGCTGCATCCCGT	226	201	51	41	112.87	-1.59221	0.399472	-3.98579	6.73e-05	0.00944462	TRUE
IL11RA	HGLibB_22925	TGGCTCCCCATCCCGAAACC	177	169	31	45	91.3665	-1.59297	0.413077	-3.85634	0.000115096	0.0129402	TRUE
FAM69B	HGLibB_16657	CATCTCGGGCTCCGTCTGCC	151	137	34	28	76.1057	-1.59503	0.478974	-3.33009	0.000868169	0.043383	TRUE
hsa-mir-7-2	HGLibA_63774	AATGGTGCCAGCCATCGCAG	209	211	57	32	111.097	-1.59876	0.4841	-3.30254	0.000958149	0.0460919	TRUE
GAGE1	HGLibB_18405	CGAGCAGTTCAGTGATGAAG	1432	1167	279	280	684.521	-1.60318	0.184357	-8.69605	3.44e-18	2.05e-13	TRUE
PSMD1	HGLibA_39147	TGTGATCATCTAGACATCGC	223	153	45	35	98.8886	-1.6038	0.46171	-3.4736	0.000513521	0.031936	TRUE
SRM	HGLibA_46995	TCCGCCCGCAGTAAGACCTA	197	199	31	56	104.387	-1.60397	0.416661	-3.84958	0.000118322	0.0131329	TRUE
PPIL2	HGLibA_37942	GTCCCGTACTTCTTAAGCCA	170	145	31	37	82.9161	-1.60748	0.43233	-3.71817	0.000200669	0.0185548	TRUE
RPS19	HGLibA_42094	TACCCCCAGCTTCCACAGCG	168	127	32	31	77.5388	-1.61136	0.471898	-3.41464	0.000638662	0.0363462	TRUE
AUNIP	HGLibB_03864	GCCTGATTTGCTCTTTACCC	154	149	24	42	79.6991	-1.61401	0.468535	-3.4448	0.000571486	0.0340488	TRUE
hsa-mir-4539	HGLibA_60619	GAGCTGAGCTGGGCTGAGCT	172	149	38	30	84.4912	-1.61544	0.462441	-3.49328	0.00047713	0.0305458	TRUE
NLE1	HGLibA_32063	TGAGCCGATACAACCTCGTG	244	281	52	61	138.488	-1.61565	0.338508	-4.77285	1.82e-06	0.000874487	TRUE
TIAM1	HGLibB_49379	GTCGGAGCGTGTCTTCCTTG	136	186	35	34	85.1489	-1.61568	0.471709	-3.42516	0.000614442	0.0357691	TRUE
EIF3C	HGLibB_14745	TTTGGTGACGAGCTCCTCCC	447	379	81	96	217.034	-1.61773	0.263322	-6.14352	8.07e-10	2.47e-06	TRUE
SYT12	HGLibA_48053	ATGAGCGCAACGTCAGCACG	216	194	26	64	107.618	-1.61913	0.480007	-3.37313	0.000743179	0.0395601	TRUE
C8orf44-SGK3	HGLibB_06620	TGTCCAGCATGACTCATCCC	279	204	54	48	126.684	-1.62258	0.38739	-4.18849	2.81e-05	0.00537314	TRUE
NAA30	HGLibA_30987	CGTATCGTCCGATCCTCCCC	330	320	44	98	170.69	-1.62312	0.389474	-4.16748	3.08e-05	0.00572781	TRUE
CACNG4	HGLibA_06939	ACCATGGTGCGATGCGACCG	314	250	64	55	148.061	-1.6237	0.354392	-4.58165	4.61e-06	0.00167551	TRUE
OR13C3	HGLibA_33598	ATACATACGCCACCTTGCTC	143	134	28	31	72.7934	-1.62491	0.464474	-3.49839	0.000468071	0.0302743	TRUE
EZH2	HGLibA_15835	TGCGACTGAGACAGCTCAAG	222	169	46	36	102.554	-1.62703	0.437317	-3.72047	0.000198849	0.0184722	TRUE
PSMD2	HGLibA_39166	AACCTTAATGTAGTCCTCAG	166	149	31	36	82.6767	-1.62843	0.430523	-3.78243	0.000155303	0.015835	TRUE
R3HCC1L	HGLibA_39770	CTTTGCAGCTCGTGATGCGT	214	145	36	40	93.9288	-1.62863	0.439995	-3.70148	0.000214346	0.0191756	TRUE
ABT1	HGLibB_00333	CAAGCGCATAGCCAAGCGCG	271	299	66	54	150.068	-1.62965	0.356722	-4.5684	4.91e-06	0.00174644	TRUE
PHOSPHO2	HGLibB_36396	TCTGTTGTAGTTTGGTCCTC	207	167	46	32	98.1319	-1.63001	0.461147	-3.53468	0.000408274	0.0279351	TRUE
TRIM39-RPP21	HGLibB_51421	ACTCACCAATTAGCTGTTTA	249	298	64	51	144.108	-1.63127	0.378481	-4.31005	1.63e-05	0.00382014	TRUE
CINP	HGLibA_09716	ATGTCTTACCAACCCATCCA	181	196	25	57	98.9702	-1.63132	0.479155	-3.40458	0.000662651	0.0371274	TRUE
TMC8	HGLibB_49709	ACTGCAGGCCTCTTCGGCAC	171	200	35	44	97.5487	-1.63453	0.407005	-4.016	5.92e-05	0.00869509	TRUE
IRF7	HGLibB_23564	GATGCACTCACCTTGCACCG	163	172	40	30	88.082	-1.63576	0.462707	-3.53519	0.00040748	0.0279084	TRUE
XAB2	HGLibA_54459	TGACAGCTACGCCCAGTTCG	452	469	98	96	241.913	-1.63693	0.259797	-6.30079	2.96e-10	1.41e-06	TRUE
ALDH1L2	HGLibB_01554	TCCTCTCCAGCATGCTGCGG	239	212	58	35	118.277	-1.63996	0.456174	-3.59504	0.000324339	0.0243063	TRUE
GZMA	HGLibA_20718	GGACTCACAATAGTGCATCT	184	125	30	35	80.6809	-1.64017	0.472697	-3.46982	0.000520803	0.0322293	TRUE
MTMR12	HGLibA_30417	AGGGCGTACGTACGACACGA	241	153	30	54	102.683	-1.64082	0.467861	-3.50706	0.000453081	0.0297608	TRUE
TBCA	HGLibA_48577	TCCTTACCGCTTCACCACGC	291	370	88	48	173.984	-1.64169	0.451562	-3.63558	0.000277354	0.0225177	TRUE
GPSM1	HGLibA_20155	GCTTGTGGTATTCCAGCGCC	205	153	29	47	93.4356	-1.64371	0.441606	-3.72211	0.000197563	0.0184409	TRUE
BEST2	HGLibA_04422	GAAGTAGCTGTACAGTGCGA	178	149	37	31	85.6009	-1.6446	0.453131	-3.62942	0.00028406	0.022839	TRUE
SMR3A	HGLibA_45825	AACACGCTGCAAGAGCCCAA	169	141	38	26	81.176	-1.64463	0.500924	-3.28318	0.00102641	0.0481992	TRUE
GNB2L1	HGLibA_19492	ATGGCCCACAAATCGCCTCG	272	260	44	69	139.22	-1.64487	0.342122	-4.80783	1.53e-06	0.000781842	TRUE
TNFAIP1	HGLibA_50707	ATGATGGGGATGTTGCACAC	178	162	36	35	89.0204	-1.64714	0.42155	-3.90735	9.33e-05	0.0114388	TRUE
PPAN	HGLibB_37760	TCAGAAAGTGTGTGACCCCG	233	247	39	63	125.704	-1.64737	0.368203	-4.47407	7.67e-06	0.0023256	TRUE
RNF31	HGLibA_41662	CCAGTGTGACTGTAGCAACC	158	200	30	46	93.9303	-1.64953	0.440688	-3.74307	0.000181787	0.0175605	TRUE
PHB2	HGLibB_36267	GTTGCCGTCCATTGTCAACG	203	234	48	43	114.681	-1.65078	0.391592	-4.21557	2.49e-05	0.00494237	TRUE
TCERG1	HGLibB_48697	TCAACCCATATCTCCTCCGT	260	237	60	42	130.029	-1.6554	0.404331	-4.09416	4.24e-05	0.00708517	TRUE
EIF2B5	HGLibA_14747	TCGTTGCCACGAAGACAATG	185	170	35	39	92.7807	-1.65608	0.403772	-4.10152	4.1e-05	0.00694131	TRUE
RBM19	HGLibA_40502	GCAGTCTGTCAGCGTGCCGA	194	174	41	35	96.2132	-1.6567	0.420662	-3.93832	8.21e-05	0.0106651	TRUE
hsa-mir-219a-2	HGLibA_58280	AATTGCGTTTGGACAATCAG	202	205	30	56	106.246	-1.66174	0.420136	-3.95523	7.65e-05	0.0102014	TRUE
OBFC1	HGLibA_33223	CTTGCAGTGGATGACAGCAC	268	212	36	65	124.938	-1.66262	0.396591	-4.19227	2.76e-05	0.00532704	TRUE
EIF5AL1	HGLibA_14862	AGAGGACCTTCGTCTCCCTG	271	291	45	73	146.765	-1.66516	0.345146	-4.82451	1.4e-06	0.000738184	TRUE
CD164L2	HGLibA_08253	TACCTGGACATGCCTCTGAG	143	190	34	35	87.2654	-1.66659	0.457626	-3.64182	0.000270721	0.0222535	TRUE
PLA2G12A	HGLibA_36871	AGTGTTGCAACCAACACGAC	149	127	27	30	71.9265	-1.66812	0.473038	-3.52639	0.000421268	0.0285789	TRUE
PPP1R3B	HGLibA_38100	ACACTTATGCCGGTTCAGAC	134	155	27	33	75.5403	-1.66963	0.466438	-3.57953	0.000344219	0.025183	TRUE
GLUD1	HGLibA_19361	CATACTTACAGTATAGTTCT	190	185	40	37	97.8969	-1.67026	0.405535	-4.11865	3.81e-05	0.00662511	TRUE
GRPEL1	HGLibB_20342	ACACTGAGAACTTACGGCAG	243	251	40	63	128.786	-1.67306	0.358813	-4.66276	3.12e-06	0.00130401	TRUE
GLE1	HGLibB_19217	AGCATTCCCCATTGCAGTTG	136	147	30	28	73.9086	-1.67486	0.477273	-3.50923	0.000449403	0.0297106	TRUE
FOXO4	HGLibA_17928	TATGATCGCGGCAGCCTCTG	250	132	37	41	98.8728	-1.67647	0.491152	-3.41334	0.000641719	0.0364273	TRUE
RAB43	HGLibB_39899	GATCAGCAGCTGCACAATGT	194	201	47	33	103.13	-1.67709	0.443896	-3.77811	0.000158023	0.0160949	TRUE
CD96	HGLibA_08484	ACTTACCACCGACCATGCAT	187	215	30	54	104.816	-1.67828	0.426689	-3.93326	8.38e-05	0.0107938	TRUE
NDUFS5	HGLibB_31515	TCAACCATCGATCTATGTTA	296	180	54	42	123.44	-1.67838	0.449682	-3.73238	0.000189676	0.0179879	TRUE
hsa-mir-6746	HGLibA_63139	TCCAGGCCACCTCCTTCTCC	379	281	82	50	171.526	-1.68036	0.419845	-4.00232	6.27e-05	0.00904465	TRUE
RUSC1	HGLibB_42413	TGTAGCCCAGCGCACCGCCC	165	134	23	39	77.6216	-1.6808	0.47983	-3.5029	0.000460217	0.0300923	TRUE
LOC100288332	HGLibB_26793	CACATCTTACTGTTCTTTGG	999	901	226	156	494.666	-1.68084	0.284869	-5.90041	3.63e-09	7.73e-06	TRUE
PTGER1	HGLibB_39263	CGCAGTAGGATGTACACCCA	261	242	48	55	130.874	-1.68318	0.334433	-5.03295	4.83e-07	0.000341236	TRUE
MIIP	HGLibA_29267	CTGCAATCCAGTCATAGCCC	147	114	27	26	67.7888	-1.68424	0.508198	-3.31415	0.000919227	0.0450731	TRUE
NKX3-1	HGLibB_32006	GCCGGAGGAGGCCGAGACGC	150	167	23	43	82.5286	-1.68459	0.47905	-3.51653	0.000437231	0.0292952	TRUE
C7orf62	HGLibA_06568	ACATCGTCGAGATACATAAC	211	244	38	56	118.56	-1.68521	0.378008	-4.45814	8.27e-06	0.00239583	TRUE
E2F5	HGLibA_14319	TGAACAGGCTGCTGATACTT	149	154	26	36	78.7453	-1.69432	0.450095	-3.76437	0.000166971	0.0165809	TRUE
MPI	HGLibA_29733	GTGTGGCTTCCGGCCAGTTG	256	248	42	61	130.803	-1.69711	0.344164	-4.9311	8.18e-07	0.000508488	TRUE
FAM20B	HGLibA_16448	CAGGTATAGCCGAGACCATG	143	141	31	26	73.8227	-1.69861	0.485861	-3.49608	0.000472146	0.0304389	TRUE
C22orf23	HGLibB_06053	TTGTCGTGCAGTGATGATGA	356	272	72	53	162.764	-1.69871	0.37755	-4.49929	6.82e-06	0.00217658	TRUE
ST3GAL5	HGLibA_47249	CGCCACGTACCTCGGCCGGC	183	184	37	37	95.3454	-1.70063	0.405136	-4.19766	2.7e-05	0.00523409	TRUE
DHDDS	HGLibA_13098	GCGGCAGGAAGGCCACTCAC	164	178	26	44	88.7465	-1.70392	0.445163	-3.82764	0.000129378	0.0139416	TRUE
AGAP1	HGLibB_01135	CCACTCACCACTTTGAGCTC	183	183	41	32	95.0792	-1.70432	0.437645	-3.89431	9.85e-05	0.0118291	TRUE
CDK19	HGLibB_08746	TAATGTGATTGCATTGCAGA	214	160	29	47	96.6031	-1.70669	0.435528	-3.91867	8.9e-05	0.011191	TRUE
SLC2A1	HGLibB_44800	TGCCCGTACCACTCTTGGCC	447	281	38	113	187.616	-1.70722	0.49278	-3.46446	0.000531294	0.0325663	TRUE
LUZP1	HGLibA_27638	CTTACCCGTCGGAATCGGGT	279	248	57	48	136.618	-1.70764	0.359965	-4.74391	2.1e-06	0.000970116	TRUE
GAPDH	HGLibB_18589	CACTGGCGTCTTCACCACCA	242	311	57	54	143.912	-1.70792	0.367304	-4.64987	3.32e-06	0.00138176	TRUE
CCDC84	HGLibB_07883	GATGGCAGCTCAGATCCGTG	218	156	22	55	96.468	-1.7087	0.521456	-3.27678	0.00104997	0.0488938	TRUE
CWC15	HGLibA_11812	GTCATCTGCATCAAGGTTGG	148	163	34	28	80.8086	-1.70911	0.471359	-3.62593	0.000287928	0.0228728	TRUE
EVX2	HGLibB_15687	CCGCCGCCGACTGACTGCTG	157	109	27	26	68.7112	-1.70971	0.521124	-3.28081	0.00103509	0.048486	TRUE
UQCC2	HGLibA_53102	TACAAGCTGATCCTGTCCAC	729	652	166	105	357.767	-1.71135	0.329528	-5.19333	2.07e-07	0.000198898	TRUE
MYL6	HGLibA_30769	TGAATCCTCAGAGTTCAAGG	261	192	27	66	116.819	-1.71247	0.48137	-3.5575	0.000374405	0.026389	TRUE
CCT8	HGLibA_08215	TGAAGCTATTCCCCGCGCAC	141	123	23	30	68.2409	-1.71652	0.489255	-3.50844	0.000450735	0.0297303	TRUE
PPIL1	HGLibA_37939	ATTGGTATCTGGCCCCGCAT	242	155	37	42	102.274	-1.71803	0.436885	-3.93245	8.41e-05	0.010795	TRUE
FAM211B	HGLibA_16462	TCAGTCGGTTGCCGTTGAGC	250	194	31	59	114.476	-1.71865	0.423834	-4.05501	5.01e-05	0.00787584	TRUE
C17orf59	HGLibA_05551	TCAACATCCATCCCGCCGCC	136	143	31	24	72.3183	-1.72159	0.506229	-3.4008	0.000671883	0.037399	TRUE
PAXIP1	HGLibA_35324	CGCCGCGATCATGTCGGACC	281	187	36	58	120.438	-1.7219	0.416632	-4.1329	3.58e-05	0.00636453	TRUE
hsa-mir-151b	HGLibA_57898	ACTGTGAGCTCCTCGAGGGC	119	168	30	27	74.6043	-1.72216	0.518461	-3.32166	0.000894821	0.0443131	TRUE
TULP3	HGLibB_52271	CTGTAAACTTGGTCCCCATG	205	216	52	30	109.132	-1.72308	0.481244	-3.58047	0.000342981	0.0251246	TRUE
GCM1	HGLibA_18801	AAGCAGGTCTCCACTACTGT	208	184	36	42	101.246	-1.72462	0.387069	-4.45558	8.37e-06	0.00241098	TRUE
RNF186	HGLibA_41594	TCTACCCGGGTGTCTTACGA	133	199	25	42	86.1208	-1.73007	0.503704	-3.43469	0.000593228	0.0348914	TRUE
ANXA8L1	HGLibA_02256	CCCTGCAGGGACCAACGAGC	239	173	47	33	106.162	-1.73165	0.459437	-3.76908	0.000163853	0.0164399	TRUE
PPIL4	HGLibA_37948	TTGCTTGATCACCATACAGT	314	193	58	40	130.34	-1.73342	0.460322	-3.76567	0.000166106	0.0165409	TRUE
ZNF627	HGLibA_56426	TGAATGGGTCTTCAATGTTC	194	114	25	36	79.0087	-1.73497	0.517341	-3.35363	0.000797602	0.0413151	TRUE
TMEM8C	HGLibB_50493	TGGGTGTAGACGCTCTTGTC	179	162	34	33	87.9996	-1.73499	0.426394	-4.06898	4.72e-05	0.00755754	TRUE
HRH1	HGLibA_22095	CGATCAAGTCCGCCACCGAG	193	131	28	36	83.2612	-1.73543	0.468598	-3.70346	0.00021268	0.0191178	TRUE
TGIF2	HGLibA_49242	CCATCCTTCCGAAGCATGTC	260	199	45	45	118.18	-1.73644	0.380632	-4.56199	5.07e-06	0.00178463	TRUE
NUP160	HGLibA_33030	TGCAGGTATGGTGTCAGTCG	153	127	27	28	72.148	-1.73688	0.478877	-3.62699	0.000286744	0.0228728	TRUE
SPDYE5	HGLibA_46597	TAGATCCCAGCCCCCCGCAT	752	848	127	192	413.269	-1.73806	0.228737	-7.59848	3e-14	7.15e-10	TRUE
B3GNT4	HGLibB_03988	GGCGGATGACATCTCCCACC	122	112	22	24	60.3299	-1.7396	0.528986	-3.28855	0.00100704	0.0476942	TRUE
hsa-mir-3914-2	HGLibA_59534	TCTAATGAGTATGCTTAACT	155	153	25	36	79.3748	-1.74234	0.450008	-3.87181	0.00010803	0.0124503	TRUE
NPY	HGLibA_32547	TCGCAGCGCCGAGTAGTATC	124	117	24	23	62.1178	-1.7456	0.525723	-3.32039	0.000898934	0.0444799	TRUE
ITGA7	HGLibA_23742	TGCTGTGGTCATCCTGCGCA	248	185	37	48	111.196	-1.74622	0.391155	-4.46426	8.03e-06	0.00236279	TRUE
TSPAN2	HGLibB_51856	TCGGTTCGGAGGTGCCATAA	214	245	50	39	118.602	-1.74685	0.407648	-4.28519	1.83e-05	0.00410489	TRUE
ADORA2A	HGLibA_01013	CTCCTCGGTGTACATCACGG	193	196	36	40	100.223	-1.75104	0.390142	-4.48823	7.18e-06	0.00222812	TRUE
U2AF2	HGLibB_52433	TGTTGCCCACGTAGAGGCGC	256	201	42	47	117.374	-1.75187	0.372025	-4.70902	2.49e-06	0.00110483	TRUE
TMEM191B	HGLibA_50145	TCCTCACCAAGTCCTCCTTG	299	293	65	49	152.562	-1.75259	0.363987	-4.81497	1.47e-06	0.000763884	TRUE
BUB3	HGLibB_04991	ATGATCTAGTCCTCCACTCC	532	438	123	60	249.412	-1.75283	0.434396	-4.0351	5.46e-05	0.00831187	TRUE
XXYLT1	HGLibB_54547	CGCCATCATCGGCATAGCCC	140	107	23	25	63.4105	-1.7531	0.526311	-3.33091	0.000865611	0.0433339	TRUE
GINS3	HGLibA_19109	ATGGCGGTCTCCGTGCGCAC	202	215	41	40	107.482	-1.75429	0.387075	-4.53218	5.84e-06	0.00194872	TRUE
GDPD2	HGLibB_18868	CCTGCTGGTCATCTCTCTAC	183	194	30	44	97.0035	-1.75718	0.408322	-4.30342	1.68e-05	0.00388405	TRUE
TSKS	HGLibB_51806	CCTGCAGAGACTGCACGTGC	201	174	39	33	96.3555	-1.76109	0.425181	-4.14197	3.44e-05	0.00624811	TRUE
SPARCL1	HGLibA_46421	CGTCAAGTGAAGGCAACATG	268	248	33	69	132.371	-1.76215	0.406978	-4.32985	1.49e-05	0.00356302	TRUE
TCEB3CL	HGLibA_48748	GCTCTGGCGAGATGGCGGCA	223	159	26	49	97.7072	-1.76291	0.463612	-3.80255	0.000143214	0.0149209	TRUE
GRM7	HGLibB_20332	CCAGTCCGTGAGAATCCCCC	152	104	25	24	65.511	-1.76728	0.539615	-3.27508	0.00105632	0.049132	TRUE
VPS72	HGLibA_53816	CATAAGAAGCGGAAGTGCCC	169	145	25	36	80.4628	-1.76798	0.45056	-3.92397	8.71e-05	0.0110518	TRUE
RPS16	HGLibB_42030	CTTCTTGCCAGATGTGGATG	364	241	69	45	154.808	-1.76836	0.433985	-4.0747	4.61e-05	0.00740394	TRUE
SPATA31C1	HGLibB_46434	AAGCAATGCGCCTATTCACA	223	216	51	32	112.845	-1.76944	0.452336	-3.91178	9.16e-05	0.0113184	TRUE
EPRS	HGLibB_15343	ACCTTTCCCATCTCCGCACC	255	198	42	45	116.016	-1.76984	0.377959	-4.68261	2.83e-06	0.0012253	TRUE
FCGBP	HGLibA_17179	TGCCCATCATGTCGTAGCGA	180	140	25	37	81.856	-1.77165	0.458593	-3.86324	0.000111894	0.0127745	TRUE
PCDHA11	HGLibA_35431	ACACGTAGCTCGACAGCGCG	169	118	25	30	73.3136	-1.77637	0.495423	-3.58555	0.000336363	0.0249028	TRUE
PDRG1	HGLibA_35939	GGGCGCTATGCTATCACCCG	222	221	26	61	113.438	-1.77836	0.458723	-3.87675	0.00010586	0.012325	TRUE
OR4K13	HGLibA_34020	TGTGTGAAGGAGCGAATCAA	137	126	18	33	67.254	-1.78279	0.525407	-3.39317	0.000690885	0.037952	TRUE
OR52A5	HGLibA_34141	GGATACCCGATTCAATTGCC	156	125	22	32	71.7788	-1.78313	0.488813	-3.64787	0.000264422	0.0219549	TRUE
RNF224	HGLibB_41598	AGGGGTGGCCATGCTAGACC	222	164	24	51	98.4226	-1.78422	0.478978	-3.72506	0.000195271	0.0183581	TRUE
LOC286238	HGLibB_26878	GCCTCACCAAGACCCAGATG	178	183	23	47	92.3164	-1.78987	0.46644	-3.83729	0.000124398	0.0135395	TRUE
KALRN	HGLibA_24021	CCAGACGAGCATGGTATCTG	187	173	21	49	91.9216	-1.79073	0.494281	-3.62291	0.000291313	0.0230344	TRUE
HEBP1	HGLibB_21056	TGACAAAAGCGTTAAGATTG	169	180	20	48	89.2476	-1.79152	0.509519	-3.51609	0.000437946	0.0293102	TRUE
CTPS1	HGLibA_11667	TTGACTCACCACGGGATGAC	145	117	28	21	66.9566	-1.79176	0.539829	-3.31913	0.000902984	0.0446063	TRUE
GRB14	HGLibA_20226	TGATTGAAGTGCTATCCAAC	209	186	34	41	100.909	-1.79373	0.388969	-4.61149	4e-06	0.00155449	TRUE
ALG2	HGLibA_01625	CGACGTGGTAGTGTGCGACC	283	142	43	36	107.901	-1.7966	0.509861	-3.5237	0.000425567	0.028772	TRUE
PROZ	HGLibA_38708	ATGTCGTTCCTTCAGTGAAG	267	233	48	46	127.716	-1.79759	0.355695	-5.05373	4.33e-07	0.000321299	TRUE
ELF4	HGLibA_14901	CGGGACCTTGTGCATGACGC	310	311	76	38	158.941	-1.79891	0.465987	-3.86043	0.000113186	0.0128582	TRUE
TAP2	HGLibA_48318	CAATGTGCTCTTGCGAAGCC	191	139	23	40	83.9552	-1.79952	0.480441	-3.74556	0.000179993	0.0174456	TRUE
TBL3	HGLibA_48621	CCGTGTGTATCGCCTTCCAC	344	350	61	70	177.364	-1.80218	0.288936	-6.23731	4.45e-10	1.66e-06	TRUE
RDH10	HGLibB_40679	TCAGTCCTGGTCAATAATGC	152	129	24	29	71.6464	-1.80269	0.477188	-3.77774	0.000158257	0.0160949	TRUE
ABCA2	HGLibB_00108	CTTCCTCCACCACGCGGTCC	182	120	24	33	76.7406	-1.80374	0.49851	-3.61827	0.000296575	0.0232046	TRUE
TRAPPC8	HGLibA_51337	TCTTCAGTCGATGCCAGCAT	263	255	35	64	132.101	-1.80453	0.37841	-4.76871	1.85e-06	0.000885503	TRUE
GTF2E1	HGLibA_20532	TTAGCCAAGTATGTGATCCG	223	201	28	53	108.012	-1.80555	0.420715	-4.29162	1.77e-05	0.00405064	TRUE
POLR2J	HGLibB_37543	TAATGATGTTTCCCAGTGTG	446	386	94	59	212.312	-1.80592	0.37463	-4.82055	1.43e-06	0.000749699	TRUE
TIRAP	HGLibA_49564	CGATTCATGTACTACGTCGA	201	149	21	46	88.927	-1.80701	0.504285	-3.5833	0.000339278	0.0250187	TRUE
CHRNB2	HGLibB_09583	TACCTGGGTCAGCCAGACAT	112	146	20	29	66.0256	-1.80791	0.533465	-3.38899	0.00070151	0.038189	TRUE
PIP5KL1	HGLibB_36677	GCCTGTTTGAGATCAGCCCG	260	177	36	46	111.012	-1.80925	0.410382	-4.4087	1.04e-05	0.00276253	TRUE
RNF7	HGLibB_41644	ACAACTGCTGCATGTCCCTG	123	126	19	28	63.4857	-1.81342	0.521146	-3.47968	0.000502004	0.0315628	TRUE
SMARCB1	HGLibA_45620	TGAGAACGCATCTCAGCCCG	155	131	28	25	72.8484	-1.8144	0.488594	-3.71352	0.000204396	0.0187292	TRUE
IFRD2	HGLibA_22740	CCTCACGCTAGCCGATGCCC	146	126	29	21	69.3101	-1.81621	0.530819	-3.42152	0.000622718	0.0359872	TRUE
CABP7	HGLibA_06860	TACATCAACGCCGCCGTCAC	268	293	53	51	143.141	-1.82148	0.340987	-5.34179	9.2e-08	0.000108796	TRUE
TBC1D3F	HGLibA_48547	TCACAGGATGGACGTGGTAG	305	243	32	72	139.028	-1.82258	0.426992	-4.26841	1.97e-05	0.00429732	TRUE
RERE	HGLibB_40806	ACTGTGTGTATATCGAGAGT	238	200	47	33	111.456	-1.82312	0.433842	-4.20227	2.64e-05	0.0051638	TRUE
RPL19	HGLibB_41839	CGATTTCATTGGTCTCATTG	259	181	22	62	111.436	-1.82324	0.528608	-3.44914	0.000562383	0.0336744	TRUE
TNFAIP8L3	HGLibB_50668	GATGAGTCTTGTTTGTAACG	222	211	41	39	110.269	-1.82379	0.381064	-4.78605	1.7e-06	0.000832331	TRUE
AGAP5	HGLibB_01150	TATTGTGCTTGCCTCTGGAT	365	309	58	67	171.28	-1.82503	0.299555	-6.09248	1.11e-09	3.32e-06	TRUE
ZHX2	HGLibB_55247	CATGCTCCGTGAACTCGTTC	125	117	20	25	61.5438	-1.82625	0.523155	-3.49083	0.000481517	0.0306622	TRUE
NDC1	HGLibA_31380	GTGTGCTGCAGTGATAACCC	198	178	29	41	95.4982	-1.82916	0.40743	-4.48951	7.14e-06	0.00222547	TRUE
SF3B3	HGLibB_43655	AAGTTGCCGTGTTCCTCCAA	375	338	52	81	181.008	-1.83076	0.305632	-5.99009	2.1e-09	5.56e-06	TRUE
ALX4	HGLibB_01738	TGTTCCCGCGCATACACGTC	255	213	35	52	118.691	-1.83239	0.373608	-4.90457	9.36e-07	0.000561768	TRUE
FGFR4	HGLibA_17449	AACTTGACGGTGTTCCCCGC	190	132	29	30	81.5518	-1.83419	0.474041	-3.86927	0.000109162	0.0125565	TRUE
PEX5L	HGLibB_36072	AAGCGCCCTCAACTCTGAGT	129	128	17	31	65.2253	-1.8378	0.535275	-3.43338	0.000596114	0.0349751	TRUE
C10orf111	HGLibA_05032	TGGATCTGTTGATCTACCCT	147	113	19	29	65.7731	-1.84255	0.525324	-3.50746	0.000452414	0.0297579	TRUE
PRKCB	HGLibA_38535	TAAAATCGGTCAGTTTCATC	262	158	40	36	106.09	-1.84277	0.460603	-4.00078	6.31e-05	0.00909278	TRUE
ANKRD35	HGLibB_02082	ACTGTGGAGGCACCTACAGC	167	124	25	28	73.5915	-1.84763	0.486833	-3.7952	0.000147524	0.0152633	TRUE
hsa-mir-24-1	HGLibA_58342	AGAACTGATATCAGCTCAGT	188	166	39	24	89.7171	-1.85496	0.499958	-3.71023	0.000207068	0.0188856	TRUE
NENF	HGLibA_31692	AAAGCCAAATACCCCATCGT	162	109	28	20	68.3493	-1.86455	0.566295	-3.29255	0.000992833	0.0472068	TRUE
C16orf45	HGLibB_05442	CATCATGGTTGTCTCCGCCA	189	163	33	30	88.9803	-1.86599	0.435666	-4.28307	1.84e-05	0.00412145	TRUE
ERCC2	HGLibA_15433	TTATCGGCAGGCATATCCGC	142	103	21	23	61.7706	-1.86643	0.545353	-3.42243	0.00062063	0.0359453	TRUE
PSMD4	HGLibA_39171	TAGGACTCACATGGGCCACG	228	187	20	57	104.6	-1.86659	0.524922	-3.55593	0.000376643	0.0265269	TRUE
HMGN4	HGLibB_21697	AGCCACAGAGGAGATCAGCT	131	105	16	27	59.5002	-1.86675	0.564874	-3.30472	0.000950712	0.0458488	TRUE
TVP23B	HGLibB_52295	AGATGTTTCACTGTTTGATG	539	532	131	55	271.133	-1.86726	0.465065	-4.01506	5.94e-05	0.00869598	TRUE
MPP7	HGLibA_29766	ACGAAGAAGTGACACCGTAT	147	127	18	32	69.1189	-1.86784	0.516852	-3.61388	0.000301652	0.0234464	TRUE
hsa-mir-4252	HGLibA_59714	TGCTGTGTGTGATTGGGCGC	152	131	30	20	71.543	-1.86942	0.537619	-3.47721	0.000506651	0.0317547	TRUE
FBXW11	HGLibB_17115	GTCAAAGTCTACTACATTGA	139	105	19	25	61.4885	-1.8695	0.541827	-3.45036	0.000559842	0.0335728	TRUE
BDP1	HGLibA_04390	ATTCGGTATCTGTCTGAGCA	160	143	29	25	76.5871	-1.8702	0.476809	-3.92232	8.77e-05	0.0111041	TRUE
BSND	HGLibA_04872	CCTGATTGATGCCCCAACGT	213	121	26	34	83.8913	-1.87052	0.510367	-3.66506	0.000247285	0.0211044	TRUE
LSM1	HGLibA_27517	CACTGTCAATGTCCTCGATG	244	176	30	46	105.724	-1.87072	0.420748	-4.44619	8.74e-06	0.00246268	TRUE
TTF1	HGLibA_52167	TAAACCGTTCCAAGTCGTCC	171	156	33	25	82.6834	-1.87121	0.475527	-3.93502	8.32e-05	0.0107498	TRUE
MFSD5	HGLibB_29063	CTGGTATATCCATGAGCACG	181	157	26	35	85.2816	-1.87131	0.43372	-4.31456	1.6e-05	0.00377355	TRUE
AKAP10	HGLibB_01403	CAGATTGAAGTGCTGACCAG	187	198	34	35	97.4212	-1.8729	0.40537	-4.62024	3.83e-06	0.00150543	TRUE
ANKRD39	HGLibA_02094	GCTCGGCGTACAGCAGACGC	314	314	41	73	158.454	-1.87796	0.347121	-5.41011	6.3e-08	7.92e-05	TRUE
MT1X	HGLibB_30257	TCCCTTTGCAGATGCAGCCC	174	138	31	24	78.6688	-1.87868	0.493966	-3.80325	0.000142808	0.0149209	TRUE
NRG3	HGLibA_32682	CTTCAAACCCTGCCGAGACA	149	160	20	36	77.9823	-1.88173	0.486852	-3.86509	0.000111048	0.0127122	TRUE
KIAA1191	HGLibB_24671	CAAGTATCAGCACCTCGCCA	250	212	20	65	116.162	-1.88599	0.54062	-3.48857	0.000485619	0.030874	TRUE
SLCO2A1	HGLibA_45459	CCTCCGATGCCAATCAGACG	121	184	22	33	77.2622	-1.88696	0.524818	-3.59544	0.000323838	0.0243025	TRUE
GALR1	HGLibB_18561	CAGAATCACCGCCCACTGCC	125	120	17	27	61.7162	-1.88744	0.537771	-3.50975	0.000448534	0.029686	TRUE
PTPLAD2	HGLibA_39421	GAGCCATGTCAAGACAGCAT	114	127	19	24	60.8365	-1.88909	0.53643	-3.52159	0.000428965	0.0289199	TRUE
URB1	HGLibB_53070	GACTGCCTACCTGTAACCTG	375	294	51	68	168.134	-1.8903	0.317829	-5.94753	2.72e-09	6.25e-06	TRUE
MYH11	HGLibB_30666	AATGAAGTTGAGAGCGTCAC	177	118	25	27	74.0337	-1.89137	0.506133	-3.7369	0.0001863	0.0177807	TRUE
PSMG3	HGLibA_39211	CAGAGCAGTCCTCCTCGCCG	181	176	38	24	90.0621	-1.89337	0.492005	-3.84827	0.000118955	0.0131508	TRUE
ALKBH5	HGLibB_01655	GCCGCCGCATCTTCACCTTT	293	152	49	27	111.362	-1.89735	0.562968	-3.37027	0.000750947	0.0398139	TRUE
MCM7	HGLibB_28581	TCTTCCCGAGTTCATCATCC	178	191	32	33	93.0391	-1.89812	0.417087	-4.5509	5.34e-06	0.00183751	TRUE
CBWD1	HGLibA_07431	CTCACTTCACTGAACAGCAG	251	211	47	33	116.212	-1.90031	0.427113	-4.4492	8.62e-06	0.00245604	TRUE
CDC16	HGLibA_08515	TTAGGTGTCTTGGTTTGCAG	336	302	34	81	160.183	-1.90166	0.414284	-4.59023	4.43e-06	0.00164685	TRUE
ZNF236	HGLibA_55650	TTCGCTCGTGATCCCTCATG	436	445	103	47	222.016	-1.90181	0.458227	-4.15037	3.32e-05	0.00607847	TRUE
RPP21	HGLibA_42025	CAAGACGAGCCGCTTCGCAA	176	137	18	38	78.4349	-1.90285	0.519927	-3.65984	0.000252368	0.0213702	TRUE
IGDCC4	HGLibA_22787	TATCGAGTACGGATTTCGGC	172	165	21	39	84.6185	-1.90679	0.467721	-4.07676	4.57e-05	0.00735841	TRUE
LOC100288814	HGLibB_26799	GTCTTCGCCCTTACCACCAT	133	123	27	17	64.4117	-1.90761	0.577242	-3.3047	0.000950792	0.0458488	TRUE
FAM120A	HGLibB_16032	ACATCCACTAGCCTCACTAA	121	108	19	21	57.5011	-1.91028	0.552389	-3.45822	0.000543767	0.0329899	TRUE
DNAJC12	HGLibA_13569	GTCGAGCCCGCTATGACCAC	140	120	24	21	65.2754	-1.91236	0.525313	-3.64042	0.000272198	0.0222849	TRUE
COPS4	HGLibA_10719	ATGTCAGTCTCGTGATCTCG	356	384	76	51	186.296	-1.91375	0.371944	-5.14525	2.67e-07	0.000238044	TRUE
POMK	HGLibA_37662	TGACTTGGACGCCTTACCCC	170	112	16	34	70.422	-1.91412	0.57226	-3.34484	0.000823301	0.0420635	TRUE
hsa-mir-517b	HGLibA_61629	ATCTAGAGGGTCACAGCATG	240	178	45	26	104.773	-1.91546	0.500824	-3.82462	0.000130976	0.0141011	TRUE
hsa-mir-7852	HGLibA_63998	CTACTACTACTTTCATATGT	151	106	25	19	64.339	-1.91763	0.569468	-3.3674	0.000758804	0.04008	TRUE
RORA	HGLibA_41775	TTACAGAAATGCCTTGCCGT	160	117	23	25	69.3202	-1.91787	0.509164	-3.7667	0.00016542	0.0165278	TRUE
TKT	HGLibB_49526	GCAACCTACCTTTGTATTGG	103	114	16	22	54.5168	-1.91982	0.580728	-3.30589	0.000946742	0.0458015	TRUE
GNL3L	HGLibA_19554	TCAGGATGTCCTAAGACGCC	146	103	20	23	62.2156	-1.92476	0.548058	-3.51197	0.000444795	0.0295907	TRUE
C2CD5	HGLibA_06107	AGACTCATTTCGTTAATGTC	169	183	36	24	88.4977	-1.92488	0.488895	-3.93721	8.24e-05	0.0106868	TRUE
ERCC2	HGLibB_15413	CAGCTTACCTTCTCAATCTC	209	141	37	22	87.4922	-1.92651	0.540824	-3.56217	0.000367801	0.0260929	TRUE
TRIM49D1	HGLibA_51531	CCTGTCCCTCAGTCCAGTGA	983	852	114	208	458.999	-1.9279	0.254753	-7.56773	3.8e-14	7.56e-10	TRUE
FIZ1	HGLibA_17547	TTGAAACCCTTGCCGCAGCG	104	154	25	19	64.9835	-1.93468	0.58981	-3.28017	0.00103743	0.0485079	TRUE
SPATA5	HGLibB_46461	TGTAGCACAGCACCCACAAG	523	465	39	136	246.447	-1.94793	0.477748	-4.07732	4.56e-05	0.0073505	TRUE
INSL3	HGLibB_23351	GGAGTCTCACTCTGTTTCCC	110	127	15	26	59.2933	-1.94845	0.572851	-3.40131	0.00067063	0.0373641	TRUE
MIOS	HGLibB_29243	ATCAATTGTAAAGTCATCGT	151	146	27	23	74.2374	-1.95327	0.487276	-4.00855	6.11e-05	0.00889553	TRUE
YWHAE	HGLibB_54676	GTTAATCTGTTGTGACATTC	150	121	28	17	67.6312	-1.9533	0.577038	-3.38505	0.000711657	0.038535	TRUE
DHX9	HGLibA_13210	ACAGTTGTCTGACAAGTGAC	198	167	15	49	90.8521	-1.95419	0.580659	-3.36547	0.000764145	0.0402633	TRUE
ACVRL1	HGLibB_00700	TGGGCCCTCACCATTCACGA	107	137	23	18	61.1721	-1.95575	0.580891	-3.36681	0.00076043	0.0401207	TRUE
LACRT	HGLibA_25913	ATCAGCACCCGTCGAGTCAG	165	105	25	20	67.1267	-1.95713	0.567618	-3.44798	0.0005648	0.0337853	TRUE
TAF1	HGLibA_48195	TCTGTTACAGATCACGATGA	237	223	43	34	114.892	-1.95752	0.401281	-4.87818	1.07e-06	0.000612215	TRUE
ZNF259	HGLibA_55684	CCCCAGCTTACCCTTCGTGC	169	116	29	18	70.9057	-1.96122	0.578502	-3.39017	0.000698494	0.0380813	TRUE
ACSS2	HGLibA_00589	TCACATCAAAGTTGTACCGA	140	162	17	35	75.3759	-1.96303	0.52502	-3.73897	0.000184773	0.0177407	TRUE
FAM9A	HGLibB_16795	TCCTCCCTTGTTTCTGTAAA	186	198	36	28	95.9497	-1.96493	0.442986	-4.43565	9.18e-06	0.00255482	TRUE
RAB11FIP4	HGLibA_39802	CTGATGGCGAGCTCATCCCC	176	154	36	18	82.299	-1.96568	0.566973	-3.46698	0.000526343	0.0323437	TRUE
HIST2H2BE	HGLibB_21506	GGTGACCGCCTTGGTGCCCT	292	229	30	59	129.402	-1.96661	0.410387	-4.7921	1.65e-06	0.000817684	TRUE
EXOSC7	HGLibB_15768	GAGAGCAGCCTTTACAGCAA	153	168	26	28	80.1508	-1.96682	0.454825	-4.32433	1.53e-05	0.00364612	TRUE
BUD31	HGLibA_05000	GATGCAGTTCGTCCCGAAGT	161	160	18	37	79.9247	-1.9673	0.50007	-3.93405	8.35e-05	0.0107696	TRUE
GADD45A	HGLibA_18415	CCCCAGCGACCCCGATAACG	115	170	23	25	71.3686	-1.96994	0.534499	-3.68558	0.000228186	0.0200329	TRUE
GAD2	HGLibA_18414	TACGCGTTTCTCCATGCAAC	108	122	15	24	57.3355	-1.97331	0.575304	-3.43003	0.000603504	0.0352872	TRUE
ZNF141	HGLibB_55419	TATCCTCACCCAGGGAGACC	534	512	91	83	260.636	-1.97339	0.261516	-7.54598	4.49e-14	7.66e-10	TRUE
SLC25A29	HGLibA_44696	TGAAGCAGTGCAACGTCCCG	181	128	33	17	76.7157	-1.9796	0.593242	-3.33691	0.000847144	0.0426778	TRUE
ASB10	HGLibA_03205	CACGTGCCCTCGGACCATCG	239	176	39	29	103.021	-1.9808	0.453992	-4.36306	1.28e-05	0.0032171	TRUE
BHLHE40	HGLibB_04478	CTTCCAGACTTTGGGTCACT	135	186	35	17	80.2473	-1.9854	0.605448	-3.27923	0.0010409	0.0486422	TRUE
NSUN4	HGLibA_32788	AACGCTAGTGTCTTTCCCCC	172	139	34	16	77.2602	-1.98685	0.600038	-3.3112	0.000928958	0.0453454	TRUE
NGB	HGLibB_31819	GTAGTGCAGGCCATGAGTCG	146	107	18	24	62.6447	-1.98891	0.543805	-3.6574	0.000254788	0.0214837	TRUE
HADH	HGLibB_20776	ACCTCCACAAGTTTCATGAC	202	185	37	26	96.1858	-1.99159	0.457633	-4.35194	1.35e-05	0.00334956	TRUE
DLG3	HGLibB_13312	CCCTAGGTGAATGGCAGTGA	164	148	28	23	77.4945	-1.9931	0.482075	-4.13442	3.56e-05	0.00634325	TRUE
ACADS	HGLibB_00371	CCTGGCCTACGCCATCGCCA	146	145	30	17	72.3946	-1.99351	0.566661	-3.518	0.000434816	0.0291666	TRUE
PARP8	HGLibB_35196	TGTGCAGGAGGAGATTGCTG	152	158	25	26	77.0402	-1.99665	0.463547	-4.30733	1.65e-05	0.00383828	TRUE
ANAPC2	HGLibB_01877	AGCCTATCCGCCGCTACCTG	271	237	23	63	125.752	-1.99774	0.482488	-4.14049	3.47e-05	0.00626262	TRUE
VRK3	HGLibA_53830	TGACATCCAGGGCCGACTGA	137	163	13	38	74.5067	-1.99858	0.602034	-3.31971	0.000901114	0.0445493	TRUE
HMGA1	HGLibB_21657	TGCCAACACCTAAGAGACCT	172	147	34	17	79.1631	-1.9991	0.576338	-3.46863	0.000523123	0.032313	TRUE
SEPHS1	HGLibB_43355	GTCAGCACCAGCACGTCCCC	285	207	48	31	121.767	-2.00211	0.454863	-4.40157	1.07e-05	0.00282185	TRUE
FARSB	HGLibA_16886	TCACGCTTCACGCTGACAGT	339	314	64	41	162.039	-2.00359	0.395188	-5.06996	3.98e-07	0.00030988	TRUE
RNF181	HGLibA_41584	CTCATAAGTGTCGTCATCAG	192	157	27	30	86.3599	-2.0062	0.437664	-4.58388	4.56e-06	0.00167162	TRUE
SLC25A16	HGLibB_44602	CTGATGAAGGTCTGCCAAGA	115	102	20	15	53.7873	-2.00734	0.614231	-3.26805	0.00108293	0.0498252	TRUE
VAMP8	HGLibA_53510	ACATCTCCGCAACAAGACAG	165	130	23	25	72.9317	-2.01001	0.486908	-4.12811	3.66e-05	0.00646936	TRUE
BMI1	HGLibA_04586	AACGTGTATTGTTCGTTACC	112	112	21	15	55.5686	-2.01217	0.608099	-3.30896	0.000936435	0.0455148	TRUE
ORC6	HGLibB_34570	TACAGCTAAACTGTACAGCT	190	111	28	20	74.1839	-2.01361	0.57345	-3.5114	0.00044575	0.0296249	TRUE
DNAJB9	HGLibB_13539	ACTACATACACTGACTGTTC	172	173	28	28	85.5112	-2.01391	0.437779	-4.60029	4.22e-06	0.00160424	TRUE
PSMA5	HGLibB_39032	TCAAGTGGAATATGCCATTG	182	160	30	25	84.6376	-2.01694	0.459777	-4.38679	1.15e-05	0.00297299	TRUE
TXNL4A	HGLibB_52372	ATCATCGAGACGGTGTACCG	149	132	18	28	69.4152	-2.01854	0.50274	-4.01507	5.94e-05	0.00869598	TRUE
SLC25A44	HGLibB_44693	ACGGGTTCGTATGACATCCA	134	117	24	16	62.1179	-2.01898	0.581546	-3.47174	0.000517101	0.0320976	TRUE
hsa-mir-3135a	HGLibA_58596	AGCCTTGACCTCCTGGGCTC	181	136	26	25	78.2442	-2.02009	0.480794	-4.20157	2.65e-05	0.00517127	TRUE
PPP1R35	HGLibA_38089	ATTGGCTCTCCTGCCGCCAC	299	300	38	60	148.11	-2.02183	0.339368	-5.95763	2.56e-09	5.99e-06	TRUE
TYW5	HGLibA_52490	TCAATCCCTTCCAACACAAG	145	100	14	26	60.2603	-2.02704	0.594733	-3.40832	0.000653648	0.0368267	TRUE
SAP130	HGLibA_42713	TCCAGTCATCACTACGACAG	237	196	49	18	106.956	-2.02885	0.601946	-3.37049	0.000750343	0.0397995	TRUE
LRRC20	HGLibB_27240	AGACCAGCTTGCACTCGGCC	153	121	21	23	67.5615	-2.02938	0.509821	-3.98057	6.87e-05	0.00957492	TRUE
SYNGAP1	HGLibA_47987	CATTCCCCGTATGATCGTCC	205	135	22	33	83.5873	-2.02995	0.489039	-4.15089	3.31e-05	0.00607847	TRUE
COPS6	HGLibB_10714	ACTCCAAGATGAGCTTGACG	260	185	43	27	109.689	-2.0302	0.480824	-4.22233	2.42e-05	0.00487987	TRUE
GOLGA8O	HGLibB_19618	CCAAGAACGAGCAGTAGTCC	153	106	16	26	63.6915	-2.03073	0.56114	-3.61895	0.000295804	0.0231898	TRUE
TOP2A	HGLibB_50931	TAATTCCACAGAACCAATGT	182	127	13	38	75.9135	-2.03275	0.607731	-3.34482	0.00082335	0.0420635	TRUE
MAPK14	HGLibB_28221	GAATGAAGACTGTGAGCTGA	147	108	18	23	62.7649	-2.03316	0.543011	-3.74423	0.000180944	0.0174933	TRUE
hsa-mir-6867	HGLibA_63651	TCTGCCCGGTGTGTGTGTAG	138	123	25	16	64.4432	-2.03817	0.576556	-3.53508	0.000407651	0.0279084	TRUE
ZDHHC16	HGLibB_55017	ACCACTGCAGCATCTGCAAC	122	100	20	15	54.7378	-2.03897	0.612635	-3.3282	0.000874099	0.0435397	TRUE
COX6A1	HGLibA_10843	TACCTGAGCCCTCTTCGCCA	198	172	15	46	91.0376	-2.04001	0.562533	-3.62647	0.000287319	0.0228728	TRUE
KRT25	HGLibA_25460	ATCACTCAGACTCTATGGTG	181	193	26	34	92.3216	-2.04305	0.419703	-4.86785	1.13e-06	0.000628016	TRUE
RFC5	HGLibB_40863	GTAGATGTCTTGCCTGTCCC	419	354	59	64	190.395	-2.04339	0.290879	-7.02487	2.14e-12	2.13e-08	TRUE
KIAA1715	HGLibB_24774	GCAGCTGTAACTGCAAGACC	227	158	30	31	94.6164	-2.04406	0.44561	-4.58711	4.49e-06	0.00166128	TRUE
GINS4	HGLibA_19112	GACACCGCAAGTAGCTGCTG	240	163	36	27	99.0276	-2.04766	0.47459	-4.31459	1.6e-05	0.00377355	TRUE
GDF9	HGLibA_18878	GAATTTGTTGGGACGTGCCA	166	164	28	24	81.4111	-2.04961	0.464715	-4.41047	1.03e-05	0.00275514	TRUE
CNEP1R1	HGLibB_10246	TTCATCAGTGCTTCTTATAG	214	206	16	53	103.319	-2.05084	0.558584	-3.67151	0.000241123	0.0207715	TRUE
NRD1	HGLibA_32664	CGCTGATCCAGATGACCTGC	138	133	13	31	66.6647	-2.05109	0.577486	-3.55176	0.000382657	0.0267607	TRUE
PTBP2	HGLibB_39203	ATGTTGGTCACCTTACCAAA	158	142	26	21	73.8972	-2.05363	0.498625	-4.11859	3.81e-05	0.00662511	TRUE
TRIM48	HGLibB_51454	TTCCTCAGAAACATGAATTC	108	93	13	19	49.3958	-2.0559	0.62672	-3.28041	0.00103657	0.0484967	TRUE
TMEM220	HGLibB_50173	AGGCTTATACCTGTGACTTC	165	150	26	23	77.434	-2.06834	0.475027	-4.35416	1.34e-05	0.00332954	TRUE
GART	HGLibA_18639	GATCTCTTGTACAGCTTTGC	166	150	13	38	77.4864	-2.06838	0.582628	-3.55009	0.0003851	0.0268887	TRUE
RPL34	HGLibA_41943	AGCGTTTGACATACCGACGT	235	168	22	42	98.6026	-2.06863	0.46732	-4.42658	9.57e-06	0.00262821	TRUE
RANBP6	HGLibB_40157	GCATGTCGATACTTCCAGTC	441	362	70	54	197.151	-2.06975	0.336067	-6.15875	7.33e-10	2.36e-06	TRUE
hsa-mir-650	HGLibA_62847	TGGGGGCAGGCCCAGTGCTG	139	117	19	21	62.8198	-2.07026	0.529109	-3.91273	9.13e-05	0.0112977	TRUE
ART1	HGLibB_03157	GCTGCTGCTCTGGTTCCTCG	130	151	28	15	69.2976	-2.07122	0.599542	-3.45467	0.000550974	0.0332582	TRUE
ASB18	HGLibB_03227	ATCTGTCCCCGCAGTCATCG	214	209	43	21	103.988	-2.07924	0.527635	-3.94068	8.12e-05	0.0106138	TRUE
DDX24	HGLibB_12663	CTCTGTTAGCGTCTCCACCG	147	129	18	25	67.5869	-2.08483	0.505616	-4.12335	3.73e-05	0.0065466	TRUE
RGAG4	HGLibA_40995	CCCCAACTGATTCGCCGCAC	169	139	27	20	75.4734	-2.08603	0.511514	-4.07815	4.54e-05	0.0073505	TRUE
hsa-mir-5091	HGLibA_61522	CGGAGACGACAAGACTGTGC	208	141	31	22	85.3159	-2.08699	0.51447	-4.05657	4.98e-05	0.0078543	TRUE
GSTT2	HGLibB_20472	GAGCTGTAAGTACCAGACGC	206	230	35	32	107.108	-2.09062	0.405887	-5.15075	2.59e-07	0.000233797	TRUE
SPC24	HGLibB_46497	CACGACAGTCACAATCCCCT	230	213	35	33	108.583	-2.09084	0.390973	-5.3478	8.9e-08	0.000107374	TRUE
CYP26B1	HGLibA_12089	CAGCACAGTGCGGTAGCCGC	159	143	32	13	74.0614	-2.09176	0.639883	-3.26898	0.00107937	0.0497388	TRUE
USP33	HGLibB_53271	TCACCAACTGAATCCAAATG	99	116	16	17	52.7632	-2.0994	0.604266	-3.47429	0.000512207	0.031936	TRUE
MAD2L1	HGLibA_27845	TTGTAGTAGTAAATGAACGA	126	119	14	24	59.8848	-2.10164	0.562326	-3.73741	0.000185929	0.0177702	TRUE
RANGAP1	HGLibB_40163	TTCCGTTGCAGCGCTGCCAC	414	371	55	65	191.836	-2.10576	0.283019	-7.44036	1e-13	1.5e-09	TRUE
KIAA1324L	HGLibB_24704	GATTCAAAATGATCAGTGCC	153	116	19	22	65.6075	-2.10644	0.525895	-4.00544	6.19e-05	0.00896942	TRUE
PSMC3	HGLibB_39085	TGTCCAGCAGCCGTGTGCGC	154	142	29	15	72.4514	-2.10801	0.587103	-3.59054	0.000329997	0.0245846	TRUE
DCAF13	HGLibA_12426	CCGTGATGGAGTCAATTGCT	157	109	22	18	64.8437	-2.10868	0.564037	-3.73854	0.000185093	0.0177407	TRUE
IPO7	HGLibA_23471	ATGATCGACCTGAGTTACCA	170	167	13	40	82.2709	-2.10939	0.580944	-3.63097	0.000282356	0.0227787	TRUE
RPS27A	HGLibA_42124	GGCCCGTACCTCGAGGGTGA	172	130	13	34	73.4769	-2.11278	0.582776	-3.62537	0.000288544	0.0229064	TRUE
DNAJC17	HGLibB_13567	GCTTACCCTGGCTGCAGCAT	161	110	26	14	66.0364	-2.11471	0.627778	-3.36857	0.000755592	0.0399756	TRUE
CPA1	HGLibA_10885	CAGCTATGAGACCATGATCG	130	142	21	20	66.5401	-2.11983	0.519613	-4.07964	4.51e-05	0.0073505	TRUE
METTL21D	HGLibB_28943	TGTTGTAGTCACCGATCTTG	266	231	28	48	121.061	-2.12051	0.389188	-5.44855	5.08e-08	6.66e-05	TRUE
MSANTD3-TMEFF1	HGLibB_30137	GAAATGTGCATGCCAATTTC	133	104	14	22	57.6393	-2.12511	0.579389	-3.66785	0.000244599	0.0209651	TRUE
RPL32	HGLibB_41887	ATTTCCTTCAGCGTAACTGG	185	141	30	18	79.419	-2.12578	0.544764	-3.90221	9.53e-05	0.0116247	TRUE
XPO7	HGLibB_54506	GTTTGTGCGTGATACAAGCT	286	274	49	34	136.739	-2.12704	0.399256	-5.32752	9.96e-08	0.000114303	TRUE
DTYMK	HGLibB_14072	AGAGCACGCGGATGTCCTCA	190	186	37	18	91.8474	-2.12855	0.549884	-3.87091	0.000108429	0.0124842	TRUE
GPR171	HGLibB_19937	TACAGAAGAATACGAATCAC	104	121	15	19	54.9722	-2.12956	0.586857	-3.62876	0.000284787	0.0228667	TRUE
TAS2R1	HGLibB_48305	CCGGCAGCAGGGTTCCTGGC	120	104	12	22	54.4583	-2.13456	0.60924	-3.50364	0.000458953	0.0300426	TRUE
PPIAL4A	HGLibB_37849	GAAAGAACGTGTGAATATTG	348	343	79	19	168.541	-2.13662	0.651137	-3.28137	0.00103303	0.0484639	TRUE
CPSF4	HGLibB_10993	AGATGACTCTCCGTGTGTGC	293	261	37	46	134.812	-2.13675	0.34115	-6.26337	3.77e-10	1.49e-06	TRUE
TRNT1	HGLibB_51648	TGACCATGATCCTGAGACTT	176	171	23	29	84.505	-2.13836	0.438424	-4.87738	1.08e-06	0.000612215	TRUE
CNRIP1	HGLibA_10379	CATCAGACTGCGTGTCTCGT	249	161	41	18	99.5256	-2.13874	0.59108	-3.61835	0.000296484	0.0232046	TRUE
GPX4	HGLibB_20152	GAATTTGACGTTGTAGCCCG	212	131	30	20	83.1746	-2.14117	0.547934	-3.90772	9.32e-05	0.0114333	TRUE
BAAT	HGLibB_04051	AGTACAGATTGGACTATCTA	131	98	16	18	55.5852	-2.14276	0.588075	-3.64369	0.000268762	0.0221459	TRUE
FGF4	HGLibB_17386	CCTGCTGGAGCTCTCGCCCG	122	103	18	15	54.6867	-2.14901	0.601403	-3.57332	0.000352485	0.0254602	TRUE
KIF18A	HGLibA_24875	CGTGATCTCTTAGTAAATTC	138	89	12	22	54.899	-2.14971	0.640453	-3.35655	0.000789224	0.0410413	TRUE
KTI12	HGLibB_25832	TCGTTCGCGCCCGCCACCTG	505	486	47	103	240.73	-2.1505	0.347174	-6.19429	5.85e-10	2.03e-06	TRUE
GRM2	HGLibB_20317	CTTCCAGCCGCAGAAGAACG	176	131	23	22	74.4366	-2.15421	0.499719	-4.31084	1.63e-05	0.00381503	TRUE
FOLR2	HGLibA_17786	GAACCTCGCCACTTCCTCGT	102	101	14	16	49.3583	-2.15462	0.62258	-3.4608	0.00053857	0.0328203	TRUE
SCIN	HGLibA_42946	ACATGTGAAGGGTCGTAGAG	139	81	17	15	53.1805	-2.15692	0.659195	-3.27205	0.0010677	0.0494881	TRUE
C1orf63	HGLibA_05881	CCCGAGAGCGCGACCTGCTA	178	113	11	33	70.2471	-2.1584	0.645528	-3.34362	0.000826921	0.0421211	TRUE
AVIL	HGLibA_03891	TAGCAGCCGCTTCACGTCGT	212	222	29	35	105.494	-2.16095	0.390934	-5.52766	3.25e-08	4.9e-05	TRUE
hsa-mir-1972-1	HGLibA_58110	TAGGCATGTGCCACCACACC	189	130	13	35	77.0495	-2.16148	0.589096	-3.66915	0.000243361	0.0209191	TRUE
UBL4A	HGLibA_52704	TGACGCTGGACGACATCGAA	127	120	19	17	59.9955	-2.16334	0.556037	-3.89064	0.0001	0.0119851	TRUE
CSRNP1	HGLibB_11412	TGAAACTCAAGATGCGTGCC	169	136	25	19	73.9259	-2.16817	0.516945	-4.1942	2.74e-05	0.00529052	TRUE
C9orf114	HGLibA_06663	GTCAGAGCGCGGCTCAGATG	141	128	13	27	65.1223	-2.17006	0.562321	-3.85911	0.000113802	0.0129038	TRUE
AXIN1	HGLibA_03922	CTGCTCGCTGTCGTTGGCAC	197	120	22	24	76.4954	-2.17111	0.524131	-4.14231	3.44e-05	0.00624811	TRUE
CCR1	HGLibB_08137	GCCTGTGGAACAACTGCCGC	158	129	25	16	69.5399	-2.17426	0.560729	-3.87757	0.000105507	0.012325	TRUE
ZNF202	HGLibB_55507	TCTTGGATATCTGGGACCCA	131	97	15	18	55.0515	-2.18218	0.594178	-3.67261	0.000240085	0.020697	TRUE
TAF1	HGLibB_48137	GCCTCCTCCACCTCCACCCC	201	187	20	37	93.8277	-2.18252	0.448623	-4.86493	1.14e-06	0.000628016	TRUE
hsa-mir-4646	HGLibA_60687	CAAGTAACCTGGGAAGGGAG	123	104	14	19	54.8699	-2.18322	0.584928	-3.73246	0.000189618	0.0179879	TRUE
TCP11X2	HGLibB_48793	ACCTAGCTCCTCCTGCAGCA	172	97	16	23	64.7148	-2.18378	0.592429	-3.68615	0.000227671	0.0200024	TRUE
ACLY	HGLibB_00451	ACCTACCGATGTGCTCCCGC	171	98	16	23	64.7242	-2.18399	0.588815	-3.70913	0.00020797	0.0189405	TRUE
MED8	HGLibA_28817	ACGACAGATGCTGCCCGCAT	117	146	19	19	63.8952	-2.18505	0.547241	-3.99285	6.53e-05	0.00925901	TRUE
NR3C1	HGLibB_32574	AGTACTGCAGTAGGGTCATT	117	91	14	16	50.2337	-2.18587	0.626427	-3.48942	0.00048407	0.030792	TRUE
RSRC1	HGLibA_42360	CTATCATAAGAATGTGAACG	212	171	34	20	92.6262	-2.18847	0.51075	-4.28481	1.83e-05	0.00410489	TRUE
GPX4	HGLibA_20179	CGTGTGCATCGTCACCAACG	533	509	44	110	251.78	-2.19207	0.379104	-5.78223	7.37e-09	1.49e-05	TRUE
ASPHD2	HGLibA_03355	CCACGGACGTACCGCTTGCT	261	248	28	46	122.993	-2.19262	0.378202	-5.79749	6.73e-09	1.39e-05	TRUE
ZBED6	HGLibA_54802	TAACTACGATTATTCTACGT	225	157	37	16	92.1844	-2.19286	0.597707	-3.6688	0.000243696	0.0209328	TRUE
MET	HGLibA_28925	GACCTCACCATAGCTAATCT	147	115	22	15	63.2938	-2.19317	0.582901	-3.76252	0.000168213	0.0166535	TRUE
hsa-mir-7641-1	HGLibA_63916	GGTTGGGCCTGGTTAGTACT	144	89	18	15	56.1062	-2.19386	0.63392	-3.46079	0.000538601	0.0328203	TRUE
ZWINT	HGLibB_57004	CTACCTGTTGTAGCTGCCAC	181	156	32	15	81.5224	-2.19407	0.584492	-3.7538	0.000174173	0.0171299	TRUE
SRSF7	HGLibB_47030	AGATCACATTCTCGATCCAG	139	129	13	26	64.6609	-2.19974	0.558908	-3.93578	8.29e-05	0.0107275	TRUE
PDCD2	HGLibA_35728	AAGCAGGCTTGTGCACAACC	139	157	29	12	71.7615	-2.20243	0.647128	-3.40339	0.000665556	0.0371855	TRUE
DHPS	HGLibA_13114	CGCCTTCTAAGATGATCGCC	165	140	24	19	73.633	-2.20433	0.508888	-4.33167	1.48e-05	0.0035511	TRUE
SLC17A7	HGLibA_44476	CGATAATGTAGCGGCGAGGG	181	168	29	20	84.3547	-2.20535	0.491567	-4.48637	7.24e-06	0.00224093	TRUE
hsa-mir-1587	HGLibA_57934	CAATTTGGGCTGGGCTGGGT	108	109	14	17	52.4244	-2.20647	0.598984	-3.68369	0.000229878	0.0200928	TRUE
NHEJ1	HGLibB_31843	CATGCTAGCTAGTCCTTCCC	136	96	15	18	55.8176	-2.20652	0.596477	-3.69925	0.000216235	0.0192814	TRUE
UNG	HGLibA_53045	GCCGCATCTCCGCTTTCCTC	95	130	16	16	54.5563	-2.2091	0.61906	-3.56847	0.000359073	0.0257956	TRUE
EN1	HGLibB_15077	ATAACGTGTGCAGTACACCC	177	142	23	22	76.8662	-2.21098	0.483117	-4.57648	4.73e-06	0.00170566	TRUE
WASH1	HGLibA_53961	CAGGCACCATGACTCCTGTG	511	469	95	39	236.575	-2.21174	0.478427	-4.62293	3.78e-06	0.00150543	TRUE
TUBB4B	HGLibA_52289	GATCATGAACACGTTTAGTG	246	154	16	42	95.9071	-2.21304	0.554335	-3.99225	6.55e-05	0.00925901	TRUE
H3F3A	HGLibA_20779	AAGCACCGATAGCTGCGCTC	117	131	18	17	59.9622	-2.21489	0.560955	-3.94843	7.87e-05	0.0103784	TRUE
ZNF536	HGLibA_56184	GGCCAACGAGTTCCGCTGCG	173	162	17	31	80.6656	-2.21789	0.482427	-4.59736	4.28e-06	0.00161588	TRUE
POLR2D	HGLibB_37523	AGTCCAAGGCTCTAATCCCA	98	100	13	15	47.7723	-2.21909	0.640688	-3.4636	0.00053299	0.0325741	TRUE
LRIT2	HGLibA_27187	TGCGATGAAGACAGCCGCGC	166	98	18	19	63.308	-2.21926	0.587703	-3.77617	0.000159261	0.0161694	TRUE
hsa-mir-4699	HGLibA_60904	GGAATGATGGTGACAGCAAT	177	144	23	22	77.2727	-2.22026	0.480512	-4.62061	3.83e-06	0.00150543	TRUE
GPKOW	HGLibB_19785	CTGTTAGTGAGTACTACCTG	172	166	13	36	81.3477	-2.22085	0.558318	-3.97776	6.96e-05	0.00962493	TRUE
C6orf62	HGLibA_06504	GGATGTAATTGGCTGTACTC	129	107	10	24	56.7058	-2.22086	0.639004	-3.47551	0.000509889	0.0318854	TRUE
SLC9A3R2	HGLibB_45360	TACAGGTCAGCTGCCGCCGG	132	110	15	19	58.1645	-2.22924	0.563214	-3.95807	7.56e-05	0.0101472	TRUE
PKLR	HGLibB_36782	AGGGCCAGCATCTCGCTCCG	108	127	13	20	56.5832	-2.24382	0.589949	-3.80341	0.000142721	0.0149209	TRUE
LSM3	HGLibA_27538	CATGGCGGACGACGTAGACC	207	125	13	34	79.2458	-2.24646	0.600956	-3.73815	0.000185382	0.0177498	TRUE
OR2S2	HGLibB_33803	TGCCAAGGATGTGTGTACCA	199	189	31	22	93.3271	-2.24686	0.464457	-4.83761	1.31e-06	0.000703597	TRUE
hsa-mir-6870	HGLibA_63666	TTTTCCAAGGTGGGGGAGAT	139	136	11	28	65.9767	-2.24848	0.595382	-3.77653	0.000159027	0.0161594	TRUE
STX10	HGLibB_47558	CGTATAGTGGAAGCCAACCC	133	115	18	16	59.5351	-2.25006	0.565032	-3.98218	6.83e-05	0.00953571	TRUE
DDT	HGLibB_12629	CTACGCACCGGTCCTGGCCC	364	291	37	54	156.889	-2.25054	0.338542	-6.64774	2.98e-11	2.22e-07	TRUE
FSCN3	HGLibB_18050	TCATCTACTACCCTGCCGAC	106	96	12	16	48.4567	-2.25227	0.636833	-3.53668	0.000405194	0.0278321	TRUE
EIF2B4	HGLibB_14722	ACCTAGCTCATTAGAGACAA	136	110	15	19	58.94	-2.25242	0.56169	-4.01007	6.07e-05	0.00885412	TRUE
MYO1F	HGLibB_30792	CACAGTCGATAAGCATGTTC	113	137	13	22	60.1388	-2.25278	0.579526	-3.88728	0.000101375	0.0120676	TRUE
BUB1B	HGLibB_04989	CAAGTGAAACACCAATCCCT	212	187	36	17	95.7082	-2.26506	0.550278	-4.11621	3.85e-05	0.00668417	TRUE
ITPK1	HGLibA_23841	TCATGGCACCAACTCTCACG	186	172	14	36	85.6116	-2.27025	0.531143	-4.27427	1.92e-05	0.0042166	TRUE
GLE1	HGLibA_19241	ATGTTCTCAGAAACAAGGCG	184	149	23	22	79.646	-2.27323	0.474615	-4.78964	1.67e-06	0.000824355	TRUE
KRTAP4-2	HGLibA_25759	TGGTCCTGCAGCAAGTGGTC	114	97	18	10	50.5317	-2.2747	0.695717	-3.26958	0.00107708	0.0497055	TRUE
KRTAP5-4	HGLibB_25760	TGAGCCCCAAATCATTGCTC	139	150	21	18	69.357	-2.27501	0.519684	-4.37769	1.2e-05	0.00306001	TRUE
DMAP1	HGLibA_13391	CCTTAGTCCAAGCATCATCG	256	205	33	29	110.228	-2.27626	0.410776	-5.54136	3e-08	4.59e-05	TRUE
PCBP2	HGLibA_35369	ATGGACACCGGTGTGATTGA	278	244	41	28	124.786	-2.29076	0.420327	-5.44995	5.04e-08	6.66e-05	TRUE
RBM43	HGLibA_40555	CTTTACCTGAAACACAAGTG	248	241	26	40	116.728	-2.29715	0.383143	-5.99555	2.03e-09	5.5e-06	TRUE
RPS27	HGLibB_42070	TTAGTGCTGCTTCCTCCTGA	227	193	34	21	100.282	-2.29899	0.481595	-4.77371	1.81e-06	0.000874487	TRUE
RNASE7	HGLibA_41416	AGGACTCTGTCCAAGTGTAC	204	178	16	36	90.9814	-2.30005	0.493085	-4.66461	3.09e-06	0.00129996	TRUE
HSP90B1	HGLibB_22227	AGCTGACGATGAAGTTGATG	118	101	14	15	52.1831	-2.30797	0.608981	-3.78989	0.000150716	0.0155263	TRUE
DPYSL2	HGLibA_13925	CCGCACCACCCAGCGTATCG	128	143	10	27	64.6596	-2.30798	0.619365	-3.72637	0.000194255	0.0183058	TRUE
PRRT3	HGLibA_38886	AAAGCCGAGCTCGACGACGC	154	89	15	17	57.6074	-2.31204	0.625871	-3.69412	0.00022065	0.0195873	TRUE
RBM42	HGLibB_40500	CCGTACCTGCTGGTATGTGT	182	139	23	19	76.395	-2.31238	0.507074	-4.56023	5.11e-06	0.00178909	TRUE
C9orf153	HGLibA_06692	CTGTGCACCTGATAACAGGT	147	193	28	16	81.4066	-2.31884	0.562686	-4.12102	3.77e-05	0.00658832	TRUE
PAX7	HGLibB_35267	GACCGAAGCACTGTGCCCTC	119	78	11	15	46.7111	-2.31903	0.688962	-3.36598	0.000762729	0.0402242	TRUE
SF3B5	HGLibB_43662	TGTAGGAGCAGTACGAGTCG	214	214	10	49	101.855	-2.32001	0.655932	-3.53697	0.000404749	0.0278214	TRUE
RAB3GAP1	HGLibA_39920	CAAGATGGCTGCCGACAGTG	212	187	26	26	94.8964	-2.32899	0.423718	-5.49656	3.87e-08	5.57e-05	TRUE
OR2T6	HGLibA_33889	GGGAAGCGTATACGTATACA	92	109	15	11	47.9915	-2.32993	0.683896	-3.40685	0.000657182	0.0369076	TRUE
OXNAD1	HGLibB_34783	TTACCACTGGCCAGCTTTAA	188	155	19	26	81.427	-2.33087	0.46425	-5.02072	5.15e-07	0.000355287	TRUE
NFE2L1	HGLibA_31792	GACTCTGTCCCGGTCAGAAG	91	122	12	16	50.8332	-2.33511	0.646794	-3.61028	0.000305867	0.0236423	TRUE
RPL34	HGLibA_41944	CTTACCCCTCGAAGTCTGCC	207	145	26	19	83.4522	-2.33849	0.513969	-4.54986	5.37e-06	0.00183751	TRUE
TRERF1	HGLibB_51304	CTGCTCCCCAAACGCTCCTT	162	144	24	15	72.7568	-2.34013	0.549747	-4.25674	2.07e-05	0.00442262	TRUE
MAFA	HGLibA_27873	GCGGAAAGCCTCGTAGGCTG	103	98	12	14	47.7278	-2.34708	0.645592	-3.63555	0.000277389	0.0225177	TRUE
COPE	HGLibB_10690	GTAGTCAGCAAACATGCGCA	177	127	19	20	71.942	-2.35022	0.516528	-4.55004	5.36e-06	0.00183751	TRUE
RBM23	HGLibB_40462	TCACTTGCTTGTCTCCCCGA	217	173	37	11	92.5009	-2.3514	0.675563	-3.48065	0.000500197	0.0314823	TRUE
SGCZ	HGLibA_43812	CGCCATCCATAAATTCCCAC	162	141	17	22	71.7726	-2.35703	0.49451	-4.76639	1.88e-06	0.000892172	TRUE
CYB5RL	HGLibA_12014	TCGGAGAAAGCCATTCGCAC	124	157	18	18	66.8806	-2.35903	0.540906	-4.36126	1.29e-05	0.00323013	TRUE
CEP250	HGLibA_09128	ACGGTCGCCTTCTCAGTCTA	137	133	13	22	63.9785	-2.35953	0.545964	-4.32177	1.55e-05	0.00368131	TRUE
hsa-mir-137	HGLibA_57809	GTAGTCGAGGAGAGTACCAG	111	120	18	11	54.9018	-2.36376	0.648723	-3.64371	0.000268736	0.0221459	TRUE
hsa-mir-3909	HGLibA_59502	TTCCTCTGGGGAGCAGGCTC	100	96	12	13	46.4628	-2.3643	0.660039	-3.58206	0.0003409	0.0250631	TRUE
UGT2B15	HGLibB_52853	GAAGAGTTTGTGCAGAGCTC	101	136	17	13	56.4386	-2.36517	0.630748	-3.74978	0.000176988	0.017299	TRUE
RSL24D1	HGLibA_42320	ACGAACATCATGCCGTGTCC	188	229	28	25	99.1641	-2.36519	0.442529	-5.34472	9.06e-08	0.000108122	TRUE
TRMT6	HGLibA_51694	TTCTACCTGGATAACGTCAT	176	217	18	33	93.3101	-2.36559	0.472894	-5.00236	5.66e-07	0.000375648	TRUE
ADAM15	HGLibA_00737	TTCCCCGAGTATTAGCTGTC	145	85	15	14	54.2189	-2.3662	0.654274	-3.61652	0.000298585	0.0232704	TRUE
SAP130	HGLibA_42712	TCCGACGTGCCTGGATTGGT	246	269	27	39	122.084	-2.37121	0.378595	-6.2632	3.77e-10	1.49e-06	TRUE
ANAPC5	HGLibA_01887	CCACCTCGCAGAGCTACACG	183	188	10	39	87.7912	-2.3713	0.623595	-3.80263	0.000143168	0.0149209	TRUE
BUD31	HGLibB_04997	ATCATCGAGTGCACACACTG	281	246	16	53	124.437	-2.37557	0.528706	-4.49318	7.02e-06	0.00221391	TRUE
hsa-mir-4717	HGLibA_60968	GGCCACAGCCACCCATGTGT	102	123	10	19	53.3389	-2.37684	0.640399	-3.71149	0.000206042	0.0188554	TRUE
MSTO1	HGLibB_30227	TAGTTTGAGCTCCCTAAAAG	80	107	9	15	44.3839	-2.37951	0.720934	-3.30059	0.000964802	0.0462757	TRUE
NBPF1	HGLibB_31180	ATCCTCCCATTCAACATGAG	158	164	10	32	76.1282	-2.37999	0.607136	-3.92003	8.85e-05	0.0111629	TRUE
MBD3L4	HGLibB_28440	CGTCTTAAGTATCCTTGCAC	125	90	12	15	50.6436	-2.38828	0.640802	-3.72701	0.000193762	0.0183027	TRUE
FAM19A3	HGLibA_16403	GTCGAGCGGAACTGGAGCAC	139	128	11	23	62.9661	-2.39333	0.578889	-4.13435	3.56e-05	0.00634325	TRUE
NOP16	HGLibA_32306	TCTGCCGTACCGATTTAGCG	345	252	38	36	140.625	-2.39561	0.377234	-6.35047	2.15e-10	1.11e-06	TRUE
ZNF253	HGLibB_55605	AATTCCGCTGTGCAGTGTCC	210	197	22	29	96.0503	-2.3975	0.417489	-5.74266	9.32e-09	1.74e-05	TRUE
PDCD11	HGLibB_35673	TGAGCTTTGACCACCAGTCC	276	218	24	38	116.266	-2.40006	0.402837	-5.95791	2.55e-09	5.99e-06	TRUE
C1orf56	HGLibB_05871	CGCTGTATTGGGAGTCGCAC	101	103	15	10	48.2398	-2.40163	0.68694	-3.49613	0.000472065	0.0304389	TRUE
SERHL2	HGLibA_43480	TACTCACCCAGGCGAGCCTC	228	196	30	22	100.041	-2.4028	0.450506	-5.33357	9.63e-08	0.000112726	TRUE
GLS2	HGLibB_19302	GTGCTCGGAAGTTAGACCCA	153	159	16	23	73.6328	-2.40619	0.492653	-4.88415	1.04e-06	0.000600532	TRUE
BCL2L2-PABPN1	HGLibB_04324	AGTTACTCACCATTGCCTGG	343	313	19	65	154.388	-2.41083	0.50866	-4.73956	2.14e-06	0.000983566	TRUE
ASH2L	HGLibB_03294	GCTCTACCTCACCCAACTGT	131	132	11	22	61.9513	-2.4141	0.579149	-4.16836	3.07e-05	0.00571461	TRUE
OR4C12	HGLibB_33896	ATTTCTGAGTGTGTAGACCA	145	172	12	28	74.7872	-2.41569	0.557703	-4.3315	1.48e-05	0.0035511	TRUE
NUDT21	HGLibB_32926	CCTGGTGGTGAACTTAACCC	229	210	26	28	103.421	-2.41609	0.402191	-6.00732	1.89e-09	5.24e-06	TRUE
hsa-mir-6859-1	HGLibA_63609	TGGGAGAGGAACATGGGCTC	286	241	29	36	123.978	-2.41633	0.369213	-6.54454	5.97e-11	4.19e-07	TRUE
MED31	HGLibA_28804	GCTGAAGGCGCATCCGCTTC	153	129	7	29	66.2233	-2.41818	0.702367	-3.44291	0.000575499	0.0342366	TRUE
PIK3R2	HGLibB_36603	AGACTGGTCCCTGAGCGACG	161	120	12	23	65.9354	-2.41841	0.568416	-4.25466	2.09e-05	0.00443793	TRUE
HAAO	HGLibB_20762	CCTGCCGAATGACCACATCC	212	178	21	27	91.6921	-2.42073	0.434249	-5.57452	2.48e-08	4.12e-05	TRUE
ACBD6	HGLibB_00408	CCCCCATAGCCCTGAGATCG	104	117	14	13	52.1672	-2.42254	0.624794	-3.87734	0.000105604	0.012325	TRUE
hsa-mir-622	HGLibA_62727	GTACTGGTCTCAGCAGATTG	156	113	14	19	63.0965	-2.42548	0.559516	-4.33497	1.46e-05	0.00353055	TRUE
NXN	HGLibB_33096	ATATTCCTCGACGCCACCAC	87	92	9	13	42.1384	-2.4317	0.717366	-3.38976	0.000699549	0.0381214	TRUE
hsa-mir-548aj-2	HGLibA_61890	AAACAGTGATCTTAAATATT	102	86	8	15	44.0502	-2.44573	0.717001	-3.41105	0.000647132	0.0366188	TRUE
CASC10	HGLibA_07272	TGCTCAAGAAGATGCAATCG	158	97	11	20	59.5179	-2.44883	0.62863	-3.89551	9.8e-05	0.0117826	TRUE
AMELX	HGLibB_01763	AGGTGCTTACCCCTTTGAAG	141	131	13	20	63.7936	-2.45023	0.542338	-4.51791	6.25e-06	0.0020518	TRUE
hsa-mir-1272	HGLibA_57526	CATCGCACCCAGATCTGATC	107	108	11	15	50.4822	-2.45163	0.628421	-3.90126	9.57e-05	0.011635	TRUE
CCNF	HGLibA_08089	ACTTACGGCCTTCATTGTAG	137	136	21	11	64.1853	-2.45487	0.620982	-3.9532	7.71e-05	0.01023	TRUE
CHRNA9	HGLibB_09576	TCTGAGAGAGCGTAATCTGC	212	165	29	15	88.37	-2.45559	0.552116	-4.4476	8.68e-06	0.00246169	TRUE
NLGN2	HGLibA_32071	AGTAGTCCCGTGAGTCCCCG	182	111	21	13	68.3817	-2.46805	0.616502	-4.00331	6.25e-05	0.00901794	TRUE
YEATS2	HGLibB_54588	TGAAATTGAAGTCATTGACC	159	112	15	17	63.2514	-2.47267	0.562966	-4.39221	1.12e-05	0.002906	TRUE
CD53	HGLibA_08407	TTGCCCCTCAGATCGAAAAG	105	103	8	17	48.6408	-2.47858	0.683915	-3.62411	0.000289955	0.0230032	TRUE
LOC339862	HGLibB_26883	ATCCAGAGATGTAAAGTAGC	112	96	15	9	48.6726	-2.48125	0.702686	-3.53109	0.000413856	0.02822	TRUE
RPL3	HGLibB_41879	TCATGCCAGCCTTGTATCCC	372	342	63	17	167.15	-2.48216	0.617004	-4.02292	5.75e-05	0.00854666	TRUE
MYO18B	HGLibA_30814	TGTCGCCTCTCCAGAACGAG	249	174	17	33	98.3918	-2.49359	0.481192	-5.18212	2.19e-07	0.000207968	TRUE
OR11H6	HGLibB_33535	TTTGGCTAACTGTTAACCCC	254	147	31	14	93.2376	-2.49906	0.612718	-4.07865	4.53e-05	0.0073505	TRUE
CRYGC	HGLibB_11264	GATCCGTTCCCTCCACGTGC	98	105	8	16	47.4134	-2.50127	0.691423	-3.61758	0.000297374	0.0232214	TRUE
RAE1	HGLibA_40116	CGTACCGCATAAATGTCCTG	211	174	30	13	89.782	-2.51162	0.584504	-4.297	1.73e-05	0.00398272	TRUE
hsa-mir-302d	HGLibA_58449	AGTGCTTCCATGTTTGAGTG	119	149	7	25	62.5893	-2.51442	0.696803	-3.60851	0.000307966	0.0236616	TRUE
PEX14	HGLibA_36099	TGTGCTGCCTCGAGAGCCGC	161	108	13	18	62.4422	-2.51531	0.579785	-4.33835	1.44e-05	0.00350512	TRUE
ASTL	HGLibA_03377	CCCTCACCTTGGTTAATTGC	168	136	8	28	70.6074	-2.51819	0.649112	-3.87943	0.0001047	0.0122558	TRUE
KCNMB2	HGLibA_24346	ACCTCTCCCTACTATGTGAG	191	198	26	18	90.8457	-2.52049	0.481094	-5.23908	1.61e-07	0.000164683	TRUE
OR5AU1	HGLibA_34252	ATTGAGGAATCCTGCACTGT	292	270	18	48	130.724	-2.52185	0.464568	-5.42837	5.69e-08	7.3e-05	TRUE
TBRG1	HGLibB_48577	CTTGTCATGCAGAACTGCTC	117	118	10	17	54.6767	-2.53424	0.612077	-4.14039	3.47e-05	0.00626262	TRUE
hsa-mir-1197	HGLibA_57253	TTTGAAGATGCGGTTGACCA	193	151	18	21	79.8682	-2.53431	0.480051	-5.27926	1.3e-07	0.000140635	TRUE
RPL37	HGLibA_41963	CACACGTTGTGCCGCCGCTG	156	155	10	26	72.2497	-2.54084	0.576254	-4.40923	1.04e-05	0.00276253	TRUE
PARD6A	HGLibB_35138	CAGTCCCGATAGCATCGTCG	126	113	19	7	55.6097	-2.54505	0.743679	-3.42224	0.000621081	0.0359453	TRUE
TMEM91	HGLibA_50559	AGATACGTAGCACCTACTAT	203	173	14	29	87.172	-2.54602	0.492982	-5.16452	2.41e-07	0.000221704	TRUE
USP39	HGLibB_53289	GTACTTGCCACACACCAGAC	105	105	8	16	48.7704	-2.54873	0.677887	-3.75981	0.000170043	0.0168207	TRUE
CDC16	HGLibB_08507	CATGTCGTTACCTTGCAGCT	214	197	23	23	95.4946	-2.54965	0.427917	-5.95829	2.55e-09	5.99e-06	TRUE
RRM1	HGLibB_42197	TGAGAACCTTCCAGTCCCAT	295	243	42	16	124.886	-2.55458	0.563697	-4.53183	5.85e-06	0.00194872	TRUE
GAK	HGLibA_18491	GCGCCGTGCAGCACATGCAC	127	124	14	14	58.3257	-2.555	0.574828	-4.44481	8.8e-06	0.00247136	TRUE
RPL23	HGLibB_41852	CCTGTATATCATCTCCGTGA	95	129	12	13	52.2006	-2.56255	0.647568	-3.95719	7.58e-05	0.0101623	TRUE
CEBPZ	HGLibA_08970	TTGGAACACGTCATCAACCC	224	191	19	27	95.9998	-2.57567	0.431718	-5.9661	2.43e-09	5.99e-06	TRUE
hsa-mir-6825	HGLibA_63478	GGAGAAGGCGGGTCAGCGCG	77	115	12	9	44.758	-2.57677	0.753513	-3.41967	0.000626961	0.0360704	TRUE
hsa-mir-6750	HGLibA_63156	TGATGGTGAGCTGGGAGCAG	109	130	7	20	55.4043	-2.58327	0.690742	-3.73984	0.000184136	0.0177173	TRUE
CDNF	HGLibB_08843	CTATCAGTGACTTGTAGAAT	210	191	11	34	92.5809	-2.59224	0.555615	-4.66553	3.08e-06	0.00129868	TRUE
LSM3	HGLibB_27499	CTGAGCCTGATAAGATCCAG	161	117	15	15	64.1015	-2.59807	0.562776	-4.61652	3.9e-06	0.0015276	TRUE
USP42	HGLibA_53365	TAGCATCAACAGTGTATTGA	170	164	19	17	77.2744	-2.60035	0.490639	-5.29993	1.16e-07	0.000129272	TRUE
ATP1B1	HGLibA_03593	ATAAAGCTCAACCGAGTTCT	119	138	11	17	59.4598	-2.60911	0.584885	-4.46089	8.16e-06	0.00238853	TRUE
C19orf24	HGLibB_05635	CAGCACGCACACGCGTCCGC	192	173	21	18	84.3063	-2.61015	0.472517	-5.52392	3.32e-08	4.95e-05	TRUE
RPL32	HGLibB_41888	CAAGAACCGCAAAGCCATCG	111	105	13	10	49.9241	-2.61053	0.660945	-3.94969	7.83e-05	0.0103467	TRUE
RHOJ	HGLibB_41144	ACACCATGCTCGTAAGTGAG	155	175	13	23	76.2813	-2.61188	0.513122	-5.09018	3.58e-07	0.000288593	TRUE
LCOR	HGLibB_26157	ACTAAGAAAAGTCCATGTGC	124	101	12	12	51.8547	-2.6166	0.631826	-4.14134	3.45e-05	0.0062558	TRUE
ACTL10	HGLibB_00615	CCACGAGTGACCCGCGTAGA	102	103	10	12	47.3355	-2.61866	0.663784	-3.94505	7.98e-05	0.0104565	TRUE
RANBP1	HGLibA_40191	CTCTTCAGTCACGCCGATGA	199	135	13	23	76.6812	-2.62178	0.536337	-4.8883	1.02e-06	0.000595281	TRUE
GPX4	HGLibA_20178	CACGCCCGATACGCTGAGTG	284	242	24	32	121.034	-2.63133	0.381701	-6.89369	5.44e-12	4.64e-08	TRUE
SRSF2	HGLibB_47014	CTTGTCGTGAAAGCGAACGA	129	148	17	12	64.0287	-2.63473	0.58425	-4.5096	6.49e-06	0.00210156	TRUE
CNTNAP3B	HGLibA_10429	TGAAGTGAGCATGGCTTCAG	149	163	23	9	72.1063	-2.63623	0.654606	-4.0272	5.64e-05	0.00846364	TRUE
RPS4X	HGLibB_42091	TTATCCAGCATCCAATGCTT	222	161	20	20	87.9066	-2.64544	0.475415	-5.56448	2.63e-08	4.3e-05	TRUE
SLC26A7	HGLibA_44803	GTGATCAGCGCAATGACAAC	89	114	13	8	46.9346	-2.64677	0.735824	-3.59702	0.000321883	0.0242167	TRUE
hsa-mir-7641-1	HGLibA_63915	TCTCGGAAGCTAAGCAGGGT	240	153	12	30	89.896	-2.6485	0.557558	-4.75019	2.03e-06	0.000955313	TRUE
DSN1	HGLibA_14035	TACAGTCAAAGACTTTGCTC	93	80	9	9	39.7548	-2.65309	0.758695	-3.49691	0.000470689	0.0303778	TRUE
ZNF296	HGLibB_55696	CTGCCTGCAGACCTTCCCGT	236	193	24	20	98.4462	-2.66647	0.447573	-5.95763	2.56e-09	5.99e-06	TRUE
hsa-mir-4461	HGLibA_60251	AGATTGAGACTAGTAGGGCT	90	83	7	11	39.676	-2.67299	0.763981	-3.49876	0.000467419	0.0302743	TRUE
ATXN7L3B	HGLibB_03859	TACCAGTCTCTGCGAACTCC	130	141	20	7	62.4065	-2.67359	0.718978	-3.7186	0.000200328	0.0185416	TRUE
HIST1H4J	HGLibB_21484	GAGCGCGTAGACCACATCCA	417	338	50	25	172.981	-2.68564	0.454048	-5.91488	3.32e-09	7.21e-06	TRUE
TUBGCP4	HGLibA_52315	GTGTCCTGAATCGACTCTGC	137	95	8	16	52.9415	-2.68641	0.670863	-4.00441	6.22e-05	0.00899774	TRUE
SNRPG	HGLibB_45936	CCTTGTGATAGATGAATGTG	234	154	8	33	88.4452	-2.68664	0.654747	-4.10332	4.07e-05	0.00692689	TRUE
UTP20	HGLibB_53380	AAATACCGAAGTGTTCTGTG	145	183	12	22	75.3614	-2.68897	0.536877	-5.00854	5.48e-07	0.000367881	TRUE
CR1	HGLibB_11033	GTGATCAAAGGCATCCAGTT	160	134	13	17	67.2559	-2.69163	0.532389	-5.05577	4.29e-07	0.000319884	TRUE
COASY	HGLibA_10458	GGCTACTACCGTGGCGCTGT	81	115	9	11	45.096	-2.69764	0.725182	-3.71995	0.000199265	0.0184722	TRUE
EIF2B1	HGLibA_14736	GACTCACGCCTACTCCAGAG	284	232	31	20	117.991	-2.70824	0.45008	-6.01725	1.77e-09	5.17e-06	TRUE
FAM171B	HGLibA_16269	ACGCCGGCAGAGCCTCGCCA	141	88	9	14	52.0707	-2.71729	0.674913	-4.02614	5.67e-05	0.00847287	TRUE
CDCA8	HGLibB_08614	ACGGTCGAAGTCTTTCAGAA	185	167	17	18	80.4081	-2.72237	0.476342	-5.71515	1.1e-08	1.98e-05	TRUE
NUFIP1	HGLibA_33000	TCCCCCTAGATGCATGCTCC	336	282	37	23	141.047	-2.73236	0.425946	-6.4148	1.41e-10	8.02e-07	TRUE
TTC28	HGLibB_52032	GCACTCACCGGCGCCGACGC	138	64	8	12	45.7269	-2.73262	0.789282	-3.46216	0.000535856	0.0327262	TRUE
PKMYT1	HGLibB_36786	CACCTTGAAGACCTCTCCGT	359	272	42	18	143.741	-2.74063	0.519801	-5.27245	1.35e-07	0.000143502	TRUE
PSMG4	HGLibA_39215	GCACCTGCGCAACCTCGCCG	263	219	36	8	109.607	-2.77333	0.708993	-3.91165	9.17e-05	0.0113184	TRUE
CCDC42B	HGLibB_07777	TCGAAGCGCGCCACCAGCTC	134	130	7	19	59.9739	-2.77381	0.645273	-4.29866	1.72e-05	0.00396072	TRUE
CPSF4	HGLibA_11005	TGTCCGTTTCGCCACATCAG	288	273	14	41	127.298	-2.78517	0.488024	-5.70702	1.15e-08	2.05e-05	TRUE
COL15A1	HGLibB_10505	CAGGCATCTGGAGAGACCAG	98	100	8	11	45.0125	-2.78558	0.700055	-3.97908	6.92e-05	0.00960697	TRUE
NBPF9	HGLibB_31202	TTTATTTGCAGGACATCGGT	279	162	30	10	99.6947	-2.7936	0.663671	-4.20931	2.56e-05	0.00503842	TRUE
PSMB2	HGLibA_39102	TAACTTCACACGCCGAAACC	140	86	9	12	50.9165	-2.82284	0.686431	-4.11234	3.92e-05	0.0067577	TRUE
NUP155	HGLibA_33027	ACCAGGAGGTGTCGCACATG	245	220	21	22	105.241	-2.82676	0.415449	-6.8041	1.02e-11	8.09e-08	TRUE
NBPF15	HGLibA_31223	TCTTACTGTATTTCTTCTGT	348	282	32	25	142.275	-2.84485	0.390238	-7.29005	3.1e-13	3.7e-09	TRUE
B3GALNT2	HGLibA_03952	AACCTACCGTTGACTTAATG	156	106	3	22	58.87	-2.8508	0.863807	-3.30027	0.00096592	0.0462757	TRUE
DMPK	HGLibB_13394	GCAGCTGCGTGATCCACCGC	281	193	20	23	106.679	-2.85331	0.44671	-6.38739	1.69e-10	9.16e-07	TRUE
GNB1L	HGLibB_19460	TCTGCTCAGAGACGTCCCAC	241	186	13	26	96.0198	-2.86621	0.483517	-5.92785	3.07e-09	6.91e-06	TRUE
RPS3A	HGLibB_42088	CACGGGTAAGATCCATGCCA	118	146	9	15	59.6773	-2.87376	0.608462	-4.72298	2.32e-06	0.00104714	TRUE
hsa-mir-1233-1	HGLibA_57323	TCTGAGCCCTGTCCTCCCGC	783	616	45	79	313.739	-2.90603	0.289198	-10.0486	9.32e-24	1.11e-18	TRUE
2023-03-09	HGLibB_28310	AGCGCACTGAGCCGTCGCAG	113	137	7	15	56.2179	-2.92994	0.654435	-4.47705	7.57e-06	0.00229932	TRUE
hsa-mir-555	HGLibA_62136	GTTCAGCTTACCCTGTCCAC	137	133	12	11	60.6019	-2.94138	0.584046	-5.03622	4.75e-07	0.000339474	TRUE
POTEE	HGLibB_37680	TCATGTACACCAAGTAACAG	184	139	8	20	72.1035	-2.94969	0.590242	-4.99742	5.81e-07	0.000380997	TRUE
GPN2	HGLibA_19829	TGCAGTAGTGAGAATCCACG	320	315	25	29	142.349	-2.95276	0.355517	-8.30553	9.94e-17	3.96e-12	TRUE
POLR2L	HGLibB_37555	CCTGTACGCTGCTTCACTTG	247	260	18	25	113.598	-2.96375	0.407739	-7.26875	3.63e-13	3.94e-09	TRUE
KANK2	HGLibB_23992	CGGGGGTGACGAAGACGATT	123	75	12	4	44.161	-2.96621	0.890016	-3.33276	0.000859878	0.0431192	TRUE
POP5	HGLibA_37694	CCATGGTGCGGTTCAAGCAC	209	188	9	25	88.6242	-2.97383	0.542472	-5.482	4.21e-08	5.91e-05	TRUE
TRIM15	HGLibA_51414	TCTGAGGAAGTCACCCGGCT	98	120	3	16	48.8101	-2.97851	0.85955	-3.4652	0.000529847	0.0325255	TRUE
hsa-mir-6859-1	HGLibA_63608	GAACATGGGCTCAGGACAGC	252	247	25	16	111.746	-2.97958	0.457367	-6.51463	7.29e-11	4.83e-07	TRUE
SRSF12	HGLibB_47012	CTTGTTCTCCAAGTGATCAC	115	139	6	15	56.6817	-3.02532	0.673447	-4.49229	7.05e-06	0.00221391	TRUE
TIMM10B	HGLibA_49495	GCGCCGCATCGCAGACTACG	110	141	12	8	56.1629	-3.02928	0.666018	-4.54835	5.41e-06	0.00184449	TRUE
RILPL2	HGLibA_41255	GTTCAAAGTCGTCCGCGTCC	166	138	14	10	67.624	-3.03941	0.575677	-5.27972	1.29e-07	0.000140635	TRUE
RPA1	HGLibA_41800	AGGTACTTACGATGACTTGG	176	187	13	16	80.8529	-3.04608	0.491964	-6.19167	5.95e-10	2.03e-06	TRUE
GPR37L1	HGLibB_20006	TGTCGGTCATGTGCATCGTG	171	121	10	13	64.6472	-3.06206	0.584727	-5.23674	1.63e-07	0.000165375	TRUE
SRPRB	HGLibA_47030	TACAGCACAGCTGTCAGTAA	173	150	18	6	71.6339	-3.09511	0.685606	-4.51442	6.35e-06	0.00206556	TRUE
C9orf43	HGLibA_06734	CGGATAGTTGCCCAGCATTG	106	175	7	15	62.5843	-3.10414	0.673761	-4.60718	4.08e-06	0.00157714	TRUE
POLR2D	HGLibA_37572	TAGCACTCACCTACGAACAC	152	71	11	5	48.9165	-3.14648	0.84641	-3.71744	0.000201248	0.0185548	TRUE
IRAK1	HGLibA_23554	CCGTGTTCCTCATCACCGCC	281	204	30	3	106.68	-3.17459	0.868969	-3.65328	0.000258911	0.0217843	TRUE
SRRT	HGLibA_47056	GTGATGACGAGTACGATCGA	174	127	2	21	66.0204	-3.17839	0.877746	-3.62109	0.00029337	0.0231097	TRUE
POLR3K	HGLibA_37635	GCGGGTGATGTTGTGCACGT	189	171	19	6	79.3343	-3.19175	0.669827	-4.76503	1.89e-06	0.000894659	TRUE
THY1	HGLibB_49365	AGCATCGCTCTCCTGCTAAC	158	114	9	10	59.5431	-3.23004	0.621858	-5.19418	2.06e-07	0.000198898	TRUE
POLR2I	HGLibA_37587	CAACAAGATCACGCACGAAG	153	94	2	16	53.8575	-3.23559	0.90818	-3.56272	0.000367037	0.0260696	TRUE
RPL9	HGLibB_41951	AGGGCTTCCGTTACAAGATG	279	270	11	28	120.352	-3.23963	0.467145	-6.93496	4.06e-12	3.73e-08	TRUE
NBPF24	HGLibA_31230	AGAGCAGCTCAAGCAAGCTG	337	259	23	18	130.556	-3.24083	0.423114	-7.65946	1.87e-14	5.57e-10	TRUE
POLR1E	HGLibA_37560	TGGACTCTGTAGCTTCCCGT	294	211	28	5	110.516	-3.24975	0.748978	-4.33891	1.43e-05	0.0035034	TRUE
NUDT18	HGLibB_32918	AGACCGACTGAGCCGAGCCG	184	226	17	11	90.2674	-3.2516	0.52724	-6.1672	6.95e-10	2.31e-06	TRUE
SNRPE	HGLibB_45928	TCTATGAGCAAGTGAATATG	257	216	14	18	103.334	-3.28348	0.444281	-7.39054	1.46e-13	1.94e-09	TRUE
MPZL2	HGLibA_29797	AAACTGCAGTTCGACGACAA	200	145	17	5	75.2446	-3.30921	0.709032	-4.66722	3.05e-06	0.00129658	TRUE
TMOD3	HGLibA_50601	TTTGGATGATCTTGACCCCG	2765	610	90	132	726.295	-3.31535	0.966018	-3.43197	0.000599208	0.035122	TRUE
RPL23	HGLibA_41905	TCTCTCAGTACATCCAGCAG	193	210	7	20	87.9484	-3.32924	0.556569	-5.98172	2.21e-09	5.73e-06	TRUE
GTF2E2	HGLibB_20507	GAAACAATGGCTAATGACTG	140	133	15	1	59.4055	-3.39631	1.01688	-3.33993	0.000837981	0.0424184	TRUE
OR4F16	HGLibA_33991	GGATGGAGAGAATCACTCAG	116	133	1	15	54.004	-3.43734	0.97116	-3.53942	0.000401003	0.0275957	TRUE
UBL5	HGLibB_52646	TACAGTCCCCCAGAGACACG	135	117	11	3	54.4164	-3.5131	0.810134	-4.33645	1.45e-05	0.00352121	TRUE
ABHD4	HGLibA_00278	CGGAATCGCTGCACCAGACC	113	108	3	9	47.3405	-3.62967	0.788028	-4.60602	4.1e-06	0.00158084	TRUE
SRGAP2B	HGLibB_46916	TCCTTGCAGAGTAAAGAAGT	237	209	21	1	95.6392	-3.63643	0.952864	-3.81631	0.000135461	0.014351	TRUE
NIPA2	HGLibA_31952	AAACGCATACGCAGCGAAGT	124	117	11	1	51.7301	-3.6432	1.00142	-3.63804	0.000274717	0.0223436	TRUE
WDYHV1	HGLibA_54234	CCATATCCCTGCATTGAGAC	80	78	5	3	33.845	-3.67776	0.956194	-3.84625	0.000119939	0.0131914	TRUE
IL17RB	HGLibA_23007	AGCCAGCATCCGCTTGTTGA	92	113	9	1	44.0528	-3.68276	1.04677	-3.51821	0.000434461	0.0291666	TRUE
NBPF15	HGLibA_31224	GTCAGCATGGTGGTATCAGC	158	104	0	13	55.3677	-3.8158	1.12448	-3.39338	0.000690357	0.0379496	TRUE
NLE1	HGLibA_32065	ACTGACTATGCCCTGCGCAC	137	145	0	14	59.9067	-3.82301	1.08555	-3.52171	0.000428772	0.0289199	TRUE
TCEANC	HGLibA_48729	TACCTGTAGTCCCAGCTACT	148	133	12	0	59.6882	-3.8413	1.14633	-3.35094	0.000805366	0.0414477	TRUE
DXO	HGLibA_14217	TAGTGTTCCCTGGAACCGGG	91	86	5	3	37.6034	-3.84262	0.909056	-4.22704	2.37e-05	0.00480807	TRUE
CCDC132	HGLibA_07595	CCAACTAGGTTGATGCAAGT	97	116	8	1	45.3014	-3.89679	1.00953	-3.86	0.000113385	0.0128687	TRUE
PKN3	HGLibB_36795	CTTCTGACTACCTGTTAGGG	88	77	5	2	34.9157	-3.91961	0.997707	-3.92861	8.54e-05	0.0109101	TRUE
ANO5	HGLibA_02182	GCTGGCGAAGATGGGCGACC	126	93	0	10	46.0977	-3.93188	1.158	-3.39541	0.000685262	0.0377949	TRUE
ZNHIT2	HGLibB_56859	TCCGGAAACGCCGAGCAGTG	72	73	5	1	30.724	-3.93711	1.15492	-3.40898	0.000652052	0.0367926	TRUE
SLC2A10	HGLibA_44856	GGTCTATCTCTGCCAACGAC	169	124	0	13	61.5651	-3.97563	1.05827	-3.75671	0.000172159	0.0170019	TRUE
SNRNP27	HGLibA_45948	ACTCACCCCTCCGTGGAGAG	154	154	12	0	65.1196	-3.97754	1.10267	-3.60718	0.000309542	0.023694	TRUE
FIGLA	HGLibA_17516	TCTTGACAGCTGTCTTGCCG	121	123	5	5	51.4932	-4.00242	0.73303	-5.4601	4.76e-08	6.53e-05	TRUE
GGN	HGLibA_19001	GTAGCTGTAGCTCGTTCGCG	131	107	9	0	50.1169	-4.02232	1.16884	-3.4413	0.000578932	0.0343894	TRUE
RSPH10B	HGLibB_42274	CAGTGAAAGTCATTCTGTGT	129	84	8	0	44.7241	-4.02906	1.22707	-3.28348	0.00102535	0.0481992	TRUE
DIO3	HGLibA_13244	GGTTCCCTTGCGCGTAGTCG	157	124	0	12	58.9619	-4.02942	1.05375	-3.82387	0.000131373	0.0141274	TRUE
SVIP	HGLibA_47888	TCTACTCACCAGGTCCGGCG	153	117	10	0	56.7447	-4.05012	1.12816	-3.59004	0.000330627	0.0245955	TRUE
GFRA1	HGLibA_18964	GCACCAAGTACCGCACGCTA	111	82	0	8	40.4002	-4.0666	1.19761	-3.3956	0.000684775	0.0377949	TRUE
C3orf17	HGLibB_06208	TCACCAGCCCAACCATCACA	113	83	7	0	41.0886	-4.10724	1.24418	-3.30117	0.000962838	0.046248	TRUE
MMADHC	HGLibA_29458	AGGTTCGGATGAGTCTCATG	145	136	10	0	59.0555	-4.11275	1.09976	-3.7397	0.000184242	0.0177173	TRUE
SMN1	HGLibB_45728	TCCAGTGTAAACCACAACAC	113	139	9	0	53.1314	-4.11328	1.13938	-3.61009	0.000306093	0.0236423	TRUE
RNF20	HGLibB_41557	GCACAATCACTATCAATGCT	104	93	7	0	41.3764	-4.11862	1.2308	-3.3463	0.000818987	0.0420037	TRUE
SF3B2	HGLibB_43652	CCGAATGAACCGCTTCACTG	135	93	8	0	47.7165	-4.13072	1.18067	-3.49862	0.000467677	0.0302743	TRUE
KRT24	HGLibB_25421	GTAGAAATGAATGCTGCGCC	58	98	1	5	32.8772	-4.14884	1.12604	-3.68446	0.00022919	0.0200768	TRUE
hsa-mir-575	HGLibA_62394	AAGGTCATGACATAAGCCAG	114	146	9	0	54.748	-4.15987	1.12515	-3.69718	0.000218009	0.0193817	TRUE
SEMA5B	HGLibA_43361	GGAGCGGCGCGTGTCCTCAC	139	151	10	0	60.9411	-4.16156	1.08535	-3.83429	0.000125929	0.0136563	TRUE
CIDEA	HGLibB_09687	GTCCTACTCCGCCCAGGTGA	141	127	9	0	56.1205	-4.19931	1.09913	-3.82057	0.000133145	0.0142066	TRUE
PMF1	HGLibB_37253	GGTGAAGCTCCTCGACACCA	170	102	9	0	56.6612	-4.21251	1.12338	-3.74985	0.000176938	0.017299	TRUE
RPL10A	HGLibB_41804	CTCTCGCGACACCCTGTACG	171	186	0	13	74.5542	-4.26126	0.958194	-4.44718	8.7e-06	0.00246169	TRUE
ABT1	HGLibB_00332	GACGCGTCCGACCTCGCCAT	125	159	9	0	59.5226	-4.29008	1.07843	-3.97807	6.95e-05	0.00962335	TRUE
SLC7A4	HGLibA_45366	CGCCACCGATGATGTATTCG	132	126	8	0	53.8421	-4.32017	1.09148	-3.95808	7.56e-05	0.0101472	TRUE
MECP2	HGLibA_28728	CGCTCCATCATCCGTGACCG	118	59	0	6	36.5287	-4.34466	1.26874	-3.4244	0.00061617	0.0358094	TRUE
RPS18	HGLibB_42039	GGGCCGAAGATATGCTCATG	182	152	10	0	69.4803	-4.3652	1.02001	-4.27955	1.87e-05	0.00416265	TRUE
hsa-mir-5689	HGLibA_62271	TGTAGTCCTAGATACTCAGG	168	91	6	2	53.6004	-4.36845	0.872979	-5.00408	5.61e-07	0.000374405	TRUE
NLGN4Y	HGLibA_32079	GCTGCCATCAATCATGTTAC	81	71	0	5	31.5179	-4.39158	1.29441	-3.39273	0.00069199	0.037952	TRUE
NBPF4	HGLibB_31195	TGAAGACGACAAAGACGAGG	98	72	5	0	35.2842	-4.39758	1.28964	-3.40993	0.000649806	0.0367352	TRUE
SLC5A9	HGLibA_45286	GGCCAGGAAATAGCCGCCAA	47	157	6	0	43.0038	-4.41041	1.34518	-3.27867	0.00104297	0.0486817	TRUE
NHP2L1	HGLibA_31910	AGTTACATGACTGCTGAACG	162	157	9	0	66.289	-4.45819	1.00928	-4.4172	1e-05	0.00271952	TRUE
ETNK1	HGLibA_15631	GTTATTAGTCGATCGAGATG	77	70	4	0	30.4762	-4.51855	1.35858	-3.32593	0.000881238	0.0438588	TRUE
GNL3	HGLibA_19549	AACGCATGACCTGCCATAAG	82	66	4	0	30.6325	-4.5263	1.35859	-3.33163	0.000863405	0.0432597	TRUE
NICN1	HGLibB_31878	CCTCCGTGACCTTTCCCAAG	143	88	6	0	47.5903	-4.57712	1.13575	-4.03003	5.58e-05	0.00841257	TRUE
PISD	HGLibA_36736	CTTGAAGGAGTCACACGACG	157	159	0	9	65.2448	-4.59802	0.919796	-4.99895	5.76e-07	0.000380239	TRUE
DNAJB2	HGLibB_13518	TCAGCAAACTCTTTATTATC	88	66	1	3	31.6352	-4.68247	1.14253	-4.09835	4.16e-05	0.00699678	TRUE
SCGB1D4	HGLibB_42868	GTGATCTCAGAAGCAACAGC	89	66	0	4	31.7756	-4.72931	1.28922	-3.66834	0.000244131	0.0209551	TRUE
GOLGA2	HGLibB_19567	AGGAGCAAAGGGTGCGCTGC	63	67	3	0	26.822	-4.76724	1.43864	-3.31371	0.000920677	0.0451071	TRUE
STXBP3	HGLibB_47611	TGGCACACACTGTAACTATC	191	170	8	0	74.2227	-4.81803	0.923516	-5.21706	1.82e-07	0.000179381	TRUE
NPPA	HGLibB_32455	TGTTACAGCCCAGTCCGCTC	77	63	3	0	28.7231	-4.87291	1.39582	-3.49107	0.000481087	0.0306598	TRUE
LCE3C	HGLibA_26135	ATCTCTGGCGCCGGCATTGA	78	62	0	3	28.5532	-4.99107	1.36978	-3.64371	0.000268735	0.0221459	TRUE
SRP72	HGLibA_47013	AACTGCCCTGCATTGTAAAG	154	144	4	2	60.9977	-5.01569	0.797344	-6.2905	3.16e-10	1.41e-06	TRUE
C6orf58	HGLibA_06501	GGATATCATCAGACCAAGTC	105	75	3	0	36.5901	-5.24491	1.25653	-4.17414	2.99e-05	0.0056154	TRUE
TGM2	HGLibA_49255	GGCTGCCAGCGCGTCAAGTA	43	72	0	2	23.5237	-5.2992	1.58823	-3.33655	0.000848264	0.0427162	TRUE
INO80	HGLibA_23320	GCTAAGTGATGAATCCAGCG	100	91	3	0	38.8728	-5.33904	1.20929	-4.41502	1.01e-05	0.0027221	TRUE
NOL6	HGLibB_32229	AGGTCAACCAGCGGGTTGTG	50	77	2	0	26.0039	-5.33968	1.5338	-3.48134	0.00049891	0.0314179	TRUE
LONP1	HGLibB_26974	TGTCTCGGCAGATTCCTAAG	211	175	6	0	78.4553	-5.35253	0.855147	-6.25919	3.87e-10	1.49e-06	TRUE
TMEM191B	HGLibB_50084	GTCCGCAGGAGCAGCACAGC	108	91	3	0	40.4237	-5.39891	1.19005	-4.53671	5.71e-06	0.00192176	TRUE
ANKRD53	HGLibA_02120	CCAGACGGCAATCGACCAGA	67	67	2	0	27.2671	-5.41429	1.47998	-3.65834	0.000253854	0.0214443	TRUE
RNH1	HGLibA_41711	CGGCGTGCATTGCGTGCTCC	61	67	0	2	25.9969	-5.44117	1.49968	-3.62823	0.000285368	0.0228728	TRUE
RPP38	HGLibA_42039	GGTAACTTCGTTAACGCCAA	134	139	4	0	55.5504	-5.44738	0.998624	-5.45489	4.9e-08	6.57e-05	TRUE
MCRS1	HGLibB_28607	CACGACATGACACGTGGCAC	153	123	4	0	55.9817	-5.45875	1.00011	-5.45817	4.81e-08	6.53e-05	TRUE
TRAPPC9	HGLibA_51340	AGTTTACATTAACCTTCGAC	58	83	1	1	28.7208	-5.54028	1.3924	-3.97894	6.92e-05	0.00960697	TRUE
KCTD15	HGLibA_24429	GATCGCACTCAGCGGCGAGA	51	88	0	2	28.3265	-5.56713	1.49543	-3.72277	0.000197053	0.0184331	TRUE
PTPRN	HGLibA_39520	CACCCAGTATGTGATCTCTC	85	78	2	0	32.9923	-5.70421	1.37984	-4.13398	3.57e-05	0.00634425	TRUE
GAS1	HGLibB_18616	CGCCTACAACCAGTACGCCG	74	92	0	2	33.5983	-5.80951	1.37805	-4.21576	2.49e-05	0.00494237	TRUE
FTSJD2	HGLibA_18145	GGGAGGTTCATCATCGGACG	80	100	2	0	36.4944	-5.85599	1.34215	-4.36315	1.28e-05	0.0032171	TRUE
HELB	HGLibA_21110	CGACTACCTAAACGACGACG	60	45	1	0	21.1082	-6.08491	1.85194	-3.2857	0.00101729	0.0479514	TRUE
CDC14A	HGLibA_08509	CCACTATTTCTCCATCGATG	50	55	1	0	21.2021	-6.09148	1.84649	-3.29894	0.000970498	0.0464055	TRUE
HEPN1	HGLibA_21149	CCGCCTATTGAACAGTTCAT	53	54	1	0	21.5804	-6.11781	1.83784	-3.3288	0.000872213	0.0435003	TRUE
hsa-mir-7977	HGLibA_64039	GTTGTCTGGAGAAACACCCA	54	52	0	1	21.3143	-6.13514	1.84075	-3.33295	0.000859302	0.0431192	TRUE
MIER1	HGLibA_29253	CAGTACTACCATAACCATAA	55	53	0	1	21.7114	-6.16195	1.83344	-3.36086	0.000776996	0.0405822	TRUE
PLCB4	HGLibB_36940	TTCTGCCAGTTAAATTCATA	71	41	1	0	22.4276	-6.17409	1.846	-3.34457	0.000824099	0.0420635	TRUE
SPC25	HGLibA_46556	AGTACTGACTGCAAATATCC	48	62	0	1	22.1836	-6.19327	1.83398	-3.37696	0.000732913	0.0393116	TRUE
RBM42	HGLibA_40550	GTGATCCGTGACAAGCGCAC	65	47	0	1	22.4305	-6.20958	1.82807	-3.3968	0.000681787	0.0376519	TRUE
HINFP	HGLibB_21293	GACAACCCGGTGGTGCTGTG	57	58	1	0	23.1688	-6.22311	1.80858	-3.44089	0.000579813	0.0344246	TRUE
LYRM2	HGLibB_27708	TTATTCTACAGGATACAATC	58	59	1	0	23.5659	-6.2483	1.80138	-3.46862	0.000523142	0.032313	TRUE
SGCB	HGLibA_43799	GTGATTCGCATTGGACCAAA	45	72	1	0	23.688	-6.25461	1.82478	-3.4276	0.000608936	0.0355162	TRUE
CLEC4D	HGLibB_09975	AAAACTACAGCAATAACCGA	63	55	1	0	23.7222	-6.25815	1.79895	-3.47878	0.000503699	0.031636	TRUE
FOXC1	HGLibA_17822	ACAGTCGTAGACGAAAGCTC	58	61	1	0	23.9724	-6.2736	1.79461	-3.49579	0.000472656	0.0304489	TRUE
RRP8	HGLibA_42285	AGGTTCGAACATCCTCAAAG	61	57	0	1	23.6875	-6.28839	1.7978	-3.49783	0.000469067	0.0303058	TRUE
CETP	HGLibB_09234	CTGATACTTACACACCAGGA	56	67	1	0	24.8042	-6.32389	1.78422	-3.54433	0.000393606	0.0272824	TRUE
NTF4	HGLibA_32842	TTTCAAAGAAGTACTGGCGG	28	92	0	1	24.4038	-6.33391	1.90856	-3.31869	0.000904398	0.044647	TRUE
C1orf172	HGLibA_05791	CGTACACCAGATCGATGAGC	78	50	1	0	25.6139	-6.37125	1.78143	-3.57647	0.00034826	0.025339	TRUE
BAG1	HGLibA_04073	AGGCTTGGTAAAAAAGGTTC	76	51	0	1	25.3759	-6.38863	1.78141	-3.58628	0.000335425	0.0248596	TRUE
DIEXF	HGLibB_13213	TTAATGTAGCAAGTAGTCTG	175	93	2	0	53.4884	-6.42686	1.24022	-5.18204	2.19e-07	0.000207968	TRUE
POLR2D	HGLibA_37574	TCCGCGGGCTGGCGACGTAG	154	105	0	2	51.7493	-6.42864	1.22313	-5.25589	1.47e-07	0.000152945	TRUE
LCE2C	HGLibA_26125	AGCAGCAGCCCCCAGAGCTG	47	88	1	0	27.3277	-6.46534	1.7827	-3.6267	0.000287063	0.0228728	TRUE
RALGAPA1	HGLibB_40104	AGTATATATGTGAAAAATGT	68	66	0	1	26.8738	-6.4712	1.7452	-3.708	0.000208901	0.0189674	TRUE
LMO4	HGLibB_26672	ACGTCCTGTTACACCAAAAG	89	53	1	0	28.3561	-6.52139	1.74664	-3.73368	0.000188705	0.0179385	TRUE
MED30	HGLibB_28761	GATGGATCCCATTCCAGTCG	53	88	1	0	28.4908	-6.52757	1.75292	-3.72383	0.000196224	0.0183898	TRUE
PPM1M	HGLibB_37945	CTCATCTCTCCGCACCAAGA	81	63	1	0	28.8377	-6.54699	1.7217	-3.80263	0.000143165	0.0149209	TRUE
MED30	HGLibA_28802	GGACATCGTGTACCGCACCA	156	126	0	2	56.4053	-6.55093	1.188	-5.51426	3.5e-08	5.1e-05	TRUE
hsa-mir-1538	HGLibA_57917	GCTCAGGAACAGCAGCAGCC	65	80	1	0	29.1912	-6.56465	1.71941	-3.81796	0.000134559	0.014319	TRUE
MIEN1	HGLibB_29208	GCCATCCGAAGAGCCAGTAA	81	66	0	1	29.394	-6.60107	1.71266	-3.85427	0.000116074	0.0129402	TRUE
USP18	HGLibB_53223	CATTACGAACACCTGAATCA	94	67	1	0	32.1709	-6.70821	1.68532	-3.98038	6.88e-05	0.00957492	TRUE
RTKN2	HGLibB_42338	CCGCAACTCACCTGCTGGGT	96	67	0	1	32.5051	-6.74685	1.68359	-4.00742	6.14e-05	0.00892733	TRUE
CDK5R1	HGLibB_08768	GATGTTATCTCCTCCGAGGT	63	100	0	1	32.8149	-6.76061	1.69683	-3.98426	6.77e-05	0.00947471	TRUE
SLC25A10	HGLibA_44637	CTCACTTGCGCCGCTGACCC	117	66	1	0	36.4264	-6.89031	1.66273	-4.14397	3.41e-05	0.00622232	TRUE
hsa-mir-3135b	HGLibA_58600	GGGGTCTCGCTGTGTTGCCC	84	97	0	1	36.2762	-6.90503	1.63991	-4.21062	2.55e-05	0.00502403	TRUE
hsa-mir-1268b	HGLibA_57500	TGTAATTCCAGCTAGTTGGG	84	109	0	1	38.7152	-6.99915	1.62609	-4.30428	1.68e-05	0.00387642	TRUE
IFT43	HGLibB_22728	CTGGGCAGGTGATTCCGTGA	37	35	0	0	14.2865	-7.00429	2.14401	-3.26692	0.00108726	0.0499482	TRUE
RBM25	HGLibB_40467	CTTGTACTCACAGAATCCGA	43	30	0	0	14.4334	-7.01917	2.1484	-3.26716	0.00108632	0.0499241	TRUE
FICD	HGLibA_17506	TGGTGTACAAGTAGTCCGCC	41	32	0	0	14.4522	-7.021	2.14217	-3.27752	0.00104725	0.0487981	TRUE
PIGF	HGLibB_36506	AAGTTCTCCAAGAAGAGTGA	37	36	0	0	14.4897	-7.02466	2.13694	-3.28726	0.00101169	0.0478199	TRUE
KLK6	HGLibA_25263	ACGTCTGCAGATACACGAAC	36	37	0	0	14.4991	-7.02558	2.13712	-3.2874	0.00101116	0.0478136	TRUE
EIF2B4	HGLibB_14723	GGGAAGCTCCGCCTTCATCC	35	38	0	0	14.5085	-7.02649	2.13789	-3.28664	0.0010139	0.0478484	TRUE
OR6Y1	HGLibB_34409	GTACATCCTTCTTGCTATCA	35	38	0	0	14.5085	-7.02649	2.13789	-3.28664	0.0010139	0.0478484	TRUE
ZNHIT2	HGLibB_56860	AGAAAACTTCTACCGTGACC	35	38	0	0	14.5085	-7.02649	2.13789	-3.28664	0.0010139	0.0478484	TRUE
MYF6	HGLibA_30699	GGCACTGAAGCGGCGAACTG	33	40	0	0	14.5273	-7.02831	2.14121	-3.2824	0.00102927	0.0483064	TRUE
hsa-mir-3124	HGLibA_58548	CTGGCGGGCTTCGCGGGCGA	32	41	0	0	14.5367	-7.02922	2.14375	-3.27893	0.001042	0.0486552	TRUE
FAM122B	HGLibB_16048	GCAGACTGCATCAGATCAAA	31	42	0	0	14.5461	-7.03014	2.14688	-3.27458	0.0010582	0.0492001	TRUE
ZNF286B	HGLibA_55754	GTCGTTAGTTCTGTCTTCCC	30	43	0	0	14.5555	-7.03105	2.1506	-3.26934	0.00107799	0.0497055	TRUE
ATP2A3	HGLibB_03608	GGGGGCCTCACCCGTCAGGA	46	28	0	0	14.6085	-7.03661	2.15226	-3.26941	0.00107772	0.0497055	TRUE
MRPS34	HGLibB_30054	GAGCCTTACCTTTGAAGGTC	43	31	0	0	14.6367	-7.03933	2.13957	-3.29007	0.00100164	0.0474952	TRUE
LARP4	HGLibA_26033	AGTTTGCACACAATAGCAAC	39	35	0	0	14.6742	-7.04294	2.13097	-3.30504	0.000949615	0.0458291	TRUE
TLR4	HGLibA_49651	ATTCTCCCAGAACCAAACGA	39	35	0	0	14.6742	-7.04294	2.13097	-3.30504	0.000949615	0.0458291	TRUE
PARP11	HGLibA_35216	TGGACACGTCAGATACCCAG	37	37	0	0	14.693	-7.04475	2.13017	-3.30712	0.000942597	0.045675	TRUE
RSRC2	HGLibB_42308	GCTAGTGATACAGAGCGAGA	35	39	0	0	14.7118	-7.04655	2.1317	-3.30561	0.000947713	0.0458291	TRUE
PLEC	HGLibB_37005	TGAGGGAGCTGATCTCGTTC	34	40	0	0	14.7212	-7.04745	2.13332	-3.30351	0.000954833	0.045988	TRUE
FCER2	HGLibA_17175	ACGCCTGCAACACCGCCTCC	30	44	0	0	14.7587	-7.05105	2.14558	-3.28632	0.00101507	0.0478657	TRUE
MINOS1	HGLibB_29238	CTGGAAATCATGCTGACAGT	42	33	0	0	14.8493	-7.06011	2.12846	-3.31701	0.000909867	0.0447981	TRUE
TTL	HGLibB_52118	AGCCACCAATCAGTAACTCA	42	33	0	0	14.8493	-7.06011	2.12846	-3.31701	0.000909867	0.0447981	TRUE
PLEKHG3	HGLibB_37061	GGTACATCAACGACATGAAG	39	36	0	0	14.8775	-7.06278	2.12389	-3.3254	0.000882927	0.0439245	TRUE
RPSA	HGLibA_42198	CCTATTCAGCAATTCCCTAC	38	37	0	0	14.8869	-7.06367	2.12351	-3.32641	0.00087971	0.043801	TRUE
KIAA1244	HGLibB_24694	ATCTCCTACCTCAGTACATG	35	40	0	0	14.915	-7.06633	2.12576	-3.32415	0.000886877	0.0440375	TRUE
RAN	HGLibB_40138	AGTCAAATGACGTTTCACGA	33	42	0	0	14.9338	-7.06811	2.13007	-3.31826	0.000905814	0.044673	TRUE
ASTE1	HGLibB_03372	TATGAGGGAAACAACCGGTT	31	44	0	0	14.9526	-7.06988	2.13662	-3.3089	0.000936623	0.0455148	TRUE
TTC26	HGLibA_52091	TAAATACCTTGTGAGCCAAG	29	46	0	0	14.9714	-7.07166	2.14543	-3.29615	0.000980202	0.046776	TRUE
EIF3A	HGLibA_14761	ACTGCCTGTAAGACTCCCAC	49	27	0	0	14.9868	-7.07353	2.14892	-3.29167	0.000995959	0.0472821	TRUE
ANKRD34C	HGLibA_02081	CCACATCTTCTAGAACGACG	48	28	0	0	14.9962	-7.07441	2.14316	-3.30093	0.000963661	0.0462511	TRUE
PLEKHA3	HGLibB_37021	TGAATGCAGCTGAAAGACAG	47	29	0	0	15.0056	-7.0753	2.13799	-3.30933	0.000935195	0.0455148	TRUE
hsa-mir-8078	HGLibA_64156	TCCCAGGCCGGTCAGCCCGG	43	33	0	0	15.0432	-7.07883	2.12303	-3.3343	0.000855142	0.0429358	TRUE
TRIM65	HGLibA_51586	GCTGGCACAGGCTCGAGACG	42	34	0	0	15.0526	-7.07971	2.12071	-3.33837	0.000842728	0.0424912	TRUE
PHAX	HGLibB_36262	AAACACTCCTAGTATCAGCG	42	34	0	0	15.0526	-7.07971	2.12071	-3.33837	0.000842728	0.0424912	TRUE
TMEM175	HGLibB_50009	GACCTTTCTCATCGTGACAG	42	34	0	0	15.0526	-7.07971	2.12071	-3.33837	0.000842728	0.0424912	TRUE
SLC7A11	HGLibA_45353	CGCACTCACCAAATAGTGAC	40	36	0	0	15.0713	-7.08147	2.11775	-3.34387	0.000826196	0.0421021	TRUE
EIF5AL1	HGLibB_14839	ATTGAGCAGAAGTACGACTG	38	38	0	0	15.0901	-7.08322	2.11701	-3.34586	0.00082028	0.0420159	TRUE
GNB1L	HGLibB_19462	CGGCTATGAGGATGGATCGG	36	40	0	0	15.1089	-7.08498	2.11849	-3.34436	0.000824734	0.0420635	TRUE
LILRA4	HGLibB_26461	AAGAGGGAAACTCAATGTCG	36	40	0	0	15.1089	-7.08498	2.11849	-3.34436	0.000824734	0.0420635	TRUE
hsa-mir-8086	HGLibA_64187	TTGCCCAGGCTGGAGTACAG	35	41	0	0	15.1183	-7.08585	2.12005	-3.3423	0.000830858	0.0422332	TRUE
COL9A2	HGLibB_10613	ATCTCACCAGGGAGGCCAAC	35	41	0	0	15.1183	-7.08585	2.12005	-3.3423	0.000830858	0.0422332	TRUE
NPHP3	HGLibB_32403	AGAAGCGAAATACCAAGCAA	32	44	0	0	15.1464	-7.08848	2.12803	-3.331	0.000865337	0.0433339	TRUE
TRIM61	HGLibB_51502	CCCAGCTACTCAGGAGCCAG	29	47	0	0	15.1746	-7.0911	2.14095	-3.31213	0.000925894	0.0453255	TRUE
CST7	HGLibA_11465	CTTAACTCACGTGTGAAGCC	49	28	0	0	15.1901	-7.09295	2.13885	-3.31624	0.000912365	0.0448287	TRUE
IST1	HGLibB_23656	TCAACTCAGCCACTTCTGAC	44	33	0	0	15.237	-7.09731	2.11781	-3.35125	0.000804475	0.0414374	TRUE
LOC646862	HGLibB_26937	GCGGCGCCGGTCGAAGCGCA	44	33	0	0	15.237	-7.09731	2.11781	-3.35125	0.000804475	0.0414374	TRUE
THAP1	HGLibB_49228	GAAACAGGAGGCGGTAAAGG	44	33	0	0	15.237	-7.09731	2.11781	-3.35125	0.000804475	0.0414374	TRUE
ZNF512	HGLibA_56131	CATGGCAAATCATAATAGTT	43	34	0	0	15.2464	-7.09818	2.11527	-3.35568	0.00079169	0.0411338	TRUE
OR5AN1	HGLibB_34197	ACTTGCTATCCCAAAGAACA	41	36	0	0	15.2652	-7.09991	2.11184	-3.36196	0.000773912	0.0404565	TRUE
MROH1	HGLibA_29866	CTGCCGCAGATACTCCTCGC	40	37	0	0	15.2746	-7.10078	2.11094	-3.3638	0.000768768	0.0403125	TRUE
EPS8	HGLibB_15351	AACAAAGGAAGAATTATGCA	40	37	0	0	15.2746	-7.10078	2.11094	-3.3638	0.000768768	0.0403125	TRUE
SAE1	HGLibA_42631	GCCGACAAGAAGCACCCGAG	39	38	0	0	15.284	-7.10165	2.11058	-3.36478	0.000766053	0.0403125	TRUE
C22orf26	HGLibA_06063	TCAGGTTGGTCTCAAACTCC	38	39	0	0	15.2934	-7.10251	2.11077	-3.36489	0.000765738	0.0403125	TRUE
RPAP3	HGLibA_41821	AATTTACCTCCTATTCGAAA	37	40	0	0	15.3027	-7.10338	2.1115	-3.36414	0.000767814	0.0403125	TRUE
SLAIN1	HGLibB_44252	TTGTACTTGGCATCCGGGCT	54	24	0	0	15.3464	-7.10779	2.16274	-3.28647	0.00101451	0.0478583	TRUE
KIF23	HGLibB_24872	CAACCGAAATGGAGACTATA	31	46	0	0	15.3591	-7.10857	2.12713	-3.34186	0.000832185	0.042245	TRUE
TCP11X2	HGLibA_48851	TCTCACCTCAGTAACTGCAC	49	29	0	0	15.3933	-7.11212	2.1292	-3.34028	0.000836951	0.0424149	TRUE
LYAR	HGLibB_27654	AGTTCATAATGAATCCATTC	49	29	0	0	15.3933	-7.11212	2.1292	-3.34028	0.000836951	0.0424149	TRUE
LRRC66	HGLibB_27369	GCTGTCTGTGATATGTCCAC	26	51	0	0	15.406	-7.11289	2.1553	-3.30018	0.000966233	0.0462757	TRUE
MOV10L1	HGLibB_29655	TCACTCTATCCAGATCACCA	26	51	0	0	15.406	-7.11289	2.1553	-3.30018	0.000966233	0.0462757	TRUE
EMC4	HGLibA_15015	AAGTGCCTGAATGGGTCGCC	46	32	0	0	15.4215	-7.1147	2.11606	-3.36224	0.000773134	0.0404336	TRUE
METTL5	HGLibA_29013	TGACATAGATGAAGACGCAT	46	32	0	0	15.4215	-7.1147	2.11606	-3.36224	0.000773134	0.0404336	TRUE
FCHO2	HGLibA_17206	AGATACCTATAAACTCTATG	44	34	0	0	15.4403	-7.11642	2.11003	-3.37267	0.000744436	0.0396094	TRUE
SS18	HGLibB_47046	CCATTATACACTGAATAAGA	38	40	0	0	15.4966	-7.12155	2.10477	-3.38353	0.000715598	0.0386782	TRUE
MGA	HGLibA_29124	AAGAATACTCGACGATTCAA	34	44	0	0	15.5342	-7.12497	2.11183	-3.37383	0.000741291	0.0394948	TRUE
LY9	HGLibB_27649	TGACCACCGCACACTCCTGG	31	47	0	0	15.5623	-7.12753	2.12263	-3.35788	0.000785432	0.0409333	TRUE
RAB11FIP4	HGLibA_39801	TGTCGGGAGTCCTGCCGAGA	30	48	0	0	15.5717	-7.12838	2.12728	-3.35094	0.000805369	0.0414477	TRUE
KIAA0226L	HGLibA_24609	CTATCGAGCCAGCTGCACTC	52	27	0	0	15.5684	-7.12847	2.13709	-3.3356	0.000851166	0.0427902	TRUE
hsa-mir-4446	HGLibA_60192	CCAAGGGAATGGCAGGGAAA	49	30	0	0	15.5966	-7.13103	2.11994	-3.36379	0.000768793	0.0403125	TRUE
PPP1R7	HGLibB_38072	TTTCTTCCCTTCTTCATCGC	26	52	0	0	15.6093	-7.13179	2.15153	-3.31475	0.000917264	0.0449953	TRUE
BIRC7	HGLibA_04527	GCGTCTTCCGGTTCTTCCCA	48	31	0	0	15.606	-7.13188	2.11539	-3.37142	0.000747814	0.0397183	TRUE
TPM2	HGLibA_51143	CCTGAACCGCCGCATTCAGC	48	31	0	0	15.606	-7.13188	2.11539	-3.37142	0.000747814	0.0397183	TRUE
NAGPA	HGLibB_31030	CCAGTTACCCGTCAGATCAC	46	33	0	0	15.6247	-7.13358	2.10791	-3.3842	0.000713867	0.0386022	TRUE
FDFT1	HGLibA_17253	AACAGCTGCGAAACTGCGAC	43	36	0	0	15.6529	-7.13612	2.10065	-3.3971	0.000681037	0.0376417	TRUE
TMEM198	HGLibB_50103	AGCTCCCGGTCTGCCGGTCT	40	39	0	0	15.6811	-7.13865	2.0981	-3.40244	0.000667865	0.0372622	TRUE
[truncated: 590 more rows]
